# Supplementary material for: Induction of allopurinol resistance in Leishmania infantum isolated from dogs
Source: PLoS Negl Trop Dis. 2017 Sep 11;11(9):e0005910. doi: 10.1371/journal.pntd.0005910 (PMC5608428; doi:10.1371/journal.pntd.0005910)
Supplement: S3 Table — (XLSX) [file pntd.0005910.s003.xlsx]

## Sheet: S3 Table
S3 Table. All single nucleotide polymorphisms (SNP's) found for the 6 clones that were sent for whole genome sequencing.
The SNP calling was done in reference to the L. infantum JPCM5 genome (European nucleotide archive, BioProject PRJNA12658, FR796433 - FR796468).
##fileformat=VCFv4.1
##FILTER=<ID=LowQual,Description="Low quality">
##FORMAT=<ID=AD,Number=.,Type=Integer,Description="Allelic depths for the ref and alt alleles in the order listed">
##FORMAT=<ID=DP,Number=1,Type=Integer,Description="Approximate read depth (reads with MQ=255 or with bad mates are filtered)">
##FORMAT=<ID=GQ,Number=1,Type=Integer,Description="Genotype Quality">
##FORMAT=<ID=GT,Number=1,Type=String,Description="Genotype">
##FORMAT=<ID=PL,Number=G,Type=Integer,Description="Normalized, Phred-scaled likelihoods for genotypes as defined in the VCF specification">
##GATKCommandLine.UnifiedGenotyper=<ID=UnifiedGenotyper,Version=3.4-0-g7e26428,Date="Mon Jun 08 23:33:31 EDT 2015",Epoch=1433820811745,CommandLineOptions="analysis_type=UnifiedGenotyper input_file=[../all_merged_file_sorted.bam] showFullBamList=false read_buffer_size=null phone_home=AWS gatk_key=null tag=NA read_filter=[] disable_read_filter=[] intervals=null excludeIntervals=null interval_set_ru…
##INFO=<ID=AC,Number=A,Type=Integer,Description="Allele count in genotypes, for each ALT allele, in the same order as listed">
##INFO=<ID=AF,Number=A,Type=Float,Description="Allele Frequency, for each ALT allele, in the same order as listed">
##INFO=<ID=AN,Number=1,Type=Integer,Description="Total number of alleles in called genotypes">
##INFO=<ID=BaseQRankSum,Number=1,Type=Float,Description="Z-score from Wilcoxon rank sum test of Alt Vs. Ref base qualities">
##INFO=<ID=DP,Number=1,Type=Integer,Description="Approximate read depth; some reads may have been filtered">
##INFO=<ID=DS,Number=0,Type=Flag,Description="Were any of the samples downsampled?">
##INFO=<ID=Dels,Number=1,Type=Float,Description="Fraction of Reads Containing Spanning Deletions">
##INFO=<ID=FS,Number=1,Type=Float,Description="Phred-scaled p-value using Fisher's exact test to detect strand bias">
##INFO=<ID=HaplotypeScore,Number=1,Type=Float,Description="Consistency of the site with at most two segregating haplotypes">
##INFO=<ID=InbreedingCoeff,Number=1,Type=Float,Description="Inbreeding coefficient as estimated from the genotype likelihoods per-sample when compared against the Hardy-Weinberg expectation">
##INFO=<ID=MLEAC,Number=A,Type=Integer,Description="Maximum likelihood expectation (MLE) for the allele counts (not necessarily the same as the AC), for each ALT allele, in the same order as listed">
##INFO=<ID=MLEAF,Number=A,Type=Float,Description="Maximum likelihood expectation (MLE) for the allele frequency (not necessarily the same as the AF), for each ALT allele, in the same order as listed">
##INFO=<ID=MQ,Number=1,Type=Float,Description="RMS Mapping Quality">
##INFO=<ID=MQ0,Number=1,Type=Integer,Description="Total Mapping Quality Zero Reads">
##INFO=<ID=MQRankSum,Number=1,Type=Float,Description="Z-score From Wilcoxon rank sum test of Alt vs. Ref read mapping qualities">
##INFO=<ID=QD,Number=1,Type=Float,Description="Variant Confidence/Quality by Depth">
##INFO=<ID=RPA,Number=.,Type=Integer,Description="Number of times tandem repeat unit is repeated, for each allele (including reference)">
##INFO=<ID=RU,Number=1,Type=String,Description="Tandem repeat unit (bases)">
##INFO=<ID=ReadPosRankSum,Number=1,Type=Float,Description="Z-score from Wilcoxon rank sum test of Alt vs. Ref read position bias">
##INFO=<ID=SOR,Number=1,Type=Float,Description="Symmetric Odds Ratio of 2x2 contingency table to detect strand bias">
##INFO=<ID=STR,Number=0,Type=Flag,Description="Variant is a short tandem repeat">
##contig=<ID=ENA|FR796433|FR796433.1,length=277951>
##contig=<ID=ENA|FR796434|FR796434.1,length=334113>
##contig=<ID=ENA|FR796435|FR796435.1,length=382367>
##contig=<ID=ENA|FR796436|FR796436.1,length=475338>
##contig=<ID=ENA|FR796437|FR796437.1,length=449024>
##contig=<ID=ENA|FR796438|FR796438.1,length=523352>
##contig=<ID=ENA|FR796439|FR796439.1,length=592381>
##contig=<ID=ENA|FR796440|FR796440.1,length=495393>
##contig=<ID=ENA|FR796441|FR796441.1,length=572115>
##contig=<ID=ENA|FR796442|FR796442.1,length=547235>
##contig=<ID=ENA|FR796443|FR796443.1,length=575792>
##contig=<ID=ENA|FR796444|FR796444.1,length=568476>
##contig=<ID=ENA|FR796445|FR796445.1,length=645761>
##contig=<ID=ENA|FR796446|FR796446.1,length=639279>
##contig=<ID=ENA|FR796447|FR796447.1,length=617636>
##contig=<ID=ENA|FR796448|FR796448.1,length=698903>
##contig=<ID=ENA|FR796449|FR796449.1,length=667340>
##contig=<ID=ENA|FR796450|FR796450.1,length=720194>
##contig=<ID=ENA|FR796451|FR796451.1,length=742501>
##contig=<ID=ENA|FR796452|FR796452.1,length=732590>
##contig=<ID=ENA|FR796453|FR796453.1,length=759899>
##contig=<ID=ENA|FR796454|FR796454.1,length=659512>
##contig=<ID=ENA|FR796455|FR796455.1,length=774004>
##contig=<ID=ENA|FR796456|FR796456.1,length=867075>
##contig=<ID=ENA|FR796457|FR796457.1,length=886912>
##contig=<ID=ENA|FR796458|FR796458.1,length=1050165>
##contig=<ID=ENA|FR796459|FR796459.1,length=1043848>
##contig=<ID=ENA|FR796460|FR796460.1,length=1163438>
##contig=<ID=ENA|FR796461|FR796461.1,length=1221905>
##contig=<ID=ENA|FR796462|FR796462.1,length=1365115>
##contig=<ID=ENA|FR796463|FR796463.1,length=1468864>
##contig=<ID=ENA|FR796464|FR796464.1,length=1547509>
##contig=<ID=ENA|FR796465|FR796465.1,length=1448148>
##contig=<ID=ENA|FR796466|FR796466.1,length=1668239>
##contig=<ID=ENA|FR796467|FR796467.1,length=2068523>
##contig=<ID=ENA|FR796468|FR796468.1,length=2673956>
##reference=file:///storage2/Projects/Daniel/mapping/FAStQ_bowtie/SNPs/../../../raw_data/ref/entry.fasta									NT5.L.r1	NT5.L.r2	NT5.L.s	NT4.L.r1	NT4.L.r2	NT4.L.s
#CHROM	POS	ID	REF	ALT	QUAL	FILTER	INFO	FORMAT	5_Index-1.gDNA-B1e-COV-NGS-1_RG	5_Index-2.gDNA-B2c-COV-NGS-1_RG	5_Index-3.gDNA-B3f-COV-NGS-1_RG	5_Index-4.gDNA-M1e-COV-NGS-1_RG	5_Index-5.gDNA-M2e-COV-NGS-1_RG	5_Index-6.gDNA-M3i-COV-NGS-1_RG
ENA|FR796433|FR796433.1	150	.	A	C	114.13	.	AC=4;AF=0.400;AN=10;BaseQRankSum=-2.778;DP=1500;Dels=0.00;FS=0.000;HaplotypeScore=34.6475;MLEAC=4;MLEAF=0.400;MQ=5.46;MQ0=38;MQRankSum=3.091;QD=0.15;ReadPosRankSum=1.272;SOR=0.676	GT:AD:DP:GQ:PL	./.	0/1:208,41:249:69:69,0,85	1/1:211,35:247:6:45,6,0	0/0:208,39:249:3:0,3,22	0/1:211,35:248:25:36,0,25	0/0:213,36:250:6:0,6,60
ENA|FR796433|FR796433.1	156	.	A	C	207.82	.	AC=5;AF=0.500;AN=10;BaseQRankSum=-3.092;DP=1498;Dels=0.01;FS=9.610;HaplotypeScore=36.3085;MLEAC=6;MLEAF=0.600;MQ=5.47;MQ0=32;MQRankSum=4.561;QD=0.21;ReadPosRankSum=-0.129;SOR=1.662	GT:AD:DP:GQ:PL	./.	0/1:209,39:248:67:67,0,116	1/1:200,44:245:12:91,12,0	0/1:199,41:244:13:34,0,13	0/1:216,30:247:25:52,0,25	0/0:208,38:247:3:0,3,26
ENA|FR796433|FR796433.1	366	.	A	C	97.77	.	AC=2;AF=0.167;AN=12;BaseQRankSum=-2.897;DP=1499;Dels=0.00;FS=0.000;HaplotypeScore=8.9767;MLEAC=2;MLEAF=0.167;MQ=8.42;MQ0=91;MQRankSum=2.919;QD=0.20;ReadPosRankSum=-1.273;SOR=0.604	GT:AD:DP:GQ:PL	0/0:235,14:249:27:0,27,301	0/0:237,10:249:51:0,51,585	0/1:218,21:245:30:30,0,212	0/0:242,8:250:48:0,48,506	0/0:235,13:250:51:0,51,574	0/1:215,33:248:99:105,0,285
ENA|FR796433|FR796433.1	372	.	A	C	73.06	.	AC=2;AF=0.167;AN=12;BaseQRankSum=-1.884;DP=1500;Dels=0.00;FS=0.000;HaplotypeScore=7.6630;MLEAC=2;MLEAF=0.167;MQ=9.16;MQ0=81;MQRankSum=1.556;QD=0.15;ReadPosRankSum=-0.326;SOR=0.791	GT:AD:DP:GQ:PL	0/0:231,16:247:24:0,24,275	0/0:239,10:249:60:0,60,708	0/1:221,24:248:94:94,0,239	0/0:244,6:250:54:0,54,591	0/0:245,4:249:63:0,63,712	0/1:225,22:249:16:16,0,444
ENA|FR796433|FR796433.1	402	.	A	C	928.76	.	AC=2;AF=0.167;AN=12;BaseQRankSum=0.887;DP=1477;Dels=0.00;FS=0.000;HaplotypeScore=6.9063;MLEAC=2;MLEAF=0.167;MQ=14.05;MQ0=50;MQRankSum=3.305;QD=1.90;ReadPosRankSum=-0.763;SOR=0.160	GT:AD:DP:GQ:PL	0/0:232,11:244:39:0,39,481	0/0:229,14:244:99:0,105,1264	0/1:199,36:236:99:378,0,463	0/0:239,8:248:87:0,87,1055	0/0:232,9:242:96:0,96,1194	0/1:220,29:250:99:588,0,972
ENA|FR796433|FR796433.1	414	.	A	C	1291.76	.	AC=2;AF=0.167;AN=12;BaseQRankSum=1.693;DP=1426;Dels=0.00;FS=0.000;HaplotypeScore=7.2226;MLEAC=2;MLEAF=0.167;MQ=16.40;MQ0=42;MQRankSum=6.622;QD=2.75;ReadPosRankSum=4.139;SOR=0.365	GT:AD:DP:GQ:PL	0/0:217,11:228:39:0,39,505	0/0:236,7:243:99:0,120,1546	0/1:172,44:218:99:490,0,502	0/0:219,14:234:99:0,102,1252	0/0:242,5:248:99:0,141,1828	0/1:206,38:247:99:839,0,1226
ENA|FR796433|FR796433.1	4478	.	C	A	1759.34	.	AC=6;AF=0.500;AN=12;BaseQRankSum=-8.211;DP=668;Dels=0.00;FS=203.067;HaplotypeScore=13.7516;MLEAC=6;MLEAF=0.500;MQ=41.91;MQ0=0;MQRankSum=0.767;QD=2.63;ReadPosRankSum=-12.670;SOR=9.750	GT:AD:DP:GQ:PL	0/1:38,9:47:99:101,0,1095	0/1:87,17:104:99:212,0,2534	0/1:48,15:63:99:203,0,1520	0/1:85,13:98:99:116,0,2567	0/1:87,29:116:99:466,0,2391	0/1:192,47:239:99:698,0,5704
ENA|FR796433|FR796433.1	14558	.	A	G	766.34	.	AC=6;AF=0.500;AN=12;BaseQRankSum=0.823;DP=267;Dels=0.00;FS=36.478;HaplotypeScore=29.3807;MLEAC=6;MLEAF=0.500;MQ=41.94;MQ0=0;MQRankSum=-0.984;QD=2.87;ReadPosRankSum=-9.860;SOR=5.081	GT:AD:DP:GQ:PL	0/1:19,4:23:80:80,0,565	0/1:28,5:33:86:86,0,825	0/1:24,8:32:99:200,0,731	0/1:37,8:45:99:165,0,1118	0/1:36,7:43:99:123,0,1158	0/1:80,11:91:99:149,0,2396
ENA|FR796433|FR796433.1	19550	.	C	A	984.34	.	AC=6;AF=0.500;AN=12;BaseQRankSum=-4.800;DP=432;Dels=0.00;FS=204.295;HaplotypeScore=3.7567;MLEAC=6;MLEAF=0.500;MQ=41.90;MQ0=0;MQRankSum=-0.739;QD=2.28;ReadPosRankSum=-11.310;SOR=8.661	GT:AD:DP:GQ:PL	0/1:27,9:36:99:122,0,833	0/1:45,14:59:99:260,0,1349	0/1:42,10:52:99:119,0,1139	0/1:55,10:65:99:123,0,1808	0/1:58,10:68:99:134,0,1750	0/1:130,22:152:99:263,0,4033
ENA|FR796433|FR796433.1	20087	.	C	G	100.15	.	AC=4;AF=0.333;AN=12;BaseQRankSum=-6.617;DP=262;Dels=0.00;FS=181.196;HaplotypeScore=15.1696;MLEAC=4;MLEAF=0.333;MQ=41.55;MQ0=0;MQRankSum=-0.168;QD=0.75;ReadPosRankSum=-0.030;SOR=6.868	GT:AD:DP:GQ:PL	0/1:24,3:27:24:24,0,802	0/1:38,5:43:24:24,0,1180	0/1:17,3:21:18:18,0,599	0/1:35,7:43:74:74,0,1139	0/0:57,7:64:37:0,37,1890	0/0:59,5:64:29:0,29,2000
ENA|FR796433|FR796433.1	20090	.	G	A	1536.34	.	AC=6;AF=0.500;AN=12;BaseQRankSum=-1.777;DP=170;Dels=0.00;FS=61.455;HaplotypeScore=14.8423;MLEAC=6;MLEAF=0.500;MQ=41.18;MQ0=1;MQRankSum=0.308;QD=9.04;ReadPosRankSum=1.370;SOR=0.447	GT:AD:DP:GQ:PL	0/1:13,8:21:99:206,0,408	0/1:17,15:32:99:328,0,501	0/1:8,3:12:81:81,0,210	0/1:17,11:28:99:281,0,401	0/1:18,11:29:99:185,0,522	0/1:28,20:48:99:492,0,855
ENA|FR796433|FR796433.1	30868	.	C	T	25738.9	.	AC=12;AF=1.00;AN=12;BaseQRankSum=0.188;DP=692;Dels=0.00;FS=0.000;HaplotypeScore=4.9227;MLEAC=12;MLEAF=1.00;MQ=41.95;MQ0=0;MQRankSum=2.885;QD=30.63;ReadPosRankSum=2.124;SOR=0.546	GT:AD:DP:GQ:PL	1/1:0,76:76:99:2760,214,0	1/1:1,94:95:99:3608,252,0	1/1:1,72:73:99:2618,174,0	1/1:0,86:86:99:3240,256,0	1/1:1,141:142:99:5351,394,0	1/1:0,217:217:99:8187,644,0
ENA|FR796433|FR796433.1	31386	.	G	A	2527.15	.	AC=1;AF=0.083;AN=12;BaseQRankSum=-0.760;DP=917;Dels=0.00;FS=0.000;HaplotypeScore=2.3532;MLEAC=1;MLEAF=0.083;MQ=41.97;MQ0=0;MQRankSum=-1.029;QD=16.63;ReadPosRankSum=-0.189;SOR=0.807	GT:AD:DP:GQ:PL	0/0:82,0:83:99:0,235,2854	0/0:132,0:132:99:0,391,4888	0/0:93,0:93:99:0,277,3457	0/1:68,84:152:99:2560,0,2101	0/0:205,0:205:99:0,608,7556	0/0:249,0:250:99:0,722,8993
ENA|FR796433|FR796433.1	35859	.	G	A	7794.93	.	AC=12;AF=1.00;AN=12;BaseQRankSum=-0.255;DP=273;Dels=0.00;FS=0.000;HaplotypeScore=1.6556;MLEAC=12;MLEAF=1.00;MQ=37.68;MQ0=1;MQRankSum=1.019;QD=28.55;ReadPosRankSum=1.388;SOR=3.822	GT:AD:DP:GQ:PL	1/1:0,22:22:57:656,57,0	1/1:0,42:42:90:1045,90,0	1/1:0,36:36:99:1149,99,0	1/1:0,30:30:81:967,81,0	1/1:0,59:60:99:1766,147,0	1/1:1,82:83:99:2237,158,0
ENA|FR796433|FR796433.1	35878	.	T	A	7309.93	.	AC=12;AF=1.00;AN=12;DP=287;Dels=0.00;FS=0.000;HaplotypeScore=0.3661;MLEAC=12;MLEAF=1.00;MQ=35.76;MQ0=5;QD=25.47;SOR=3.920	GT:AD:DP:GQ:PL	1/1:0,21:21:48:579,48,0	1/1:0,52:52:93:1041,93,0	1/1:0,31:31:81:972,81,0	1/1:0,35:35:81:994,81,0	1/1:0,66:66:99:1968,162,0	1/1:0,80:80:99:1781,153,0
ENA|FR796433|FR796433.1	36107	.	A	T	11996.9	.	AC=12;AF=1.00;AN=12;DP=418;Dels=0.00;FS=0.000;HaplotypeScore=1.0270;MLEAC=12;MLEAF=1.00;MQ=37.84;MQ0=1;QD=28.70;SOR=2.728	GT:AD:DP:GQ:PL	1/1:0,39:39:96:1145,96,0	1/1:0,65:65:99:1797,150,0	1/1:1,32:33:84:1017,84,0	1/1:0,50:50:99:1395,114,0	1/1:0,93:93:99:2498,208,0	1/1:0,138:138:99:4170,340,0
ENA|FR796433|FR796433.1	36232	.	T	G	62.86	.	AC=3;AF=0.250;AN=12;BaseQRankSum=-3.043;DP=333;Dels=0.00;FS=168.021;HaplotypeScore=27.8270;MLEAC=2;MLEAF=0.167;MQ=34.00;MQ0=5;MQRankSum=-0.701;QD=0.34;ReadPosRankSum=-4.147;SOR=7.427	GT:AD:DP:GQ:PL	0/0:25,1:26:39:0,39,385	0/0:41,8:49:29:0,29,628	0/1:23,6:29:20:20,0,280	0/1:39,6:45:2:2,0,520	0/0:62,13:75:15:0,15,943	0/1:93,16:109:77:77,0,1141
ENA|FR796433|FR796433.1	36235	.	A	G	881.34	.	AC=6;AF=0.500;AN=12;BaseQRankSum=1.971;DP=354;Dels=0.00;FS=273.737;HaplotypeScore=29.2891;MLEAC=6;MLEAF=0.500;MQ=34.64;MQ0=6;MQRankSum=-0.413;QD=2.49;ReadPosRankSum=-6.992;SOR=7.139	GT:AD:DP:GQ:PL	0/1:25,3:28:30:30,0,421	0/1:37,14:51:99:136,0,802	0/1:26,8:34:99:120,0,433	0/1:38,15:53:99:190,0,740	0/1:59,21:80:99:247,0,1371	0/1:89,16:106:99:195,0,1810
ENA|FR796433|FR796433.1	37545	.	C	G	100.37	.	AC=1;AF=0.083;AN=12;BaseQRankSum=-4.613;DP=804;Dels=0.00;FS=7.697;HaplotypeScore=9.7608;MLEAC=1;MLEAF=0.083;MQ=41.77;MQ0=0;MQRankSum=0.834;QD=0.89;ReadPosRankSum=-11.383;SOR=1.678	GT:AD:DP:GQ:PL	0/0:67,10:77:10:0,10,2112	0/1:98,15:113:99:133,0,3108	0/0:60,6:66:14:0,14,1931	0/0:124,10:135:57:0,57,4050	0/0:154,12:166:99:0,144,5219	0/0:228,18:246:99:0,193,7663
ENA|FR796433|FR796433.1	37937	.	A	G	798.34	.	AC=6;AF=0.500;AN=12;BaseQRankSum=-0.483;DP=191;Dels=0.00;FS=186.926;HaplotypeScore=4.5462;MLEAC=6;MLEAF=0.500;MQ=40.86;MQ0=0;MQRankSum=-0.522;QD=4.18;ReadPosRankSum=-4.282;SOR=7.427	GT:AD:DP:GQ:PL	0/1:14,8:22:99:199,0,345	0/1:26,5:31:99:99,0,699	0/1:13,6:19:99:165,0,339	0/1:22,8:30:99:191,0,698	0/1:26,6:32:91:91,0,794	0/1:49,8:57:90:90,0,1456
ENA|FR796433|FR796433.1	37939	.	A	G	2956.34	.	AC=6;AF=0.500;AN=12;BaseQRankSum=3.997;DP=194;Dels=0.00;FS=260.975;HaplotypeScore=5.0773;MLEAC=6;MLEAF=0.500;MQ=41.39;MQ0=0;MQRankSum=-0.844;QD=15.24;ReadPosRankSum=-5.300;SOR=7.763	GT:AD:DP:GQ:PL	0/1:9,13:22:99:394,0,166	0/1:20,16:36:99:491,0,466	0/1:10,8:18:99:255,0,221	0/1:13,16:29:99:488,0,360	0/1:19,16:35:99:484,0,529	0/1:25,29:54:99:881,0,539
ENA|FR796433|FR796433.1	39901	.	G	T	2204.45	.	AC=6;AF=0.500;AN=12;BaseQRankSum=-2.059;DP=197;Dels=0.01;FS=119.067;HaplotypeScore=9.5519;MLEAC=6;MLEAF=0.500;MQ=39.58;MQ0=0;MQRankSum=0.894;QD=11.19;ReadPosRankSum=6.608;SOR=4.178	GT:AD:DP:GQ:PL	0/1:7,13:20:99:120,0,105	0/1:6,23:29:3:473,0,3	0/1:7,11:18:99:218,0,114	0/1:15,22:37:99:347,0,266	0/1:10,21:31:99:260,0,122	0/1:17,43:60:99:822,0,120
ENA|FR796433|FR796433.1	39902	.	G	T	844.34	.	AC=6;AF=0.500;AN=12;BaseQRankSum=-3.194;DP=186;Dels=0.01;FS=140.744;HaplotypeScore=9.5519;MLEAC=6;MLEAF=0.500;MQ=39.55;MQ0=0;MQRankSum=1.498;QD=4.54;ReadPosRankSum=6.313;SOR=8.525	GT:AD:DP:GQ:PL	0/1:14,5:19:35:35,0,222	0/1:7,18:25:99:168,0,116	0/1:8,9:17:99:111,0,135	0/1:16,18:34:99:103,0,287	0/1:17,13:30:99:100,0,157	0/1:29,30:59:99:364,0,289
ENA|FR796433|FR796433.1	41324	.	C	G	31.15	.	AC=1;AF=0.083;AN=12;BaseQRankSum=-5.958;DP=597;Dels=0.00;FS=0.000;HaplotypeScore=5.6207;MLEAC=1;MLEAF=0.083;MQ=40.56;MQ0=2;MQRankSum=3.984;QD=0.19;ReadPosRankSum=-7.447;SOR=0.780	GT:AD:DP:GQ:PL	0/0:71,0:71:99:0,202,2596	0/0:121,3:124:99:0,264,4504	0/0:59,3:62:74:0,74,2206	0/0:70,1:71:99:0,178,2584	0/0:94,4:98:99:0,162,3278	0/1:149,18:167:64:64,0,5249
ENA|FR796433|FR796433.1	41356	.	G	A	2106.34	.	AC=6;AF=0.500;AN=12;BaseQRankSum=-0.700;DP=394;Dels=0.00;FS=4.342;HaplotypeScore=11.5794;MLEAC=6;MLEAF=0.500;MQ=39.95;MQ0=0;MQRankSum=-2.255;QD=5.35;ReadPosRankSum=-11.785;SOR=0.444	GT:AD:DP:GQ:PL	0/1:42,9:51:99:171,0,1441	0/1:59,30:89:99:881,0,1991	0/1:34,9:43:99:234,0,1207	0/1:43,8:51:99:160,0,1345	0/1:50,10:60:99:211,0,1639	0/1:78,22:100:99:486,0,2552
ENA|FR796433|FR796433.1	41360	.	A	G	405.41	.	AC=3;AF=0.250;AN=12;BaseQRankSum=-4.382;DP=394;Dels=0.00;FS=5.720;HaplotypeScore=14.4724;MLEAC=3;MLEAF=0.250;MQ=39.91;MQ0=0;MQRankSum=-1.366;QD=1.74;ReadPosRankSum=-8.820;SOR=1.322	GT:AD:DP:GQ:PL	0/0:47,4:51:6:0,6,1680	0/1:77,10:88:99:104,0,2708	0/1:35,9:44:99:215,0,1216	0/0:51,0:51:99:0,153,1950	0/0:57,2:59:99:0,106,2070	0/1:88,12:100:99:125,0,3017
ENA|FR796433|FR796433.1	41362	.	A	G	266.54	.	AC=3;AF=0.250;AN=12;BaseQRankSum=-1.439;DP=391;Dels=0.00;FS=14.057;HaplotypeScore=15.7583;MLEAC=3;MLEAF=0.250;MQ=39.91;MQ0=0;MQRankSum=-3.241;QD=1.33;ReadPosRankSum=-6.259;SOR=2.542	GT:AD:DP:GQ:PL	0/0:47,2:49:85:0,85,1771	0/1:76,13:89:99:190,0,2656	0/0:43,0:43:99:0,129,1653	0/1:46,6:52:63:63,0,1584	0/1:54,6:60:53:53,0,1861	0/0:98,0:98:99:0,286,3613
ENA|FR796433|FR796433.1	41365	.	C	T	470.26	.	AC=5;AF=0.417;AN=12;BaseQRankSum=-2.922;DP=380;Dels=0.00;FS=0.000;HaplotypeScore=9.7541;MLEAC=6;MLEAF=0.500;MQ=39.95;MQ0=0;MQRankSum=-4.732;QD=1.43;ReadPosRankSum=-8.963;SOR=0.597	GT:AD:DP:GQ:PL	0/1:42,5:47:27:27,0,1433	0/1:68,16:84:99:351,0,2360	0/1:37,4:41:33:33,0,1322	0/0:46,5:51:2:0,2,1529	0/1:52,7:59:79:79,0,1752	0/1:88,10:98:16:16,0,2866
ENA|FR796433|FR796433.1	43313	.	C	G	560.04	.	AC=4;AF=0.333;AN=12;BaseQRankSum=-7.095;DP=433;Dels=0.00;FS=172.390;HaplotypeScore=3.9872;MLEAC=4;MLEAF=0.333;MQ=41.84;MQ0=0;MQRankSum=0.260;QD=1.97;ReadPosRankSum=-8.645;SOR=7.824	GT:AD:DP:GQ:PL	0/1:35,6:42:93:93,0,1172	0/0:63,2:65:99:0,122,2350	0/1:37,6:43:84:84,0,1271	0/1:60,7:67:45:45,0,2069	0/0:77,6:83:28:0,28,2680	0/1:109,22:131:99:378,0,3633
ENA|FR796433|FR796433.1	43314	.	A	G	2663.34	.	AC=6;AF=0.500;AN=12;BaseQRankSum=-3.300;DP=480;Dels=0.00;FS=297.104;HaplotypeScore=3.9872;MLEAC=6;MLEAF=0.500;MQ=41.77;MQ0=0;MQRankSum=-0.106;QD=5.55;ReadPosRankSum=-3.822;SOR=9.507	GT:AD:DP:GQ:PL	0/1:34,12:46:99:311,0,1093	0/1:62,13:75:99:204,0,2022	0/1:35,14:49:99:337,0,1185	0/1:57,20:77:99:499,0,1881	0/1:72,18:90:99:413,0,2396	0/1:105,38:143:99:936,0,3463
ENA|FR796433|FR796433.1	69874	.	T	G	1070.4	.	AC=6;AF=0.500;AN=12;BaseQRankSum=-3.134;DP=276;Dels=0.00;FS=319.323;HaplotypeScore=1.5937;MLEAC=6;MLEAF=0.500;MQ=41.69;MQ0=0;MQRankSum=0.219;QD=3.88;ReadPosRankSum=-6.467;SOR=8.015	GT:AD:DP:GQ:PL	0/1:17,2:19:16:16,0,561	0/1:31,8:39:99:179,0,986	0/1:16,3:19:44:44,0,484	0/1:51,10:62:99:179,0,1646	0/1:39,11:50:99:254,0,1237	0/1:67,20:87:99:435,0,2024
ENA|FR796433|FR796433.1	69875	.	C	G	2609.34	.	AC=6;AF=0.500;AN=12;BaseQRankSum=-3.851;DP=301;Dels=0.00;FS=498.044;HaplotypeScore=1.6358;MLEAC=6;MLEAF=0.500;MQ=41.72;MQ0=0;MQRankSum=0.399;QD=8.67;ReadPosRankSum=-0.004;SOR=9.190	GT:AD:DP:GQ:PL	0/1:16,4:20:96:96,0,542	0/1:29,14:43:99:384,0,909	0/1:14,6:20:99:175,0,430	0/1:49,22:71:99:609,0,1623	0/1:36,17:53:99:435,0,1133	0/1:58,36:94:99:947,0,1769
ENA|FR796433|FR796433.1	71130	.	G	C	792.34	.	AC=6;AF=0.500;AN=12;BaseQRankSum=-9.511;DP=708;Dels=0.00;FS=131.597;HaplotypeScore=8.6193;MLEAC=6;MLEAF=0.500;MQ=41.97;MQ0=0;MQRankSum=-0.141;QD=1.12;ReadPosRankSum=-11.412;SOR=9.688	GT:AD:DP:GQ:PL	0/1:52,15:67:99:129,0,1474	0/1:105,20:125:99:140,0,3013	0/1:49,7:56:38:38,0,1471	0/1:102,19:121:46:46,0,3165	0/1:108,23:133:97:97,0,3090	0/1:160,42:202:99:379,0,4630
ENA|FR796433|FR796433.1	73616	.	T	G	36.28	.	AC=1;AF=0.083;AN=12;BaseQRankSum=-2.474;DP=110;Dels=0.00;FS=18.910;HaplotypeScore=1.2307;MLEAC=1;MLEAF=0.083;MQ=41.65;MQ0=0;MQRankSum=-4.420;QD=0.98;ReadPosRankSum=-2.143;SOR=4.172	GT:AD:DP:GQ:PL	0/0:13,0:13:39:0,39,483	0/0:15,0:15:42:0,42,534	0/0:15,1:16:11:0,11,531	0/0:11,0:11:33:0,33,408	0/0:18,0:18:54:0,54,685	0/1:31,6:37:69:69,0,1033
ENA|FR796433|FR796433.1	73622	.	T	G	71.08	.	AC=1;AF=0.083;AN=12;BaseQRankSum=-1.272;DP=87;Dels=0.00;FS=31.065;HaplotypeScore=1.7279;MLEAC=1;MLEAF=0.083;MQ=41.34;MQ0=0;MQRankSum=-4.643;QD=1.97;ReadPosRankSum=-0.489;SOR=4.397	GT:AD:DP:GQ:PL	0/0:9,0:9:21:0,21,215	0/0:12,0:12:27:0,27,276	0/0:10,1:11:2:0,2,330	0/0:8,0:8:21:0,21,238	0/0:11,0:11:30:0,30,346	0/1:27,9:36:99:103,0,601
ENA|FR796433|FR796433.1	73626	.	T	G	30.94	.	AC=2;AF=0.167;AN=12;BaseQRankSum=-1.844;DP=82;Dels=0.00;FS=35.635;HaplotypeScore=1.3758;MLEAC=2;MLEAF=0.167;MQ=41.28;MQ0=0;MQRankSum=-3.850;QD=0.66;ReadPosRankSum=-0.856;SOR=3.011	GT:AD:DP:GQ:PL	0/0:9,1:10:24:0,24,270	0/0:10,0:10:18:0,18,172	0/1:6,2:8:41:41,0,167	0/0:8,0:8:21:0,21,237	0/0:7,0:7:15:0,15,179	0/1:31,8:39:27:27,0,755
ENA|FR796433|FR796433.1	73630	.	T	G	149.49	.	AC=3;AF=0.250;AN=12;BaseQRankSum=-0.445;DP=86;Dels=0.00;FS=99.902;HaplotypeScore=1.5073;MLEAC=3;MLEAF=0.250;MQ=41.14;MQ0=0;MQRankSum=-4.392;QD=2.58;ReadPosRankSum=-0.570;SOR=5.278	GT:AD:DP:GQ:PL	0/1:9,1:11:9:9,0,204	0/0:12,0:12:30:0,30,294	0/1:5,2:7:41:41,0,112	0/0:10,0:10:27:0,27,301	0/0:6,0:6:15:0,15,166	0/1:29,10:39:99:138,0,716
ENA|FR796433|FR796433.1	73634	.	T	G	239.24	.	AC=5;AF=0.417;AN=12;BaseQRankSum=0.481;DP=97;Dels=0.00;FS=149.243;HaplotypeScore=1.4943;MLEAC=5;MLEAF=0.417;MQ=41.24;MQ0=0;MQRankSum=-3.393;QD=2.88;ReadPosRankSum=-0.636;SOR=5.781	GT:AD:DP:GQ:PL	0/1:10,2:12:39:39,0,193	0/1:13,1:14:9:9,0,202	0/1:3,3:6:71:94,0,71	0/0:13,0:14:36:0,36,419	0/1:10,1:11:6:6,0,300	0/1:30,10:40:99:129,0,686
ENA|FR796433|FR796433.1	74203	.	G	A	2275.34	.	AC=6;AF=0.500;AN=12;BaseQRankSum=-0.989;DP=451;Dels=0.00;FS=0.000;HaplotypeScore=6.9811;MLEAC=6;MLEAF=0.500;MQ=41.50;MQ0=0;MQRankSum=-0.544;QD=5.05;ReadPosRankSum=-7.776;SOR=0.647	GT:AD:DP:GQ:PL	0/1:41,10:51:99:202,0,1339	0/1:62,8:70:99:104,0,1978	0/1:55,10:65:99:176,0,1803	0/1:42,27:69:99:792,0,1128	0/1:59,23:82:99:488,0,1789	0/1:83,26:109:99:550,0,2540
ENA|FR796433|FR796433.1	74218	.	C	T	73.15	.	AC=1;AF=0.083;AN=12;BaseQRankSum=-3.992;DP=462;Dels=0.00;FS=18.781;HaplotypeScore=3.2538;MLEAC=1;MLEAF=0.083;MQ=41.70;MQ0=0;MQRankSum=1.543;QD=1.31;ReadPosRankSum=-6.259;SOR=3.695	GT:AD:DP:GQ:PL	0/0:54,2:56:99:0,118,1732	0/0:76,2:78:99:0,214,2603	0/0:67,3:71:90:0,90,2209	0/1:48,8:56:99:106,0,1445	0/0:80,5:85:92:0,92,2655	0/0:105,10:115:51:0,51,3268
ENA|FR796433|FR796433.1	75064	.	C	G	33458.9	.	AC=12;AF=1.00;AN=12;DP=893;Dels=0.00;FS=0.000;HaplotypeScore=2.7453;MLEAC=12;MLEAF=1.00;MQ=41.98;MQ0=0;QD=30.35;SOR=0.695	GT:AD:DP:GQ:PL	1/1:0,85:85:99:3191,256,0	1/1:0,145:145:99:5473,430,0	1/1:0,91:91:99:3403,271,0	1/1:0,142:142:99:5384,424,0	1/1:0,177:177:99:6658,527,0	1/1:0,249:250:99:9375,734,0
ENA|FR796433|FR796433.1	83066	.	G	A	103.97	.	AC=3;AF=0.250;AN=12;BaseQRankSum=-1.201;DP=490;Dels=0.00;FS=8.304;HaplotypeScore=75.7722;MLEAC=3;MLEAF=0.250;MQ=41.71;MQ0=1;MQRankSum=0.094;QD=0.51;ReadPosRankSum=-7.843;SOR=1.875	GT:AD:DP:GQ:PL	0/1:62,8:70:65:65,0,2028	0/0:92,7:99:45:0,45,3070	0/0:56,2:58:99:0,122,1906	0/1:52,6:58:12:12,0,1727	0/1:66,8:75:66:66,0,2114	0/0:126,3:129:99:0,254,4316
ENA|FR796433|FR796433.1	90979	.	C	G	349.15	.	AC=1;AF=0.083;AN=12;BaseQRankSum=-2.942;DP=639;Dels=0.00;FS=35.491;HaplotypeScore=13.8917;MLEAC=1;MLEAF=0.083;MQ=40.78;MQ0=1;MQRankSum=-4.668;QD=1.70;ReadPosRankSum=-8.397;SOR=4.456	GT:AD:DP:GQ:PL	0/0:49,0:49:99:0,144,1826	0/0:104,0:104:99:0,289,3590	0/0:57,6:63:59:0,59,1855	0/0:90,0:90:99:0,265,3289	0/0:128,0:128:99:0,379,4639	0/1:172,33:205:99:382,0,5349
ENA|FR796433|FR796433.1	90981	.	C	G	413.25	.	AC=1;AF=0.083;AN=12;BaseQRankSum=-1.169;DP=651;Dels=0.00;FS=28.149;HaplotypeScore=14.9276;MLEAC=1;MLEAF=0.083;MQ=40.68;MQ0=1;MQRankSum=-4.828;QD=1.99;ReadPosRankSum=-7.078;SOR=4.067	GT:AD:DP:GQ:PL	0/0:47,0:47:99:0,141,1773	0/0:107,0:107:99:0,304,3792	0/0:58,7:65:1:0,1,1865	0/0:93,0:93:99:0,274,3439	0/0:129,1:130:99:0,382,4761	0/1:175,33:208:99:445,0,5593
ENA|FR796433|FR796433.1	90983	.	A	G	638.76	.	AC=2;AF=0.167;AN=12;BaseQRankSum=-1.287;DP=640;Dels=0.00;FS=34.903;HaplotypeScore=14.4391;MLEAC=2;MLEAF=0.167;MQ=40.61;MQ0=1;MQRankSum=-4.261;QD=2.34;ReadPosRankSum=-7.852;SOR=4.039	GT:AD:DP:GQ:PL	0/0:46,0:46:99:0,132,1674	0/0:103,0:105:99:0,271,3358	0/1:56,11:67:99:99,0,1746	0/0:90,0:90:99:0,247,3100	0/0:124,0:125:99:0,328,4033	0/1:164,38:205:99:577,0,4887
ENA|FR796433|FR796433.1	90984	.	C	T	710.76	.	AC=2;AF=0.167;AN=12;BaseQRankSum=-2.659;DP=636;Dels=0.00;FS=40.515;HaplotypeScore=13.8434;MLEAC=2;MLEAF=0.167;MQ=40.43;MQ0=1;MQRankSum=-5.581;QD=2.58;ReadPosRankSum=-8.260;SOR=3.352	GT:AD:DP:GQ:PL	0/0:46,0:46:99:0,129,1662	0/0:103,1:104:99:0,268,3300	0/1:56,15:71:99:139,0,1753	0/0:86,0:86:99:0,238,2943	0/0:120,2:122:99:0,297,3953	0/1:161,43:204:99:609,0,4749
ENA|FR796433|FR796433.1	91021	.	A	G	1187.76	.	AC=2;AF=0.167;AN=12;BaseQRankSum=-3.415;DP=478;Dels=0.00;FS=50.806;HaplotypeScore=11.0687;MLEAC=2;MLEAF=0.167;MQ=40.15;MQ0=0;MQRankSum=-1.932;QD=5.40;ReadPosRankSum=-9.008;SOR=2.606	GT:AD:DP:GQ:PL	0/0:30,0:30:81:0,81,953	0/0:79,0:79:99:0,232,2937	0/1:43,16:59:99:246,0,1114	0/0:59,1:60:99:0,171,2097	0/0:87,0:87:99:0,241,2983	0/1:113,46:160:99:979,0,3240
ENA|FR796433|FR796433.1	91022	.	G	T	1013.76	.	AC=2;AF=0.167;AN=12;BaseQRankSum=-4.665;DP=479;Dels=0.00;FS=44.140;HaplotypeScore=10.9021;MLEAC=2;MLEAF=0.167;MQ=40.22;MQ0=0;MQRankSum=-2.010;QD=4.61;ReadPosRankSum=-8.941;SOR=2.529	GT:AD:DP:GQ:PL	0/0:30,0:30:75:0,75,905	0/0:80,2:82:99:0,179,2880	0/1:43,16:59:99:215,0,1119	0/0:59,1:60:99:0,165,2021	0/0:86,0:86:99:0,244,3034	0/1:117,42:160:99:836,0,3311
ENA|FR796433|FR796433.1	91025	.	A	G	781.76	.	AC=2;AF=0.167;AN=12;BaseQRankSum=-3.126;DP=475;Dels=0.00;FS=39.366;HaplotypeScore=10.7446;MLEAC=2;MLEAF=0.167;MQ=40.54;MQ0=0;MQRankSum=-2.192;QD=3.64;ReadPosRankSum=-9.060;SOR=3.344	GT:AD:DP:GQ:PL	0/0:34,0:34:90:0,90,1086	0/0:79,0:79:99:0,229,2933	0/1:46,10:57:99:126,0,1332	0/0:60,0:60:99:0,171,2110	0/0:85,0:86:99:0,241,3004	0/1:119,32:155:99:693,0,3538
ENA|FR796433|FR796433.1	91027	.	T	G	291.76	.	AC=2;AF=0.167;AN=12;BaseQRankSum=-3.200;DP=470;Dels=0.00;FS=36.819;HaplotypeScore=10.2316;MLEAC=2;MLEAF=0.167;MQ=40.71;MQ0=0;MQRankSum=-2.236;QD=1.41;ReadPosRankSum=-8.248;SOR=4.325	GT:AD:DP:GQ:PL	0/0:34,0:34:99:0,102,1261	0/0:77,0:78:99:0,229,2905	0/1:50,7:57:48:48,0,1505	0/0:62,0:62:99:0,175,2178	0/0:87,0:87:99:0,247,3135	0/1:128,20:150:99:281,0,3948
ENA|FR796433|FR796433.1	92321	.	T	C	16241.9	.	AC=12;AF=1.00;AN=12;DP=441;Dels=0.00;FS=0.000;HaplotypeScore=4.5235;MLEAC=12;MLEAF=1.00;MQ=41.89;MQ0=0;QD=29.97;SOR=2.622	GT:AD:DP:GQ:PL	1/1:0,34:34:99:1230,99,0	1/1:0,74:75:99:2680,211,0	1/1:0,37:37:99:1445,111,0	1/1:0,62:62:99:2323,181,0	1/1:0,77:77:99:2890,226,0	1/1:0,156:156:99:5699,442,0
ENA|FR796433|FR796433.1	95500	.	T	C	39569.9	.	AC=12;AF=1.00;AN=12;DP=1063;Dels=0.00;FS=0.000;HaplotypeScore=4.8827;MLEAC=12;MLEAF=1.00;MQ=41.97;MQ0=0;QD=33.29;SOR=0.763	GT:AD:DP:GQ:PL	1/1:0,102:103:99:3928,307,0	1/1:0,158:158:99:6011,472,0	1/1:0,127:127:99:4604,370,0	1/1:0,196:196:99:7298,584,0	1/1:0,228:228:99:8499,677,0	1/1:0,250:250:99:9255,740,0
ENA|FR796433|FR796433.1	102722	.	A	C	306.65	.	AC=3;AF=0.250;AN=12;BaseQRankSum=1.633;DP=631;Dels=0.00;FS=52.550;HaplotypeScore=76.3961;MLEAC=3;MLEAF=0.250;MQ=41.66;MQ0=7;MQRankSum=-0.715;QD=1.03;ReadPosRankSum=-10.464;SOR=4.056	GT:AD:DP:GQ:PL	0/0:48,5:53:22:0,22,1323	0/0:88,10:98:52:0,52,2452	0/1:61,7:69:62:62,0,1497	0/1:89,17:106:99:265,0,2338	0/1:110,12:122:19:19,0,2983	0/0:171,12:183:57:0,57,4603
ENA|FR796433|FR796433.1	108902	.	A	C	745.34	.	AC=6;AF=0.500;AN=12;BaseQRankSum=2.646;DP=359;Dels=0.00;FS=202.096;HaplotypeScore=5.6959;MLEAC=6;MLEAF=0.500;MQ=40.65;MQ0=1;MQRankSum=-2.528;QD=2.08;ReadPosRankSum=-4.570;SOR=6.735	GT:AD:DP:GQ:PL	0/1:28,7:35:99:169,0,455	0/1:50,10:60:99:198,0,707	0/1:17,3:20:48:48,0,287	0/1:39,12:52:99:114,0,805	0/1:59,12:71:88:88,0,965	0/1:100,19:120:99:165,0,2003
ENA|FR796433|FR796433.1	108907	.	A	C	502.33	.	AC=5;AF=0.417;AN=12;BaseQRankSum=2.704;DP=327;Dels=0.00;FS=179.176;HaplotypeScore=4.7148;MLEAC=6;MLEAF=0.500;MQ=40.49;MQ0=1;MQRankSum=-2.702;QD=1.62;ReadPosRankSum=-4.518;SOR=5.326	GT:AD:DP:GQ:PL	0/1:27,5:32:61:61,0,442	0/1:44,13:57:99:106,0,887	0/0:14,2:16:0:0,0,229	0/1:40,7:49:93:93,0,864	0/1:56,8:64:42:42,0,1133	0/1:91,17:108:99:235,0,1713
ENA|FR796433|FR796433.1	108912	.	A	C	264.17	.	AC=5;AF=0.417;AN=12;BaseQRankSum=0.633;DP=315;Dels=0.00;FS=115.495;HaplotypeScore=4.4382;MLEAC=5;MLEAF=0.417;MQ=40.31;MQ0=1;MQRankSum=-5.498;QD=1.05;ReadPosRankSum=-5.620;SOR=5.836	GT:AD:DP:GQ:PL	0/1:23,7:30:99:108,0,355	0/1:45,7:53:67:67,0,740	0/1:11,3:15:30:30,0,210	0/1:44,5:49:13:13,0,963	0/0:59,4:63:93:0,93,1202	0/1:87,17:104:85:85,0,1497
ENA|FR796433|FR796433.1	108918	.	T	C	110.9	.	AC=2;AF=0.167;AN=12;BaseQRankSum=-4.052;DP=318;Dels=0.00;FS=157.689;HaplotypeScore=2.1771;MLEAC=2;MLEAF=0.167;MQ=40.22;MQ0=2;MQRankSum=-5.683;QD=0.83;ReadPosRankSum=-6.900;SOR=6.802	GT:AD:DP:GQ:PL	0/1:25,5:30:93:93,0,736	0/0:51,4:55:54:0,54,1675	0/0:13,1:14:3:0,3,374	0/0:46,4:50:29:0,29,1541	0/0:60,4:64:99:0,109,2010	0/1:91,13:104:54:54,0,2782
ENA|FR796433|FR796433.1	111554	.	A	G	35.15	.	AC=1;AF=0.083;AN=12;BaseQRankSum=-1.500;DP=472;Dels=0.00;FS=1.496;HaplotypeScore=2.4063;MLEAC=1;MLEAF=0.083;MQ=36.80;MQ0=59;MQRankSum=-12.322;QD=0.49;ReadPosRankSum=8.440;SOR=1.224	GT:AD:DP:GQ:PL	0/0:33,8:41:75:0,75,1236	0/1:52,20:72:68:68,0,1829	0/0:28,8:36:81:0,81,1055	0/0:44,21:65:32:0,32,1636	0/0:72,21:93:75:0,75,2582	0/0:123,42:165:55:0,55,4313
ENA|FR796433|FR796433.1	112914	.	A	C	46.84	.	AC=3;AF=0.250;AN=12;BaseQRankSum=-1.857;DP=41;Dels=0.00;FS=5.058;HaplotypeScore=0.0964;MLEAC=3;MLEAF=0.250;MQ=40.22;MQ0=2;MQRankSum=0.734;QD=1.67;ReadPosRankSum=-1.814;SOR=1.911	GT:AD:DP:GQ:PL	0/1:4,2:6:49:49,0,101	0/1:8,1:9:16:16,0,177	0/0:5,0:5:9:0,9,111	0/0:3,0:3:9:0,9,113	0/0:5,0:5:15:0,15,190	0/1:11,2:13:20:20,0,364
ENA|FR796433|FR796433.1	121364	.	T	G	467.56	.	AC=5;AF=0.417;AN=12;BaseQRankSum=1.576;DP=333;Dels=0.00;FS=72.149;HaplotypeScore=33.6312;MLEAC=5;MLEAF=0.417;MQ=41.96;MQ0=0;MQRankSum=0.465;QD=1.73;ReadPosRankSum=-8.185;SOR=4.824	GT:AD:DP:GQ:PL	0/1:29,3:32:24:24,0,837	0/1:43,10:53:99:150,0,1196	0/1:22,6:28:99:114,0,642	0/1:32,5:37:58:58,0,793	0/0:56,6:62:11:0,11,1600	0/1:101,18:119:99:160,0,2780
ENA|FR796433|FR796433.1	122621	.	C	T	17729.9	.	AC=12;AF=1.00;AN=12;BaseQRankSum=2.387;DP=493;Dels=0.00;FS=0.000;HaplotypeScore=4.6385;MLEAC=12;MLEAF=1.00;MQ=41.52;MQ0=0;MQRankSum=1.342;QD=36.14;ReadPosRankSum=1.014;SOR=2.373	GT:AD:DP:GQ:PL	1/1:0,39:39:99:1531,117,0	1/1:1,77:78:99:2782,220,0	1/1:0,41:41:99:1541,117,0	1/1:0,75:75:99:2688,217,0	1/1:2,71:73:99:2623,177,0	1/1:0,185:185:99:6590,521,0
ENA|FR796433|FR796433.1	122885	.	C	G	1667.34	.	AC=6;AF=0.500;AN=12;BaseQRankSum=-3.225;DP=611;Dels=0.00;FS=4.913;HaplotypeScore=203.6555;MLEAC=6;MLEAF=0.500;MQ=41.51;MQ0=0;MQRankSum=0.071;QD=2.73;ReadPosRankSum=-12.375;SOR=1.103	GT:AD:DP:GQ:PL	0/1:49,10:59:99:197,0,1684	0/1:76,17:93:99:368,0,2631	0/1:50,7:57:99:106,0,1598	0/1:70,12:82:99:160,0,2431	0/1:87,19:106:99:429,0,2884	0/1:183,29:212:99:444,0,6090
ENA|FR796433|FR796433.1	123669	.	G	C	1513.34	.	AC=6;AF=0.500;AN=12;BaseQRankSum=4.241;DP=557;Dels=0.00;FS=54.633;HaplotypeScore=59.9808;MLEAC=6;MLEAF=0.500;MQ=40.92;MQ0=1;MQRankSum=0.627;QD=2.72;ReadPosRankSum=-14.187;SOR=5.618	GT:AD:DP:GQ:PL	0/1:41,11:52:99:284,0,1095	0/1:73,10:83:83:83,0,2153	0/1:43,12:55:99:245,0,1333	0/1:85,15:100:99:245,0,2489	0/1:82,13:95:99:208,0,2425	0/1:146,26:172:99:485,0,4137
ENA|FR796433|FR796433.1	123930	.	C	T	259.56	.	AC=3;AF=0.250;AN=12;BaseQRankSum=-3.775;DP=570;Dels=0.00;FS=41.317;HaplotypeScore=27.2007;MLEAC=3;MLEAF=0.250;MQ=40.89;MQ0=1;MQRankSum=0.367;QD=0.81;ReadPosRankSum=-11.616;SOR=3.526	GT:AD:DP:GQ:PL	0/0:35,2:37:25:0,25,1028	0/1:81,10:91:40:40,0,2317	0/1:29,8:37:99:100,0,813	0/0:99,7:106:99:0,109,3153	0/0:95,9:104:26:0,26,3100	0/1:168,23:191:99:159,0,5145
ENA|FR796433|FR796433.1	123933	.	C	G	1565.34	.	AC=6;AF=0.500;AN=12;BaseQRankSum=-4.680;DP=607;Dels=0.00;FS=68.187;HaplotypeScore=27.6618;MLEAC=6;MLEAF=0.500;MQ=40.20;MQ0=1;MQRankSum=1.729;QD=2.58;ReadPosRankSum=-13.989;SOR=4.041	GT:AD:DP:GQ:PL	0/1:35,5:40:44:44,0,1011	0/1:78,25:105:99:415,0,2315	0/1:31,10:42:99:152,0,792	0/1:93,18:111:99:134,0,2873	0/1:87,20:107:99:253,0,2895	0/1:161,39:201:99:604,0,4896
ENA|FR796433|FR796433.1	123966	.	C	T	2030.34	.	AC=6;AF=0.500;AN=12;BaseQRankSum=-5.250;DP=672;Dels=0.00;FS=90.859;HaplotypeScore=8.6459;MLEAC=6;MLEAF=0.500;MQ=40.01;MQ0=3;MQRankSum=0.478;QD=3.02;ReadPosRankSum=-14.718;SOR=3.082	GT:AD:DP:GQ:PL	0/1:42,8:50:99:116,0,1366	0/1:99,20:120:99:299,0,3070	0/1:47,7:55:26:26,0,1335	0/1:85,27:112:99:486,0,2620	0/1:92,21:113:99:381,0,2907	0/1:175,46:221:99:759,0,5217
ENA|FR796433|FR796433.1	124476	.	A	G	534	.	AC=5;AF=0.417;AN=12;BaseQRankSum=-3.589;DP=346;Dels=0.00;FS=296.217;HaplotypeScore=4.7447;MLEAC=5;MLEAF=0.417;MQ=36.32;MQ0=36;MQRankSum=-0.817;QD=1.79;ReadPosRankSum=-8.710;SOR=8.086	GT:AD:DP:GQ:PL	0/1:23,6:29:99:119,0,604	0/0:41,5:46:52:0,52,1067	0/1:30,5:35:52:52,0,945	0/1:40,12:52:99:151,0,1038	0/1:63,10:73:45:45,0,1847	0/1:89,20:109:99:206,0,2115
ENA|FR796433|FR796433.1	124477	.	C	G	1909.34	.	AC=6;AF=0.500;AN=12;BaseQRankSum=-6.058;DP=402;Dels=0.00;FS=531.445;HaplotypeScore=5.0323;MLEAC=6;MLEAF=0.500;MQ=35.81;MQ0=37;MQRankSum=-3.358;QD=4.75;ReadPosRankSum=-2.762;SOR=9.558	GT:AD:DP:GQ:PL	0/1:22,13:35:99:314,0,573	0/1:40,16:56:99:155,0,1015	0/1:31,12:43:99:255,0,939	0/1:37,20:57:99:374,0,969	0/1:62,20:82:99:231,0,1830	0/1:89,39:128:99:617,0,2249
ENA|FR796433|FR796433.1	124490	.	T	G	55.97	.	AC=2;AF=0.167;AN=12;BaseQRankSum=-4.445;DP=331;Dels=0.00;FS=75.049;HaplotypeScore=5.1805;MLEAC=2;MLEAF=0.167;MQ=31.36;MQ0=37;MQRankSum=4.067;QD=0.38;ReadPosRankSum=-3.672;SOR=4.885	GT:AD:DP:GQ:PL	0/1:25,2:27:23:23,0,504	0/0:41,2:43:22:0,22,586	0/0:31,4:35:63:0,63,766	0/0:49,2:51:84:0,84,982	0/0:48,5:53:3:0,3,654	0/1:111,9:121:69:69,0,1629
ENA|FR796433|FR796433.1	126992	.	G	A	1305.34	.	AC=6;AF=0.500;AN=12;BaseQRankSum=-1.536;DP=301;Dels=0.00;FS=4.750;HaplotypeScore=1.1335;MLEAC=6;MLEAF=0.500;MQ=41.77;MQ0=0;MQRankSum=0.299;QD=4.34;ReadPosRankSum=-9.549;SOR=0.359	GT:AD:DP:GQ:PL	0/1:14,6:20:99:172,0,399	0/1:49,12:61:99:242,0,1570	0/1:25,5:30:70:70,0,854	0/1:39,4:43:28:28,0,1233	0/1:44,16:60:99:392,0,1452	0/1:67,19:86:99:438,0,2069
ENA|FR796433|FR796433.1	127243	.	A	C	114.17	.	AC=4;AF=0.400;AN=10;BaseQRankSum=-0.747;DP=64;Dels=0.00;FS=23.135;HaplotypeScore=2.8583;MLEAC=4;MLEAF=0.400;MQ=41.06;MQ0=0;MQRankSum=1.277;QD=2.00;ReadPosRankSum=-1.145;SOR=5.547	GT:AD:DP:GQ:PL	./.	0/1:13,2:15:12:12,0,242	0/1:4,1:5:26:26,0,59	0/0:5,1:6:12:0,12,120	0/1:3,2:5:50:52,0,50	0/1:19,11:31:60:60,0,319
ENA|FR796433|FR796433.1	127253	.	G	C	93.85	.	AC=3;AF=0.300;AN=10;BaseQRankSum=-0.944;DP=60;Dels=0.00;FS=18.742;HaplotypeScore=4.5248;MLEAC=3;MLEAF=0.300;MQ=41.35;MQ0=0;MQRankSum=0.921;QD=2.18;ReadPosRankSum=-3.984;SOR=4.173	GT:AD:DP:GQ:PL	./.	0/0:11,0:11:27:0,27,323	0/1:3,1:4:27:27,0,109	0/1:9,1:10:8:8,0,279	0/0:6,0:6:18:0,18,220	0/1:24,5:29:95:95,0,809
ENA|FR796433|FR796433.1	128937	.	T	C	437.1	.	AC=5;AF=0.417;AN=12;BaseQRankSum=-1.740;DP=79;Dels=0.00;FS=61.197;HaplotypeScore=1.2872;MLEAC=5;MLEAF=0.417;MQ=41.31;MQ0=0;MQRankSum=-1.076;QD=6.24;ReadPosRankSum=1.181;SOR=6.272	GT:AD:DP:GQ:PL	0/1:2,2:4:16:16,0,67	0/0:9,0:9:27:0,27,313	0/1:4,4:8:99:114,0,127	0/1:12,7:19:99:131,0,321	0/1:10,3:13:70:70,0,292	0/1:16,9:25:99:145,0,476
ENA|FR796433|FR796433.1	128940	.	A	C	87.24	.	AC=4;AF=0.333;AN=12;BaseQRankSum=-2.792;DP=84;Dels=0.00;FS=29.157;HaplotypeScore=0.7316;MLEAC=4;MLEAF=0.333;MQ=41.12;MQ0=0;MQRankSum=-1.564;QD=1.25;ReadPosRankSum=2.539;SOR=5.419	GT:AD:DP:GQ:PL	0/0:3,2:5:9:0,9,105	0/0:9,0:9:27:0,27,300	0/1:6,3:9:43:43,0,202	0/1:15,3:18:51:51,0,417	0/1:12,3:15:4:4,0,310	0/1:21,7:28:27:27,0,537
ENA|FR796433|FR796433.1	128944	.	T	C	98.66	.	AC=5;AF=0.417;AN=12;BaseQRankSum=-3.014;DP=112;Dels=0.00;FS=40.196;HaplotypeScore=0.9869;MLEAC=5;MLEAF=0.417;MQ=40.19;MQ0=0;MQRankSum=-1.761;QD=1.00;ReadPosRankSum=2.858;SOR=5.418	GT:AD:DP:GQ:PL	0/1:6,2:8:36:36,0,92	0/0:13,0:13:30:0,30,376	0/1:7,3:10:34:34,0,250	0/1:21,2:23:7:7,0,539	0/1:17,3:20:35:35,0,526	0/1:34,4:38:25:25,0,911
ENA|FR796433|FR796433.1	131976	.	C	G	74.16	.	AC=1;AF=0.083;AN=12;BaseQRankSum=-4.589;DP=590;Dels=0.00;FS=89.437;HaplotypeScore=2.7211;MLEAC=1;MLEAF=0.083;MQ=41.85;MQ0=0;MQRankSum=0.422;QD=0.69;ReadPosRankSum=-9.853;SOR=5.230	GT:AD:DP:GQ:PL	0/0:54,2:57:86:0,86,1877	0/0:77,7:84:49:0,49,2561	0/0:55,4:59:22:0,22,1787	0/0:98,4:103:99:0,260,3581	0/1:94,14:108:99:107,0,3030	0/0:168,11:179:99:0,197,5696
ENA|FR796433|FR796433.1	132916	.	T	C	28593.9	.	AC=12;AF=1.00;AN=12;DP=757;Dels=0.00;FS=0.000;HaplotypeScore=2.0765;MLEAC=12;MLEAF=1.00;MQ=41.93;MQ0=0;QD=24.70;SOR=1.756	GT:AD:DP:GQ:PL	1/1:0,67:67:99:2472,196,0	1/1:0,117:117:99:4337,346,0	1/1:0,67:67:99:2590,202,0	1/1:0,117:117:99:4455,349,0	1/1:0,139:139:99:5321,415,0	1/1:0,250:250:99:9444,737,0
ENA|FR796433|FR796433.1	137788	.	G	A	693.03	.	AC=4;AF=0.333;AN=12;BaseQRankSum=-5.717;DP=392;Dels=0.00;FS=6.556;HaplotypeScore=1.8838;MLEAC=4;MLEAF=0.333;MQ=41.81;MQ0=0;MQRankSum=0.109;QD=2.32;ReadPosRankSum=-9.349;SOR=1.118	GT:AD:DP:GQ:PL	0/0:40,3:43:77:0,77,1424	0/1:49,10:59:99:163,0,1725	0/0:47,3:50:34:0,34,1719	0/1:50,9:59:99:120,0,1690	0/1:50,11:61:99:196,0,1757	0/1:104,16:120:99:254,0,3542
ENA|FR796433|FR796433.1	137789	.	G	T	561.03	.	AC=4;AF=0.333;AN=12;BaseQRankSum=-2.980;DP=401;Dels=0.00;FS=8.266;HaplotypeScore=1.8838;MLEAC=4;MLEAF=0.333;MQ=41.82;MQ0=0;MQRankSum=-0.588;QD=1.85;ReadPosRankSum=-9.271;SOR=1.238	GT:AD:DP:GQ:PL	0/0:42,2:44:56:0,56,1475	0/1:50,9:59:99:155,0,1735	0/0:50,2:52:78:0,78,1832	0/1:52,7:59:60:60,0,1749	0/1:54,11:65:99:210,0,1805	0/1:106,14:120:99:176,0,3509
ENA|FR796433|FR796433.1	138317	.	A	G	2188.34	.	AC=6;AF=0.500;AN=12;BaseQRankSum=-6.739;DP=219;Dels=0.00;FS=128.944;HaplotypeScore=26.9241;MLEAC=6;MLEAF=0.500;MQ=40.78;MQ0=0;MQRankSum=0.691;QD=9.99;ReadPosRankSum=-7.002;SOR=6.579	GT:AD:DP:GQ:PL	0/1:7,4:11:65:65,0,215	0/1:6,3:9:25:25,0,197	0/1:13,21:34:99:580,0,277	0/1:16,12:28:99:146,0,450	0/1:16,9:25:99:133,0,506	0/1:58,52:110:99:1276,0,1697
ENA|FR796433|FR796433.1	138506	.	C	G	1784.34	.	AC=6;AF=0.500;AN=12;BaseQRankSum=-8.410;DP=339;Dels=0.00;FS=143.239;HaplotypeScore=7.1308;MLEAC=6;MLEAF=0.500;MQ=41.25;MQ0=0;MQRankSum=1.155;QD=5.26;ReadPosRankSum=-11.263;SOR=5.421	GT:AD:DP:GQ:PL	0/1:20,10:30:99:187,0,598	0/1:31,12:43:99:260,0,989	0/1:19,8:27:99:192,0,613	0/1:26,16:42:99:301,0,801	0/1:29,17:46:99:419,0,901	0/1:120,31:151:99:462,0,3978
ENA|FR796433|FR796433.1	138988	.	C	T	31217.9	.	AC=12;AF=1.00;AN=12;DP=834;Dels=0.00;FS=0.000;HaplotypeScore=1.1210;MLEAC=12;MLEAF=1.00;MQ=41.91;MQ0=1;QD=26.76;SOR=0.727	GT:AD:DP:GQ:PL	1/1:0,81:81:99:3163,244,0	1/1:0,139:139:99:5198,412,0	1/1:0,80:80:99:2967,238,0	1/1:0,141:141:99:5216,409,0	1/1:0,142:142:99:5262,418,0	1/1:0,250:250:99:9437,746,0
ENA|FR796433|FR796433.1	142895	.	A	C	497	.	AC=5;AF=0.417;AN=12;BaseQRankSum=-2.741;DP=503;Dels=0.00;FS=103.329;HaplotypeScore=52.3990;MLEAC=5;MLEAF=0.417;MQ=41.70;MQ0=0;MQRankSum=-0.367;QD=1.22;ReadPosRankSum=-10.623;SOR=5.627	GT:AD:DP:GQ:PL	0/1:53,7:60:85:85,0,1758	0/0:91,4:95:99:0,111,3093	0/1:38,11:49:99:231,0,1118	0/1:60,9:69:99:136,0,2021	0/1:79,8:87:29:29,0,2683	0/1:127,12:139:55:55,0,4152
ENA|FR796433|FR796433.1	142896	.	T	C	32.15	.	AC=1;AF=0.083;AN=12;BaseQRankSum=-1.864;DP=472;Dels=0.00;FS=46.201;HaplotypeScore=51.0209;MLEAC=1;MLEAF=0.083;MQ=41.68;MQ0=0;MQRankSum=1.164;QD=0.75;ReadPosRankSum=-7.714;SOR=6.182	GT:AD:DP:GQ:PL	0/0:52,1:53:99:0,115,1761	0/0:90,1:91:99:0,225,3179	0/1:38,5:43:65:65,0,1187	0/0:60,3:63:61:0,61,1989	0/0:80,6:86:33:0,33,2722	0/0:129,5:136:99:0,204,4469
ENA|FR796433|FR796433.1	150188	.	G	A	34356.9	.	AC=12;AF=1.00;AN=12;DP=929;Dels=0.00;FS=0.000;HaplotypeScore=2.6933;MLEAC=12;MLEAF=1.00;MQ=41.89;MQ0=1;QD=33.02;SOR=0.819	GT:AD:DP:GQ:PL	1/1:0,92:92:99:3480,277,0	1/1:0,142:142:99:5300,412,0	1/1:0,92:92:99:3396,274,0	1/1:0,142:143:99:5260,421,0	1/1:0,210:210:99:7813,620,0	1/1:0,248:249:99:9133,728,0
ENA|FR796433|FR796433.1	151178	.	A	C	123.72	.	AC=4;AF=0.333;AN=12;BaseQRankSum=-3.233;DP=156;Dels=0.00;FS=114.822;HaplotypeScore=4.1252;MLEAC=4;MLEAF=0.333;MQ=41.95;MQ0=0;MQRankSum=-0.342;QD=1.16;ReadPosRankSum=0.799;SOR=6.592	GT:AD:DP:GQ:PL	0/0:14,1:15:8:0,8,439	0/0:28,6:34:8:0,8,747	0/1:12,2:14:20:20,0,388	0/1:19,3:22:40:40,0,524	0/1:16,6:22:81:81,0,409	0/1:39,8:49:21:21,0,901
ENA|FR796433|FR796433.1	151182	.	A	C	83.74	.	AC=2;AF=0.167;AN=12;BaseQRankSum=-3.465;DP=137;Dels=0.00;FS=56.981;HaplotypeScore=3.2514;MLEAC=2;MLEAF=0.167;MQ=41.94;MQ0=0;MQRankSum=-0.587;QD=1.35;ReadPosRankSum=0.806;SOR=5.889	GT:AD:DP:GQ:PL	0/0:11,0:11:27:0,27,328	0/0:28,4:32:11:0,11,672	0/0:9,2:11:5:0,5,280	0/0:19,1:21:54:0,54,622	0/1:16,4:20:40:40,0,325	0/1:33,8:42:80:80,0,690
ENA|FR796433|FR796433.1	151186	.	A	C	41.45	.	AC=3;AF=0.250;AN=12;BaseQRankSum=-4.054;DP=135;Dels=0.00;FS=23.631;HaplotypeScore=2.8070;MLEAC=3;MLEAF=0.250;MQ=41.94;MQ0=0;MQRankSum=-0.169;QD=0.57;ReadPosRankSum=-1.387;SOR=6.090	GT:AD:DP:GQ:PL	0/0:7,1:8:18:0,18,220	0/0:26,5:31:13:0,13,640	0/1:6,2:8:37:37,0,157	0/0:21,2:23:48:0,48,575	0/1:17,3:20:10:10,0,392	0/1:34,11:45:33:33,0,703
ENA|FR796433|FR796433.1	151193	.	T	C	186.76	.	AC=4;AF=0.333;AN=12;BaseQRankSum=-3.945;DP=148;Dels=0.00;FS=42.619;HaplotypeScore=0.8622;MLEAC=4;MLEAF=0.333;MQ=41.95;MQ0=0;MQRankSum=-0.830;QD=1.67;ReadPosRankSum=-5.641;SOR=5.710	GT:AD:DP:GQ:PL	0/0:10,0:10:27:0,27,344	0/1:28,4:32:28:28,0,949	0/1:8,1:9:8:8,0,286	0/0:25,1:26:45:0,45,905	0/1:18,3:21:41:41,0,624	0/1:41,9:50:99:149,0,1237
ENA|FR796433|FR796433.1	161497	.	G	C	3249.34	.	AC=6;AF=0.500;AN=12;BaseQRankSum=-4.182;DP=591;Dels=0.00;FS=169.805;HaplotypeScore=6.6116;MLEAC=6;MLEAF=0.500;MQ=41.49;MQ0=0;MQRankSum=-1.085;QD=5.50;ReadPosRankSum=-5.645;SOR=8.648	GT:AD:DP:GQ:PL	0/1:42,16:58:99:330,0,1246	0/1:74,22:96:99:474,0,2180	0/1:42,19:61:99:460,0,1230	0/1:59,18:77:99:353,0,1628	0/1:69,27:96:99:595,0,1986	0/1:151,51:202:99:1074,0,4768
ENA|FR796433|FR796433.1	161502	.	T	G	54.96	.	AC=2;AF=0.167;AN=12;BaseQRankSum=-3.911;DP=431;Dels=0.00;FS=104.634;HaplotypeScore=5.6507;MLEAC=2;MLEAF=0.167;MQ=41.85;MQ0=0;MQRankSum=0.038;QD=0.62;ReadPosRankSum=-7.672;SOR=7.167	GT:AD:DP:GQ:PL	0/1:38,6:44:72:72,0,1118	0/0:67,6:73:99:0,105,2321	0/1:38,7:45:19:19,0,1207	0/0:46,6:52:4:0,4,1421	0/0:60,8:68:13:0,13,1976	0/0:137,12:149:92:0,92,4615
ENA|FR796433|FR796433.1	161641	.	C	T	31223.9	.	AC=12;AF=1.00;AN=12;DP=844;Dels=0.00;FS=0.000;HaplotypeScore=3.1137;MLEAC=12;MLEAF=1.00;MQ=41.81;MQ0=0;QD=28.56;SOR=1.078	GT:AD:DP:GQ:PL	1/1:0,78:78:99:2857,229,0	1/1:0,133:133:99:5013,397,0	1/1:0,97:97:99:3609,286,0	1/1:0,126:126:99:4695,373,0	1/1:0,163:163:99:6025,481,0	1/1:0,243:244:99:9050,719,0
ENA|FR796433|FR796433.1	167466	.	T	G	318.26	.	AC=5;AF=0.417;AN=12;BaseQRankSum=-2.701;DP=195;Dels=0.01;FS=149.442;HaplotypeScore=2.7414;MLEAC=5;MLEAF=0.417;MQ=41.66;MQ0=0;MQRankSum=-0.151;QD=1.77;ReadPosRankSum=-5.868;SOR=4.671	GT:AD:DP:GQ:PL	0/1:17,2:19:10:10,0,493	0/1:22,6:28:36:36,0,715	0/0:13,2:15:5:0,5,446	0/1:28,4:32:16:16,0,882	0/1:27,9:36:99:141,0,848	0/1:54,10:64:99:152,0,1734
ENA|FR796433|FR796433.1	173762	.	T	C	112.74	.	AC=2;AF=0.167;AN=12;BaseQRankSum=-4.894;DP=241;Dels=0.00;FS=0.000;HaplotypeScore=1.2097;MLEAC=2;MLEAF=0.167;MQ=41.86;MQ0=0;MQRankSum=0.985;QD=1.13;ReadPosRankSum=-7.401;SOR=0.793	GT:AD:DP:GQ:PL	0/0:23,2:25:10:0,10,863	0/1:22,5:27:99:105,0,797	0/0:36,2:38:44:0,44,1348	0/0:34,3:37:1:0,1,1252	0/0:39,1:40:83:0,83,1484	0/1:65,7:72:43:43,0,2316
ENA|FR796433|FR796433.1	173805	.	C	G	41.88	.	AC=3;AF=0.250;AN=12;BaseQRankSum=-1.396;DP=61;Dels=0.00;FS=19.988;HaplotypeScore=0.7053;MLEAC=3;MLEAF=0.250;MQ=39.93;MQ0=0;MQRankSum=-2.942;QD=1.61;ReadPosRankSum=0.816;SOR=4.612	GT:AD:DP:GQ:PL	0/0:3,0:3:9:0,9,100	0/1:4,2:6:16:16,0,92	0/0:5,0:5:15:0,15,191	0/1:7,3:10:51:51,0,199	0/1:8,2:10:13:13,0,222	0/0:25,2:27:12:0,12,767
ENA|FR796433|FR796433.1	174825	.	G	C	1143.18	.	AC=5;AF=0.417;AN=12;BaseQRankSum=-5.065;DP=610;Dels=0.00;FS=264.988;HaplotypeScore=2.6004;MLEAC=5;MLEAF=0.417;MQ=41.97;MQ0=1;MQRankSum=0.889;QD=2.06;ReadPosRankSum=-13.997;SOR=8.862	GT:AD:DP:GQ:PL	0/1:38,7:45:99:117,0,1175	0/1:86,13:99:99:177,0,2731	0/0:50,4:54:16:0,16,1614	0/1:96,13:109:99:140,0,3197	0/1:114,21:135:99:357,0,3686	0/1:140,25:165:99:391,0,4670
ENA|FR796433|FR796433.1	181818	.	G	C	1952.34	.	AC=6;AF=0.500;AN=12;BaseQRankSum=-8.190;DP=589;Dels=0.00;FS=318.627;HaplotypeScore=7.5767;MLEAC=6;MLEAF=0.500;MQ=41.86;MQ0=0;MQRankSum=-1.583;QD=3.31;ReadPosRankSum=-14.291;SOR=9.608	GT:AD:DP:GQ:PL	0/1:43,10:53:99:105,0,1350	0/1:71,14:85:99:205,0,2344	0/1:36,12:48:99:248,0,1198	0/1:79,14:93:99:196,0,2635	0/1:85,33:118:99:629,0,2773	0/1:153,38:191:99:606,0,5057
ENA|FR796433|FR796433.1	183837	.	A	G	171.76	.	AC=2;AF=0.167;AN=12;BaseQRankSum=-3.277;DP=678;Dels=0.00;FS=2.242;HaplotypeScore=689.9228;MLEAC=2;MLEAF=0.167;MQ=29.61;MQ0=4;MQRankSum=6.061;QD=1.01;ReadPosRankSum=-8.220;SOR=1.138	GT:AD:DP:GQ:PL	0/1:44,11:59:99:164,0,1141	0/1:96,11:111:45:45,0,2522	0/0:48,2:53:77:0,77,1269	0/0:86,7:100:44:0,44,2314	0/0:110,9:125:82:0,82,3041	0/0:204,18:230:99:0,144,5565
ENA|FR796433|FR796433.1	191794	.	T	C	35330.9	.	AC=12;AF=1.00;AN=12;DP=968;Dels=0.00;FS=0.000;HaplotypeScore=2.8861;MLEAC=12;MLEAF=1.00;MQ=41.96;MQ0=0;QD=28.77;SOR=1.086	GT:AD:DP:GQ:PL	1/1:0,85:85:99:3111,253,0	1/1:0,147:147:99:5526,439,0	1/1:0,76:76:99:2767,223,0	1/1:0,195:195:99:7057,575,0	1/1:0,214:214:99:7873,626,0	1/1:0,249:250:99:9022,725,0
ENA|FR796433|FR796433.1	198085	.	G	T	938.34	.	AC=6;AF=0.500;AN=12;BaseQRankSum=-7.538;DP=615;Dels=0.00;FS=17.201;HaplotypeScore=13.0568;MLEAC=6;MLEAF=0.500;MQ=40.83;MQ0=0;MQRankSum=7.238;QD=1.53;ReadPosRankSum=-12.553;SOR=1.712	GT:AD:DP:GQ:PL	0/1:49,9:60:99:124,0,1748	0/1:73,11:84:99:138,0,2403	0/1:47,7:55:89:89,0,1551	0/1:76,15:92:99:260,0,2468	0/1:94,18:112:99:229,0,3163	0/1:183,22:209:99:135,0,6081
ENA|FR796433|FR796433.1	198691	.	T	C	3654.34	.	AC=6;AF=0.500;AN=12;BaseQRankSum=4.504;DP=694;Dels=0.00;FS=105.063;HaplotypeScore=68.6504;MLEAC=6;MLEAF=0.500;MQ=41.70;MQ0=0;MQRankSum=-1.142;QD=5.27;ReadPosRankSum=-16.500;SOR=6.830	GT:AD:DP:GQ:PL	0/1:44,13:57:99:331,0,1290	0/1:83,30:113:99:784,0,2600	0/1:57,13:70:99:229,0,1786	0/1:79,22:101:99:421,0,2400	0/1:81,27:108:99:647,0,2408	0/1:192,53:245:99:1279,0,5455
ENA|FR796433|FR796433.1	198692	.	T	C	2386.34	.	AC=6;AF=0.500;AN=12;BaseQRankSum=3.018;DP=663;Dels=0.00;FS=98.754;HaplotypeScore=66.6191;MLEAC=6;MLEAF=0.500;MQ=41.71;MQ0=0;MQRankSum=3.058;QD=3.60;ReadPosRankSum=-16.341;SOR=9.541	GT:AD:DP:GQ:PL	0/1:45,11:56:99:258,0,1394	0/1:86,19:105:99:394,0,2786	0/1:61,10:71:99:185,0,1829	0/1:79,15:94:99:268,0,2386	0/1:82,19:101:99:432,0,2467	0/1:191,43:235:99:886,0,5774
ENA|FR796433|FR796433.1	199622	.	G	A	28417.9	.	AC=12;AF=1.00;AN=12;BaseQRankSum=0.950;DP=799;Dels=0.00;FS=0.000;HaplotypeScore=2.0557;MLEAC=12;MLEAF=1.00;MQ=41.90;MQ0=0;MQRankSum=0.168;QD=28.85;ReadPosRankSum=-0.968;SOR=0.385	GT:AD:DP:GQ:PL	1/1:0,69:69:99:2554,205,0	1/1:0,109:110:99:3898,319,0	1/1:1,81:83:99:2864,202,0	1/1:1,139:140:99:4931,391,0	1/1:0,147:147:99:5313,418,0	1/1:0,248:248:99:8883,707,0
ENA|FR796433|FR796433.1	201555	.	T	C	28659.9	.	AC=12;AF=1.00;AN=12;BaseQRankSum=-0.121;DP=829;Dels=0.00;FS=0.000;HaplotypeScore=4.0888;MLEAC=12;MLEAF=1.00;MQ=41.94;MQ0=0;MQRankSum=1.707;QD=34.57;ReadPosRankSum=1.237;SOR=0.310	GT:AD:DP:GQ:PL	1/1:0,66:66:99:2351,193,0	1/1:0,137:137:99:4724,397,0	1/1:0,82:82:99:2921,244,0	1/1:0,128:129:99:4482,370,0	1/1:1,164:165:99:5807,441,0	1/1:0,250:250:99:8400,713,0
ENA|FR796433|FR796433.1	204565	.	C	G	37.18	.	AC=1;AF=0.083;AN=12;BaseQRankSum=-2.420;DP=116;Dels=0.00;FS=0.000;HaplotypeScore=1.2316;MLEAC=1;MLEAF=0.083;MQ=40.85;MQ0=0;MQRankSum=-3.385;QD=1.62;ReadPosRankSum=-3.657;SOR=1.056	GT:AD:DP:GQ:PL	0/0:18,1:19:19:0,19,598	0/0:20,0:20:60:0,60,779	0/0:7,0:7:21:0,21,258	0/1:19,4:23:70:70,0,633	0/0:24,0:24:72:0,72,945	0/0:23,0:23:63:0,63,805
ENA|FR796433|FR796433.1	204566	.	C	G	63.34	.	AC=1;AF=0.083;AN=12;BaseQRankSum=-3.677;DP=115;Dels=0.00;FS=2.205;HaplotypeScore=1.2316;MLEAC=1;MLEAF=0.083;MQ=40.49;MQ0=0;MQRankSum=-4.176;QD=2.88;ReadPosRankSum=-3.833;SOR=1.841	GT:AD:DP:GQ:PL	0/0:17,1:18:26:0,26,587	0/0:20,0:20:57:0,57,736	0/0:6,0:7:18:0,18,230	0/1:17,5:22:91:91,0,565	0/0:25,1:26:40:0,40,892	0/0:21,1:22:25:0,25,685
ENA|FR796433|FR796433.1	204568	.	T	G	256.78	.	AC=4;AF=0.333;AN=12;BaseQRankSum=-4.146;DP=115;Dels=0.00;FS=9.201;HaplotypeScore=1.5618;MLEAC=4;MLEAF=0.333;MQ=40.27;MQ0=0;MQRankSum=-3.867;QD=3.17;ReadPosRankSum=-3.920;SOR=3.426	GT:AD:DP:GQ:PL	0/0:15,1:16:15:0,15,474	0/0:17,1:18:26:0,26,602	0/1:6,1:7:9:9,0,204	0/1:15,7:22:99:161,0,485	0/1:25,4:29:42:42,0,810	0/1:18,5:23:84:84,0,549
ENA|FR796433|FR796433.1	204570	.	C	G	858.57	.	AC=6;AF=0.500;AN=12;BaseQRankSum=-5.116;DP=117;Dels=0.00;FS=23.529;HaplotypeScore=1.1378;MLEAC=6;MLEAF=0.500;MQ=40.10;MQ0=1;MQRankSum=-2.775;QD=7.34;ReadPosRankSum=-4.026;SOR=4.949	GT:AD:DP:GQ:PL	0/1:14,4:18:84:84,0,408	0/1:12,2:14:9:9,0,433	0/1:6,1:7:4:4,0,195	0/1:14,10:24:99:246,0,430	0/1:18,8:26:99:198,0,576	0/1:14,13:27:99:353,0,384
ENA|FR796433|FR796433.1	204572	.	T	G	1644.34	.	AC=6;AF=0.500;AN=12;BaseQRankSum=-0.367;DP=120;Dels=0.00;FS=22.129;HaplotypeScore=1.3044;MLEAC=6;MLEAF=0.500;MQ=40.74;MQ0=2;MQRankSum=-2.108;QD=13.70;ReadPosRankSum=-1.776;SOR=4.797	GT:AD:DP:GQ:PL	0/1:10,4:14:73:73,0,312	0/1:11,5:16:99:140,0,367	0/1:5,4:9:80:80,0,153	0/1:12,12:24:99:337,0,346	0/1:16,11:27:99:317,0,492	0/1:6,22:28:99:734,0,151
ENA|FR796433|FR796433.1	205327	.	C	A	29176.9	.	AC=12;AF=1.00;AN=12;DP=821;Dels=0.00;FS=0.000;HaplotypeScore=3.4227;MLEAC=12;MLEAF=1.00;MQ=41.82;MQ0=1;QD=28.59;SOR=0.733	GT:AD:DP:GQ:PL	1/1:0,82:82:99:2887,232,0	1/1:0,135:135:99:4802,391,0	1/1:0,81:81:99:2935,235,0	1/1:0,135:135:99:4883,394,0	1/1:0,153:154:99:5295,430,0	1/1:0,233:233:99:8400,677,0
ENA|FR796433|FR796433.1	205695	.	G	C	463.44	.	AC=5;AF=0.417;AN=12;BaseQRankSum=-5.718;DP=370;Dels=0.00;FS=0.000;HaplotypeScore=9.5561;MLEAC=5;MLEAF=0.417;MQ=37.81;MQ0=0;MQRankSum=-1.713;QD=1.47;ReadPosRankSum=-6.161;SOR=0.864	GT:AD:DP:GQ:PL	0/1:29,5:34:48:48,0,843	0/0:48,7:55:12:0,12,1601	0/1:26,5:31:73:73,0,726	0/1:53,7:60:82:82,0,1596	0/1:52,12:64:99:155,0,1579	0/1:100,23:123:99:144,0,2965
ENA|FR796433|FR796433.1	205696	.	G	A	363.04	.	AC=5;AF=0.417;AN=12;BaseQRankSum=-6.095;DP=374;Dels=0.00;FS=0.587;HaplotypeScore=10.5521;MLEAC=5;MLEAF=0.417;MQ=37.86;MQ0=0;MQRankSum=-0.953;QD=1.14;ReadPosRankSum=-7.584;SOR=0.625	GT:AD:DP:GQ:PL	0/1:29,5:34:63:63,0,795	0/0:49,6:55:8:0,8,1597	0/1:27,5:32:66:66,0,802	0/1:58,7:65:56:56,0,1797	0/1:52,11:63:99:119,0,1549	0/1:106,18:124:97:97,0,3190
ENA|FR796433|FR796433.1	214479	.	A	C	105.23	.	AC=1;AF=0.083;AN=12;BaseQRankSum=-8.035;DP=516;Dels=0.00;FS=113.804;HaplotypeScore=16.5501;MLEAC=1;MLEAF=0.083;MQ=41.92;MQ0=0;MQRankSum=0.107;QD=1.99;ReadPosRankSum=-0.144;SOR=8.714	GT:AD:DP:GQ:PL	0/0:37,17:55:55:0,55,879	0/0:53,20:73:13:0,13,1312	0/1:27,24:52:99:138,0,502	0/0:49,27:77:99:0,102,1350	0/0:77,25:102:89:0,89,2008	0/0:113,42:155:91:0,91,2752
ENA|FR796433|FR796433.1	220486	.	C	T	14671.9	.	AC=12;AF=1.00;AN=12;BaseQRankSum=2.020;DP=551;Dels=0.00;FS=0.000;HaplotypeScore=0.6564;MLEAC=12;MLEAF=1.00;MQ=32.58;MQ0=22;MQRankSum=10.268;QD=26.63;ReadPosRankSum=0.837;SOR=0.662	GT:AD:DP:GQ:PL	1/1:6,42:48:99:1299,108,0	1/1:10,84:94:99:2212,181,0	1/1:8,46:54:99:1319,108,0	1/1:6,85:91:99:2710,226,0	1/1:8,96:104:99:3077,262,0	1/1:13,146:159:99:4080,349,0
ENA|FR796433|FR796433.1	220509	.	A	C	15421.9	.	AC=12;AF=1.00;AN=12;BaseQRankSum=6.169;DP=582;Dels=0.00;FS=0.000;HaplotypeScore=3.7470;MLEAC=12;MLEAF=1.00;MQ=33.65;MQ0=23;MQRankSum=10.280;QD=26.50;ReadPosRankSum=-4.947;SOR=1.182	GT:AD:DP:GQ:PL	1/1:5,49:54:99:1275,108,0	1/1:12,76:88:99:2052,147,0	1/1:7,52:59:99:1510,120,0	1/1:4,96:101:99:2865,247,0	1/1:8,100:108:99:3219,271,0	1/1:14,158:172:99:4526,388,0
ENA|FR796433|FR796433.1	237656	.	G	T	1003	.	AC=5;AF=0.417;AN=12;BaseQRankSum=-3.903;DP=962;Dels=0.00;FS=0.861;HaplotypeScore=2.3776;MLEAC=5;MLEAF=0.417;MQ=41.84;MQ0=0;MQRankSum=-0.591;QD=1.41;ReadPosRankSum=-14.744;SOR=0.813	GT:AD:DP:GQ:PL	0/1:79,10:89:72:72,0,2641	0/1:145,23:168:99:256,0,4656	0/1:93,12:106:85:85,0,2904	0/1:127,19:147:99:254,0,4013	0/1:171,31:202:99:375,0,5623	0/0:238,11:249:99:0,377,8098
ENA|FR796433|FR796433.1	237659	.	T	A	387.55	.	AC=3;AF=0.250;AN=12;BaseQRankSum=-1.817;DP=946;Dels=0.00;FS=0.000;HaplotypeScore=2.7268;MLEAC=3;MLEAF=0.250;MQ=41.84;MQ0=0;MQRankSum=0.245;QD=0.87;ReadPosRankSum=-13.325;SOR=0.698	GT:AD:DP:GQ:PL	0/0:81,6:87:39:0,39,2461	0/0:146,12:159:24:0,24,4637	0/1:93,10:103:53:53,0,2754	0/1:130,16:146:99:143,0,3907	0/1:176,23:199:99:231,0,5280	0/0:242,8:250:99:0,440,7667
ENA|FR796433|FR796433.1	238875	.	A	C	289	.	AC=5;AF=0.417;AN=12;BaseQRankSum=-2.097;DP=347;Dels=0.00;FS=187.475;HaplotypeScore=11.1223;MLEAC=5;MLEAF=0.417;MQ=41.39;MQ0=4;MQRankSum=0.258;QD=0.93;ReadPosRankSum=-7.282;SOR=5.242	GT:AD:DP:GQ:PL	0/0:31,4:35:37:0,37,626	0/1:41,14:56:99:136,0,641	0/1:21,8:31:79:79,0,397	0/1:35,7:43:38:38,0,509	0/1:46,13:59:41:41,0,824	0/1:102,20:123:34:34,0,1694
ENA|FR796433|FR796433.1	241358	.	G	A	164.96	.	AC=3;AF=0.250;AN=12;BaseQRankSum=-6.412;DP=563;Dels=0.00;FS=13.088;HaplotypeScore=51.5159;MLEAC=3;MLEAF=0.250;MQ=41.62;MQ0=1;MQRankSum=0.610;QD=0.49;ReadPosRankSum=-11.245;SOR=1.030	GT:AD:DP:GQ:PL	0/1:44,8:52:19:19,0,1364	0/0:92,12:104:12:0,12,3141	0/0:44,3:48:31:0,31,1469	0/0:68,5:73:58:0,58,2236	0/1:90,15:106:99:166,0,2907	0/1:160,18:179:19:19,0,5137
ENA|FR796433|FR796433.1	241386	.	G	A	249.53	.	AC=1;AF=0.083;AN=12;BaseQRankSum=-4.984;DP=679;Dels=0.00;FS=30.126;HaplotypeScore=6.5800;MLEAC=1;MLEAF=0.083;MQ=41.62;MQ0=1;MQRankSum=-0.431;QD=1.21;ReadPosRankSum=-10.747;SOR=3.875	GT:AD:DP:GQ:PL	0/0:58,5:63:6:0,6,1839	0/0:125,9:134:99:0,119,4093	0/0:52,4:56:78:0,78,1614	0/0:86,5:91:99:0,138,2768	0/0:117,11:128:97:0,97,3568	0/1:179,27:206:99:282,0,5426
ENA|FR796433|FR796433.1	248063	.	C	G	64.88	.	AC=1;AF=0.083;AN=12;BaseQRankSum=-2.200;DP=663;Dels=0.00;FS=20.980;HaplotypeScore=8.3904;MLEAC=1;MLEAF=0.083;MQ=41.59;MQ0=0;MQRankSum=0.012;QD=0.57;ReadPosRankSum=-9.744;SOR=2.627	GT:AD:DP:GQ:PL	0/0:55,2:57:97:0,97,1937	0/1:101,12:113:97:97,0,3083	0/0:60,1:61:99:0,168,2054	0/0:95,4:100:99:0,134,3147	0/0:98,8:106:3:0,3,3065	0/0:212,13:225:99:0,175,6955
ENA|FR796433|FR796433.1	248643	.	T	G	152.76	.	AC=2;AF=0.167;AN=12;BaseQRankSum=-6.738;DP=505;Dels=0.00;FS=131.155;HaplotypeScore=8.0369;MLEAC=2;MLEAF=0.167;MQ=41.82;MQ0=0;MQRankSum=1.484;QD=0.78;ReadPosRankSum=-7.035;SOR=7.327	GT:AD:DP:GQ:PL	0/1:31,5:36:76:76,0,1055	0/0:83,5:88:99:0,113,3044	0/0:49,0:49:99:0,144,1874	0/0:76,5:81:56:0,56,2689	0/0:84,6:90:33:0,33,2932	0/1:143,17:160:99:114,0,5038
ENA|FR796433|FR796433.1	252223	.	A	G	335.05	.	AC=5;AF=0.417;AN=12;BaseQRankSum=-5.496;DP=234;Dels=0.00;FS=96.453;HaplotypeScore=1.5558;MLEAC=5;MLEAF=0.417;MQ=41.48;MQ0=0;MQRankSum=-0.342;QD=1.54;ReadPosRankSum=-0.989;SOR=7.168	GT:AD:DP:GQ:PL	0/0:15,1:16:22:0,22,539	0/1:28,5:33:29:29,0,842	0/1:25,6:31:88:88,0,704	0/1:45,6:51:50:50,0,1486	0/1:30,8:38:99:140,0,910	0/1:55,9:65:67:67,0,1700
ENA|FR796433|FR796433.1	252224	.	C	G	255.55	.	AC=4;AF=0.333;AN=12;BaseQRankSum=-6.815;DP=225;Dels=0.00;FS=93.604;HaplotypeScore=1.8668;MLEAC=4;MLEAF=0.333;MQ=41.37;MQ0=0;MQRankSum=-0.928;QD=1.59;ReadPosRankSum=2.006;SOR=7.053	GT:AD:DP:GQ:PL	0/0:14,1:15:10:0,10,496	0/1:26,6:32:59:59,0,822	0/1:24,4:28:30:30,0,806	0/0:43,6:49:7:0,7,1464	0/1:28,8:36:99:148,0,872	0/1:54,9:63:57:57,0,1739
ENA|FR796433|FR796433.1	252228	.	C	G	1666.34	.	AC=6;AF=0.500;AN=12;BaseQRankSum=-6.310;DP=151;Dels=0.00;FS=75.970;HaplotypeScore=1.3466;MLEAC=6;MLEAF=0.500;MQ=41.50;MQ0=0;MQRankSum=-0.603;QD=11.04;ReadPosRankSum=0.560;SOR=7.316	GT:AD:DP:GQ:PL	0/1:6,8:14:99:216,0,147	0/1:11,13:24:99:306,0,309	0/1:6,5:11:84:84,0,205	0/1:16,12:28:99:275,0,491	0/1:11,19:30:99:405,0,302	0/1:22,19:42:99:417,0,641
ENA|FR796433|FR796433.1	257920	.	C	T	34869.9	.	AC=12;AF=1.00;AN=12;BaseQRankSum=0.708;DP=934;Dels=0.00;FS=0.000;HaplotypeScore=4.7576;MLEAC=12;MLEAF=1.00;MQ=41.93;MQ0=0;MQRankSum=1.728;QD=29.15;ReadPosRankSum=0.764;SOR=0.255	GT:AD:DP:GQ:PL	1/1:0,81:81:99:3087,244,0	1/1:1,167:168:99:6285,497,0	1/1:0,109:109:99:4151,325,0	1/1:0,137:137:99:5147,403,0	1/1:0,186:186:99:6963,554,0	1/1:0,249:250:99:9262,734,0
ENA|FR796433|FR796433.1	258600	.	A	G	36670.9	.	AC=12;AF=1.00;AN=12;BaseQRankSum=1.711;DP=978;Dels=0.00;FS=0.000;HaplotypeScore=4.2224;MLEAC=12;MLEAF=1.00;MQ=41.91;MQ0=1;MQRankSum=1.604;QD=34.05;ReadPosRankSum=1.059;SOR=0.300	GT:AD:DP:GQ:PL	1/1:0,83:83:99:3131,250,0	1/1:0,156:156:99:5859,460,0	1/1:1,98:101:99:3625,280,0	1/1:0,156:156:99:5905,460,0	1/1:0,231:232:99:8790,689,0	1/1:1,248:249:99:9386,740,0
ENA|FR796433|FR796433.1	259635	.	G	C	24209.9	.	AC=12;AF=1.00;AN=12;DP=664;Dels=0.00;FS=0.000;HaplotypeScore=1.2127;MLEAC=12;MLEAF=1.00;MQ=41.94;MQ0=0;QD=23.49;SOR=0.711	GT:AD:DP:GQ:PL	1/1:0,53:53:99:1990,159,0	1/1:0,101:101:99:3654,298,0	1/1:0,62:62:99:2223,181,0	1/1:0,115:115:99:4214,337,0	1/1:0,125:125:99:4585,370,0	1/1:0,208:208:99:7569,611,0
ENA|FR796433|FR796433.1	261006	.	A	C	607.34	.	AC=6;AF=0.500;AN=12;BaseQRankSum=-0.687;DP=204;Dels=0.00;FS=25.992;HaplotypeScore=4.4257;MLEAC=6;MLEAF=0.500;MQ=41.40;MQ0=0;MQRankSum=-1.272;QD=2.98;ReadPosRankSum=-2.008;SOR=2.318	GT:AD:DP:GQ:PL	0/1:10,5:15:60:60,0,116	0/1:15,7:22:70:70,0,286	0/1:12,4:17:81:81,0,268	0/1:31,6:37:55:55,0,678	0/1:43,17:60:99:141,0,793	0/1:40,13:53:99:237,0,820
ENA|FR796433|FR796433.1	261013	.	G	C	154.89	.	AC=4;AF=0.333;AN=12;BaseQRankSum=-6.907;DP=172;Dels=0.00;FS=60.016;HaplotypeScore=4.8029;MLEAC=4;MLEAF=0.333;MQ=41.52;MQ0=0;MQRankSum=-1.722;QD=1.24;ReadPosRankSum=-4.495;SOR=4.741	GT:AD:DP:GQ:PL	0/0:11,3:14:27:0,27,313	0/1:16,6:22:80:80,0,507	0/1:8,2:10:11:11,0,253	0/0:29,4:33:52:0,52,1029	0/1:36,15:51:10:10,0,1037	0/1:32,10:42:93:93,0,962
ENA|FR796433|FR796433.1	261031	.	A	G	2262.34	.	AC=6;AF=0.500;AN=12;BaseQRankSum=-0.078;DP=236;Dels=0.00;FS=182.256;HaplotypeScore=20.3513;MLEAC=6;MLEAF=0.500;MQ=41.55;MQ0=0;MQRankSum=-0.704;QD=9.59;ReadPosRankSum=-10.466;SOR=7.428	GT:AD:DP:GQ:PL	0/1:12,6:18:99:149,0,223	0/1:21,12:33:99:328,0,644	0/1:16,8:24:99:199,0,456	0/1:29,25:54:99:707,0,825	0/1:35,18:54:99:531,0,978	0/1:37,16:53:99:385,0,1120
ENA|FR796433|FR796433.1	261120	.	C	T	14866.9	.	AC=12;AF=1.00;AN=12;DP=412;Dels=0.00;FS=0.000;HaplotypeScore=1.0466;MLEAC=12;MLEAF=1.00;MQ=41.55;MQ0=0;QD=23.41;SOR=0.818	GT:AD:DP:GQ:PL	1/1:0,35:35:93:1173,93,0	1/1:0,67:67:99:2526,202,0	1/1:0,39:39:99:1444,117,0	1/1:0,65:65:99:2444,196,0	1/1:0,82:83:99:2951,235,0	1/1:0,120:121:99:4354,349,0
ENA|FR796433|FR796433.1	261456	.	C	G	307.74	.	AC=4;AF=0.333;AN=12;BaseQRankSum=-3.722;DP=696;Dels=0.00;FS=8.329;HaplotypeScore=90.7473;MLEAC=4;MLEAF=0.333;MQ=31.19;MQ0=9;MQRankSum=4.461;QD=0.71;ReadPosRankSum=-12.222;SOR=2.196	GT:AD:DP:GQ:PL	0/1:45,8:55:80:80,0,1211	0/1:108,13:127:99:125,0,2512	0/0:61,5:69:53:0,53,1737	0/1:94,16:111:99:134,0,2504	0/1:120,13:137:8:8,0,3009	0/0:173,19:196:41:0,41,4535
ENA|FR796433|FR796433.1	261457	.	A	G	135.92	.	AC=3;AF=0.250;AN=12;BaseQRankSum=-2.625;DP=695;Dels=0.00;FS=7.397;HaplotypeScore=90.7473;MLEAC=3;MLEAF=0.250;MQ=31.18;MQ0=9;MQRankSum=2.971;QD=0.58;ReadPosRankSum=-10.250;SOR=1.908	GT:AD:DP:GQ:PL	0/1:46,7:55:84:84,0,1183	0/0:110,11:126:4:0,4,2602	0/1:59,7:68:20:20,0,1601	0/1:98,14:113:70:70,0,2646	0/0:122,12:137:59:0,59,3111	0/0:179,12:196:99:0,212,4842
ENA|FR796433|FR796433.1	261480	.	G	C	62.84	.	AC=3;AF=0.250;AN=12;BaseQRankSum=-0.721;DP=688;Dels=0.00;FS=5.788;HaplotypeScore=53.3787;MLEAC=3;MLEAF=0.250;MQ=31.08;MQ0=9;MQRankSum=2.946;QD=0.15;ReadPosRankSum=-8.863;SOR=0.232	GT:AD:DP:GQ:PL	0/0:52,1:53:99:0,111,1461	0/1:115,10:125:10:10,0,2539	0/0:67,3:70:99:0,118,1942	0/1:99,10:110:6:6,0,2624	0/0:132,7:139:99:0,163,3365	0/1:169,22:191:84:84,0,4429
ENA|FR796433|FR796433.1	261481	.	C	A	332.03	.	AC=4;AF=0.333;AN=12;BaseQRankSum=-3.595;DP=675;Dels=0.00;FS=8.679;HaplotypeScore=38.1400;MLEAC=4;MLEAF=0.333;MQ=30.85;MQ0=9;MQRankSum=2.036;QD=0.68;ReadPosRankSum=-10.662;SOR=0.198	GT:AD:DP:GQ:PL	0/0:49,3:52:70:0,70,1292	0/1:105,15:122:91:91,0,2438	0/1:59,10:70:93:93,0,1591	0/1:93,14:110:99:126,0,2394	0/0:126,9:138:99:0,119,3211	0/1:156,22:183:62:62,0,3939
ENA|FR796433|FR796433.1	261817	.	G	T	31.96	.	AC=3;AF=0.250;AN=12;BaseQRankSum=-3.161;DP=105;Dels=0.00;FS=10.003;HaplotypeScore=13.0526;MLEAC=3;MLEAF=0.250;MQ=38.82;MQ0=1;MQRankSum=1.975;QD=0.68;ReadPosRankSum=-2.420;SOR=2.786	GT:AD:DP:GQ:PL	0/0:9,0:9:18:0,18,207	0/1:14,6:20:33:33,0,361	0/1:6,1:7:14:14,0,163	0/0:19,1:21:19:0,19,522	0/1:15,5:20:24:24,0,421	0/0:24,4:28:35:0,35,696
ENA|FR796433|FR796433.1	261818	.	T	G	2104.43	.	AC=7;AF=0.583;AN=12;BaseQRankSum=-1.873;DP=102;Dels=0.00;FS=0.000;HaplotypeScore=10.9045;MLEAC=7;MLEAF=0.583;MQ=38.94;MQ0=1;MQRankSum=-1.032;QD=20.63;ReadPosRankSum=3.937;SOR=0.639	GT:AD:DP:GQ:PL	1/1:0,10:10:27:295,27,0	0/1:4,14:18:98:301,0,98	0/1:1,6:7:10:149,0,10	0/1:3,17:20:16:473,0,16	0/1:3,15:18:67:353,0,67	0/1:4,23:29:64:572,0,64
ENA|FR796433|FR796433.1	262090	.	T	G	430.47	.	AC=6;AF=0.500;AN=12;BaseQRankSum=-4.223;DP=244;Dels=0.00;FS=285.678;HaplotypeScore=1.7455;MLEAC=6;MLEAF=0.500;MQ=41.64;MQ0=0;MQRankSum=0.618;QD=1.76;ReadPosRankSum=-3.128;SOR=7.167	GT:AD:DP:GQ:PL	0/1:17,2:19:13:13,0,600	0/1:34,5:39:35:35,0,1178	0/1:14,2:16:29:29,0,430	0/1:36,8:44:99:107,0,1266	0/1:50,11:61:99:230,0,1671	0/1:58,7:65:53:53,0,1999
ENA|FR796433|FR796433.1	262312	.	C	A	757.35	.	AC=6;AF=0.500;AN=12;BaseQRankSum=2.618;DP=238;Dels=0.00;FS=48.282;HaplotypeScore=24.7804;MLEAC=6;MLEAF=0.500;MQ=41.52;MQ0=0;MQRankSum=0.596;QD=3.18;ReadPosRankSum=-9.424;SOR=5.607	GT:AD:DP:GQ:PL	0/1:16,4:20:83:83,0,489	0/1:31,7:38:99:130,0,735	0/1:13,6:19:99:166,0,358	0/1:31,3:34:24:24,0,760	0/1:41,7:48:78:78,0,998	0/1:63,15:78:99:313,0,1642
ENA|FR796433|FR796433.1	262378	.	C	A	248.84	.	AC=3;AF=0.250;AN=12;BaseQRankSum=3.139;DP=259;Dels=0.00;FS=17.441;HaplotypeScore=30.1922;MLEAC=3;MLEAF=0.250;MQ=41.82;MQ0=0;MQRankSum=0.075;QD=1.45;ReadPosRankSum=-7.375;SOR=3.556	GT:AD:DP:GQ:PL	0/0:19,1:20:11:0,11,428	0/0:42,2:44:56:0,56,895	0/0:22,1:23:28:0,28,622	0/1:26,8:34:99:179,0,527	0/1:48,6:54:62:62,0,1060	0/1:74,9:83:47:47,0,1693
ENA|FR796433|FR796433.1	262444	.	G	C	98.51	.	AC=4;AF=0.333;AN=12;BaseQRankSum=-3.096;DP=46;Dels=0.00;FS=67.351;HaplotypeScore=2.8905;MLEAC=4;MLEAF=0.333;MQ=41.25;MQ0=0;MQRankSum=-0.766;QD=2.59;ReadPosRankSum=2.820;SOR=4.605	GT:AD:DP:GQ:PL	0/1:1,2:3:28:54,0,28	0/0:5,0:5:15:0,15,164	0/0:3,0:3:3:0,3,40	0/1:6,2:8:32:32,0,200	0/1:7,3:10:36:36,0,163	0/1:14,3:17:14:14,0,443
ENA|FR796433|FR796433.1	262448	.	G	C	135.55	.	AC=4;AF=0.333;AN=12;BaseQRankSum=-2.550;DP=49;Dels=0.00;FS=54.719;HaplotypeScore=3.7089;MLEAC=4;MLEAF=0.333;MQ=39.55;MQ0=0;MQRankSum=0.744;QD=3.39;ReadPosRankSum=2.745;SOR=5.131	GT:AD:DP:GQ:PL	0/1:2,2:4:53:53,0,57	0/0:5,0:5:9:0,9,93	0/0:4,0:4:9:0,9,85	0/1:5,2:7:13:13,0,115	0/1:6,5:11:33:33,0,191	0/1:14,4:18:75:75,0,379
ENA|FR796433|FR796433.1	262452	.	G	C	89.22	.	AC=3;AF=0.250;AN=12;BaseQRankSum=-3.499;DP=46;Dels=0.00;FS=28.843;HaplotypeScore=4.0290;MLEAC=3;MLEAF=0.250;MQ=38.95;MQ0=0;MQRankSum=1.017;QD=4.70;ReadPosRankSum=1.651;SOR=4.973	GT:AD:DP:GQ:PL	0/1:2,2:4:16:16,0,68	0/0:6,0:6:12:0,12,145	0/0:3,0:3:6:0,6,72	0/1:5,2:7:20:20,0,104	0/1:3,5:8:91:91,0,95	0/0:15,3:18:11:0,11,362
ENA|FR796433|FR796433.1	262643	.	C	G	9390.93	.	AC=12;AF=1.00;AN=12;DP=284;Dels=0.00;FS=0.000;HaplotypeScore=0.9802;MLEAC=12;MLEAF=1.00;MQ=41.70;MQ0=0;QD=33.07;SOR=1.446	GT:AD:DP:GQ:PL	1/1:0,25:25:63:751,63,0	1/1:0,31:31:81:996,81,0	1/1:0,22:22:66:794,66,0	1/1:0,45:45:99:1478,126,0	1/1:0,61:61:99:2072,168,0	1/1:0,100:100:99:3325,286,0
ENA|FR796433|FR796433.1	263108	.	T	C	33777.9	.	AC=12;AF=1.00;AN=12;DP=945;Dels=0.00;FS=0.000;HaplotypeScore=3.8679;MLEAC=12;MLEAF=1.00;MQ=41.78;MQ0=5;QD=28.37;SOR=1.030	GT:AD:DP:GQ:PL	1/1:0,90:90:99:3162,259,0	1/1:0,182:182:99:6520,535,0	1/1:0,83:83:99:2924,238,0	1/1:0,137:137:99:4996,400,0	1/1:0,202:202:99:7264,593,0	1/1:0,249:249:99:8937,725,0
ENA|FR796433|FR796433.1	264142	.	A	G	17556.9	.	AC=12;AF=1.00;AN=12;BaseQRankSum=1.234;DP=881;Dels=0.00;FS=0.000;HaplotypeScore=4.9186;MLEAC=12;MLEAF=1.00;MQ=20.00;MQ0=9;MQRankSum=1.392;QD=19.93;ReadPosRankSum=1.358;SOR=0.135	GT:AD:DP:GQ:PL	1/1:0,84:85:99:1773,204,0	1/1:1,133:134:99:2732,315,0	1/1:0,82:82:99:1595,189,0	1/1:0,148:148:99:3211,386,0	1/1:0,181:182:99:3638,428,0	1/1:1,248:250:99:4633,559,0
ENA|FR796433|FR796433.1	264626	.	A	C	30817.9	.	AC=12;AF=1.00;AN=12;BaseQRankSum=2.885;DP=886;Dels=0.00;FS=0.000;HaplotypeScore=2.9927;MLEAC=12;MLEAF=1.00;MQ=41.93;MQ0=2;MQRankSum=-0.637;QD=34.78;ReadPosRankSum=0.263;SOR=0.062	GT:AD:DP:GQ:PL	1/1:1,77:78:99:2768,226,0	1/1:1,161:163:99:5768,466,0	1/1:0,86:86:99:2927,247,0	1/1:0,128:128:99:4484,373,0	1/1:1,178:179:99:6234,511,0	1/1:0,249:249:99:8662,713,0
ENA|FR796433|FR796433.1	266104	.	T	C	24214.9	.	AC=12;AF=1.00;AN=12;DP=711;Dels=0.00;FS=0.000;HaplotypeScore=2.6036;MLEAC=12;MLEAF=1.00;MQ=41.96;MQ0=0;QD=34.06;SOR=0.898	GT:AD:DP:GQ:PL	1/1:0,60:60:99:2083,174,0	1/1:0,93:93:99:3231,268,0	1/1:0,55:55:99:1814,153,0	1/1:0,137:137:99:4635,388,0	1/1:0,139:139:99:4759,400,0	1/1:0,226:227:99:7718,638,0
ENA|FR796433|FR796433.1	266495	.	A	G	32065.9	.	AC=12;AF=1.00;AN=12;BaseQRankSum=1.716;DP=867;Dels=0.00;FS=0.000;HaplotypeScore=2.5470;MLEAC=12;MLEAF=1.00;MQ=41.94;MQ0=0;MQRankSum=-1.061;QD=35.54;ReadPosRankSum=-0.434;SOR=0.348	GT:AD:DP:GQ:PL	1/1:0,75:75:99:2818,226,0	1/1:0,127:127:99:4567,364,0	1/1:0,84:84:99:2980,244,0	1/1:0,149:149:99:5615,442,0	1/1:0,184:184:99:6812,548,0	1/1:1,247:248:99:9299,728,0
ENA|FR796433|FR796433.1	266559	.	G	A	31421.9	.	AC=12;AF=1.00;AN=12;DP=877;Dels=0.00;FS=0.000;HaplotypeScore=3.1901;MLEAC=12;MLEAF=1.00;MQ=41.93;MQ0=0;QD=27.11;SOR=0.860	GT:AD:DP:GQ:PL	1/1:0,74:74:99:2594,208,0	1/1:1,139:141:99:4989,403,0	1/1:0,97:97:99:3480,286,0	1/1:0,136:136:99:4965,403,0	1/1:0,180:180:99:6558,524,0	1/1:0,247:247:99:8861,713,0
ENA|FR796433|FR796433.1	266818	.	C	T	30393.9	.	AC=12;AF=1.00;AN=12;DP=860;Dels=0.00;FS=0.000;HaplotypeScore=2.9292;MLEAC=12;MLEAF=1.00;MQ=41.95;MQ0=0;QD=27.07;SOR=0.804	GT:AD:DP:GQ:PL	1/1:0,69:69:99:2400,196,0	1/1:0,140:140:99:4834,397,0	1/1:0,77:77:99:2654,220,0	1/1:0,143:143:99:5052,418,0	1/1:0,179:179:99:6508,527,0	1/1:0,249:249:99:8971,728,0
ENA|FR796433|FR796433.1	266842	.	G	A	29645.9	.	AC=12;AF=1.00;AN=12;DP=796;Dels=0.00;FS=0.000;HaplotypeScore=2.1681;MLEAC=12;MLEAF=1.00;MQ=41.96;MQ0=0;QD=27.87;SOR=0.867	GT:AD:DP:GQ:PL	1/1:0,70:70:99:2504,199,0	1/1:0,120:120:99:4405,352,0	1/1:0,67:67:99:2490,202,0	1/1:0,130:130:99:4942,388,0	1/1:0,162:162:99:6173,488,0	1/1:0,245:245:99:9157,722,0
ENA|FR796433|FR796433.1	267250	.	T	G	11015.9	.	AC=12;AF=1.00;AN=12;DP=298;Dels=0.00;FS=0.000;HaplotypeScore=1.2249;MLEAC=12;MLEAF=1.00;MQ=41.92;MQ0=0;QD=31.90;SOR=1.242	GT:AD:DP:GQ:PL	1/1:0,20:20:57:702,57,0	1/1:0,51:51:99:1902,150,0	1/1:0,24:24:72:931,72,0	1/1:0,50:50:99:1877,147,0	1/1:0,63:63:99:2261,181,0	1/1:0,88:88:99:3368,265,0
ENA|FR796433|FR796433.1	271257	.	G	C	66.66	.	AC=2;AF=0.167;AN=12;BaseQRankSum=-3.591;DP=228;Dels=0.00;FS=128.740;HaplotypeScore=1.6048;MLEAC=1;MLEAF=0.083;MQ=41.32;MQ0=0;MQRankSum=-1.202;QD=0.82;ReadPosRankSum=-6.243;SOR=6.271	GT:AD:DP:GQ:PL	0/0:15,3:18:11:0,11,535	0/1:35,5:40:1:1,0,1145	0/0:25,3:28:4:0,4,840	0/1:34,7:41:97:97,0,1124	0/0:34,2:36:24:0,24,1101	0/0:61,4:65:86:0,86,2190
ENA|FR796433|FR796433.1	271616	.	G	A	2854.94	.	AC=12;AF=1.00;AN=12;BaseQRankSum=0.368;DP=740;Dels=0.00;FS=0.000;HaplotypeScore=0.7207;MLEAC=12;MLEAF=1.00;MQ=12.78;MQ0=3;MQRankSum=13.543;QD=3.86;ReadPosRankSum=3.034;SOR=5.791	GT:AD:DP:GQ:PL	1/1:61,25:86:24:258,24,0	1/1:83,34:118:39:376,39,0	1/1:27,27:54:24:249,24,0	1/1:91,43:135:54:647,54,0	1/1:85,54:140:69:792,69,0	1/1:145,59:205:60:558,60,0
ENA|FR796433|FR796433.1	271750	.	C	G	39.43	.	AC=4;AF=1.00;AN=4;DP=42;Dels=0.00;FS=0.000;HaplotypeScore=0.0000;MLEAC=4;MLEAF=1.00;MQ=9.03;MQ0=1;QD=1.97;SOR=2.636	GT:AD:DP:GQ:PL	./.	./.	1/1:0,10:10:3:22,3,0	./.	1/1:0,10:10:3:42,3,0	./.
ENA|FR796433|FR796433.1	271970	.	G	C	106.51	.	AC=6;AF=1.00;AN=6;DP=382;Dels=0.00;FS=0.000;HaplotypeScore=2.3500;MLEAC=6;MLEAF=1.00;MQ=7.29;MQ0=0;QD=0.48;SOR=1.849	GT:AD:DP:GQ:PL	./.	./.	1/1:0,32:33:3:22,3,0	./.	1/1:0,77:77:3:22,3,0	1/1:0,107:108:12:87,12,0
ENA|FR796433|FR796433.1	272081	.	T	G	1515.98	.	AC=12;AF=1.00;AN=12;BaseQRankSum=2.173;DP=498;Dels=0.00;FS=0.000;HaplotypeScore=1.5005;MLEAC=12;MLEAF=1.00;MQ=9.03;MQ0=0;MQRankSum=-0.957;QD=3.04;ReadPosRankSum=0.618;SOR=3.392	GT:AD:DP:GQ:PL	1/1:0,52:52:27:196,27,0	1/1:0,76:76:42:303,42,0	1/1:1,54:55:12:87,12,0	1/1:1,75:77:33:238,33,0	1/1:1,77:79:36:261,36,0	1/1:0,157:157:63:456,63,0
ENA|FR796433|FR796433.1	272592	.	C	T	153.41	.	AC=10;AF=1.00;AN=10;BaseQRankSum=-0.396;DP=374;Dels=0.00;FS=0.000;HaplotypeScore=2.4926;MLEAC=10;MLEAF=1.00;MQ=6.37;MQ0=0;MQRankSum=1.607;QD=0.46;ReadPosRankSum=0.426;SOR=1.266	GT:AD:DP:GQ:PL	1/1:0,43:43:3:22,3,0	1/1:1,57:58:6:43,6,0	./.	1/1:2,56:58:6:43,6,0	1/1:1,74:75:3:26,3,0	1/1:2,98:100:6:43,6,0
ENA|FR796433|FR796433.1	272698	.	C	A	39.32	.	AC=1;AF=0.083;AN=12;BaseQRankSum=-0.848;DP=1023;Dels=0.00;FS=31.825;HaplotypeScore=1.8535;MLEAC=1;MLEAF=0.083;MQ=8.29;MQ0=6;MQRankSum=2.703;QD=0.24;ReadPosRankSum=4.145;SOR=1.904	GT:AD:DP:GQ:PL	0/0:76,24:103:18:0,18,183	0/1:138,27:166:72:72,0,171	0/0:105,14:119:12:0,12,134	0/0:159,34:194:16:0,16,438	0/0:155,35:191:36:0,36,365	0/0:213,36:250:26:0,26,509
ENA|FR796433|FR796433.1	272854	.	C	A	775	.	AC=6;AF=0.500;AN=12;BaseQRankSum=2.844;DP=455;Dels=0.00;FS=1.163;HaplotypeScore=3.5658;MLEAC=6;MLEAF=0.500;MQ=8.88;MQ0=12;MQRankSum=3.355;QD=1.70;ReadPosRankSum=0.350;SOR=0.598	GT:AD:DP:GQ:PL	0/1:30,20:50:22:74,0,22	0/1:58,25:83:49:120,0,49	0/1:29,11:40:19:47,0,19	0/1:56,22:78:7:202,0,7	0/1:58,29:87:13:149,0,13	0/1:61,54:115:67:219,0,67
ENA|FR796433|FR796433.1	272860	.	C	T	920.34	.	AC=6;AF=0.500;AN=12;BaseQRankSum=0.074;DP=377;Dels=0.00;FS=1.738;HaplotypeScore=3.6973;MLEAC=6;MLEAF=0.500;MQ=10.53;MQ0=16;MQRankSum=-2.896;QD=2.44;ReadPosRankSum=-0.982;SOR=0.799	GT:AD:DP:GQ:PL	0/1:17,25:42:22:74,0,22	0/1:40,33:73:46:146,0,46	0/1:11,13:25:24:47,0,24	0/1:31,28:60:7:202,0,7	0/1:30,38:68:7:200,0,7	0/1:40,64:105:51:287,0,51
ENA|FR796433|FR796433.1	272873	.	C	A	1427.96	.	AC=8;AF=0.667;AN=12;BaseQRankSum=2.217;DP=393;Dels=0.00;FS=1.758;HaplotypeScore=1.3814;MLEAC=8;MLEAF=0.667;MQ=11.93;MQ0=27;MQRankSum=-0.964;QD=3.63;ReadPosRankSum=7.327;SOR=0.739	GT:AD:DP:GQ:PL	0/1:16,28:44:19:111,0,19	0/1:33,39:72:14:149,0,14	1/1:9,15:24:9:97,9,0	1/1:27,43:70:5:321,5,0	0/1:24,48:72:1:251,0,1	0/1:29,82:111:32:534,0,32
ENA|FR796433|FR796433.1	272875	.	T	A	1437.96	.	AC=8;AF=0.667;AN=12;BaseQRankSum=1.281;DP=390;Dels=0.00;FS=0.000;HaplotypeScore=1.3608;MLEAC=8;MLEAF=0.667;MQ=11.97;MQ0=27;MQRankSum=-0.763;QD=3.69;ReadPosRankSum=9.498;SOR=0.705	GT:AD:DP:GQ:PL	0/1:15,29:44:19:112,0,19	0/1:31,41:72:14:149,0,14	1/1:9,13:22:9:97,9,0	1/1:27,42:69:5:321,5,0	0/1:23,48:71:1:251,0,1	0/1:30,81:111:37:543,0,37
ENA|FR796433|FR796433.1	272877	.	C	A	1502.67	.	AC=8;AF=0.667;AN=12;BaseQRankSum=0.848;DP=386;Dels=0.00;FS=0.833;HaplotypeScore=1.2149;MLEAC=8;MLEAF=0.667;MQ=12.38;MQ0=27;MQRankSum=-0.922;QD=3.89;ReadPosRankSum=10.588;SOR=0.722	GT:AD:DP:GQ:PL	0/1:15,29:44:19:112,0,19	0/1:29,41:70:14:149,0,14	1/1:9,14:23:12:132,12,0	1/1:27,42:69:5:320,5,0	0/1:22,49:71:1:251,0,1	0/1:25,83:108:34:574,0,34
ENA|FR796433|FR796433.1	272897	.	T	C	2678.97	.	AC=12;AF=1.00;AN=12;BaseQRankSum=4.554;DP=381;Dels=0.00;FS=5.878;HaplotypeScore=0.8111;MLEAC=12;MLEAF=1.00;MQ=16.09;MQ0=33;MQRankSum=0.159;QD=7.03;ReadPosRankSum=7.239;SOR=0.844	GT:AD:DP:GQ:PL	1/1:1,38:39:15:169,15,0	1/1:4,57:61:27:275,27,0	1/1:5,19:24:18:220,18,0	1/1:5,57:62:33:323,33,0	1/1:3,69:72:48:536,48,0	1/1:3,120:123:71:1181,71,0
ENA|FR796433|FR796433.1	272901	.	A	T	2785.97	.	AC=12;AF=1.00;AN=12;BaseQRankSum=0.648;DP=364;Dels=0.00;FS=0.000;HaplotypeScore=1.0328;MLEAC=12;MLEAF=1.00;MQ=16.38;MQ0=35;MQRankSum=0.216;QD=7.65;ReadPosRankSum=1.711;SOR=0.673	GT:AD:DP:GQ:PL	1/1:0,38:38:15:168,15,0	1/1:0,56:56:27:266,27,0	1/1:1,19:20:18:223,18,0	1/1:0,58:58:36:355,36,0	1/1:0,71:71:51:571,51,0	1/1:0,121:121:99:1228,105,0
ENA|FR796433|FR796433.1	273018	.	T	C	520.89	.	AC=12;AF=1.00;AN=12;BaseQRankSum=2.703;DP=132;Dels=0.00;FS=0.000;HaplotypeScore=0.1314;MLEAC=12;MLEAF=1.00;MQ=10.08;MQ0=5;MQRankSum=6.260;QD=3.95;ReadPosRankSum=6.931;SOR=4.666	GT:AD:DP:GQ:PL	1/1:8,2:10:3:29,3,0	1/1:19,5:24:12:114,12,0	1/1:12,4:16:3:29,3,0	1/1:17,8:25:18:172,18,0	1/1:15,5:20:9:82,9,0	1/1:19,16:35:12:119,12,0
ENA|FR796433|FR796433.1	273136	.	C	A	957.34	.	AC=6;AF=0.500;AN=12;BaseQRankSum=0.715;DP=1217;Dels=0.00;FS=7.662;HaplotypeScore=1.8918;MLEAC=6;MLEAF=0.500;MQ=9.78;MQ0=8;MQRankSum=8.232;QD=0.79;ReadPosRankSum=-1.450;SOR=0.679	GT:AD:DP:GQ:PL	0/1:114,14:128:78:78,0,81	0/1:197,28:225:71:71,0,427	0/1:124,13:138:82:82,0,149	0/1:206,26:233:71:71,0,366	0/1:211,33:245:99:362,0,168	0/1:216,30:246:99:330,0,446
ENA|FR796433|FR796433.1	273156	.	T	G	227.16	.	AC=3;AF=0.250;AN=12;BaseQRankSum=0.103;DP=1049;Dels=0.00;FS=18.401;HaplotypeScore=7.9511;MLEAC=3;MLEAF=0.250;MQ=8.78;MQ0=8;MQRankSum=6.488;QD=0.40;ReadPosRankSum=-6.054;SOR=6.803	GT:AD:DP:GQ:PL	0/0:95,2:97:12:0,12,121	0/0:188,3:191:17:0,17,433	0/1:111,6:117:39:39,0,152	0/0:196,2:199:11:0,11,368	0/1:183,10:193:99:142,0,173	0/1:239,10:249:85:85,0,454
ENA|FR796433|FR796433.1	273158	.	A	G	144.92	.	AC=3;AF=0.250;AN=12;BaseQRankSum=-2.526;DP=1027;Dels=0.00;FS=3.403;HaplotypeScore=8.7269;MLEAC=3;MLEAF=0.250;MQ=8.65;MQ0=7;MQRankSum=5.171;QD=0.26;ReadPosRankSum=-0.831;SOR=1.252	GT:AD:DP:GQ:PL	0/0:80,7:89:12:0,12,121	0/0:177,14:192:20:0,20,461	0/1:100,13:113:42:42,0,110	0/0:181,16:197:5:0,5,294	0/1:170,19:190:99:104,0,180	0/1:216,28:244:37:37,0,433
ENA|FR796433|FR796433.1	273420	.	T	C	323.84	.	AC=8;AF=0.667;AN=12;BaseQRankSum=5.668;DP=381;Dels=0.00;FS=0.000;HaplotypeScore=2.1723;MLEAC=8;MLEAF=0.667;MQ=8.33;MQ0=59;MQRankSum=1.219;QD=0.95;ReadPosRankSum=12.673;SOR=0.430	GT:AD:DP:GQ:PL	0/0:17,22:39:3:0,3,34	0/1:14,54:70:17:17,0,28	1/1:6,37:43:12:124,12,0	1/1:19,54:73:9:86,9,0	1/1:16,55:71:3:41,3,0	0/1:20,63:83:38:94,0,38
ENA|FR796433|FR796433.1	273424	.	A	T	332.99	.	AC=9;AF=0.900;AN=10;BaseQRankSum=3.470;DP=320;Dels=0.00;FS=0.000;HaplotypeScore=1.2903;MLEAC=9;MLEAF=0.900;MQ=8.42;MQ0=61;MQRankSum=-0.011;QD=1.14;ReadPosRankSum=7.781;SOR=0.283	GT:AD:DP:GQ:PL	./.	1/1:5,57:62:6:52,6,0	1/1:3,36:39:12:125,12,0	1/1:7,54:61:6:50,6,0	1/1:5,54:59:3:39,3,0	0/1:5,63:69:19:97,0,19
ENA|FR796433|FR796433.1	273684	.	T	C	42.42	.	AC=4;AF=1.00;AN=4;BaseQRankSum=-0.118;DP=50;Dels=0.00;FS=0.000;HaplotypeScore=0.0000;MLEAC=4;MLEAF=1.00;MQ=8.18;MQ0=6;MQRankSum=2.606;QD=1.57;ReadPosRankSum=2.132;SOR=0.169	GT:AD:DP:GQ:PL	./.	./.	./.	1/1:7,2:13:3:35,3,0	./.	1/1:8,2:14:3:32,3,0
ENA|FR796433|FR796433.1	273688	.	A	T	55.42	.	AC=4;AF=1.00;AN=4;BaseQRankSum=-0.715;DP=24;Dels=0.00;FS=0.000;HaplotypeScore=0.0000;MLEAC=4;MLEAF=1.00;MQ=11.77;MQ0=6;MQRankSum=2.262;QD=3.96;ReadPosRankSum=0.000;SOR=0.072	GT:AD:DP:GQ:PL	./.	./.	./.	1/1:5,2:7:3:41,3,0	./.	1/1:5,2:7:3:39,3,0
ENA|FR796433|FR796433.1	274018	.	C	A	269	.	AC=5;AF=0.417;AN=12;BaseQRankSum=-14.926;DP=1350;Dels=0.00;FS=2.659;HaplotypeScore=2.5089;MLEAC=5;MLEAF=0.417;MQ=7.14;MQ0=1;MQRankSum=15.177;QD=0.23;ReadPosRankSum=3.636;SOR=2.152	GT:AD:DP:GQ:PL	0/0:114,73:187:9:0,9,90	0/1:114,128:245:4:4,0,141	0/1:112,60:174:69:101,0,69	0/1:150,91:243:31:31,0,45	0/1:140,108:250:31:31,0,162	0/1:119,126:248:99:139,0,132
ENA|FR796433|FR796433.1	274173	.	C	A	239.43	.	AC=6;AF=0.500;AN=12;BaseQRankSum=-3.618;DP=1226;Dels=0.00;FS=6.648;HaplotypeScore=2.0069;MLEAC=6;MLEAF=0.500;MQ=6.39;MQ0=0;MQRankSum=14.866;QD=0.20;ReadPosRankSum=-4.093;SOR=1.732	GT:AD:DP:GQ:PL	0/1:109,22:131:20:20,0,27	0/1:175,57:232:99:111,0,142	0/1:112,23:135:17:17,0,60	0/1:173,53:226:30:30,0,120	0/1:214,35:250:25:52,0,25	0/1:213,36:250:46:46,0,57
ENA|FR796433|FR796433.1	274229	.	C	T	220.59	.	AC=6;AF=0.500;AN=12;BaseQRankSum=-3.830;DP=950;Dels=0.00;FS=18.130;HaplotypeScore=4.1725;MLEAC=6;MLEAF=0.500;MQ=6.32;MQ0=2;MQRankSum=5.423;QD=0.23;ReadPosRankSum=-6.093;SOR=5.546	GT:AD:DP:GQ:PL	0/1:99,3:102:58:68,0,58	0/1:167,2:169:31:31,0,178	0/1:106,3:109:65:65,0,98	0/1:156,4:160:43:43,0,53	0/1:177,3:181:40:40,0,81	0/1:225,2:228:10:10,0,154
ENA|FR796433|FR796433.1	274230	.	A	T	341.07	.	AC=6;AF=0.500;AN=12;BaseQRankSum=-3.727;DP=943;Dels=0.00;FS=21.803;HaplotypeScore=5.2780;MLEAC=6;MLEAF=0.500;MQ=6.70;MQ0=2;MQRankSum=7.104;QD=0.36;ReadPosRankSum=-7.309;SOR=6.089	GT:AD:DP:GQ:PL	0/1:98,2:101:43:43,0,57	0/1:161,3:164:57:57,0,182	0/1:103,4:107:90:90,0,96	0/1:155,5:160:79:91,0,79	0/1:177,5:182:76:91,0,76	0/1:226,2:228:5:5,0,204
ENA|FR796433|FR796433.1	274231	.	T	C	63.96	.	AC=3;AF=0.250;AN=12;BaseQRankSum=-1.670;DP=941;Dels=0.00;FS=2.427;HaplotypeScore=6.1032;MLEAC=3;MLEAF=0.250;MQ=6.80;MQ0=3;MQRankSum=4.001;QD=0.13;ReadPosRankSum=-4.131;SOR=4.161	GT:AD:DP:GQ:PL	0/1:100,2:102:13:13,0,106	0/0:164,0:164:27:0,27,293	0/0:107,0:107:21:0,21,229	0/0:158,1:159:21:0,21,205	0/1:178,2:180:32:32,0,156	0/1:224,3:227:58:58,0,173
ENA|FR796433|FR796433.1	274232	.	T	A,G	275.7	.	AC=3,3;AF=0.250,0.250;AN=12;BaseQRankSum=-3.711;DP=932;Dels=0.00;FS=17.767;HaplotypeScore=3.7968;MLEAC=2,3;MLEAF=0.167,0.250;MQ=6.91;MQ0=3;MQRankSum=5.783;QD=0.30;ReadPosRankSum=-5.880;SOR=2.970	GT:AD:DP:GQ:PL	0/2:98,0,4:103:32:32,44,160,0,115,109	0/1:159,2,2:163:2:2,0,236,26,239,265	0/1:100,3,0:103:62:62,0,125,74,134,208	0/1:151,4,1:157:82:92,0,82,101,94,195	0/2:170,3,3:177:51:62,51,185,0,111,128	0/2:219,2,3:225:50:61,50,203,0,130,147
ENA|FR796433|FR796433.1	274237	.	C	T	35.26	.	AC=5;AF=0.417;AN=12;BaseQRankSum=-2.503;DP=877;Dels=0.00;FS=2.337;HaplotypeScore=18.3665;MLEAC=5;MLEAF=0.417;MQ=8.68;MQ0=3;MQRankSum=4.580;QD=0.05;ReadPosRankSum=-4.330;SOR=4.607	GT:AD:DP:GQ:PL	0/1:92,1:93:8:8,0,157	0/0:153,1:154:42:0,42,461	0/1:98,1:99:10:10,0,225	0/1:141,2:143:11:11,0,160	0/1:170,2:172:16:16,0,277	0/1:209,3:212:28:28,0,252
ENA|FR796433|FR796433.1	274240	.	T	C	809.34	.	AC=6;AF=0.500;AN=12;BaseQRankSum=2.706;DP=865;Dels=0.00;FS=23.643;HaplotypeScore=13.3912;MLEAC=6;MLEAF=0.500;MQ=9.28;MQ0=3;MQRankSum=9.902;QD=0.94;ReadPosRankSum=-6.754;SOR=6.136	GT:AD:DP:GQ:PL	0/1:87,7:94:78:128,0,78	0/1:140,9:149:99:231,0,190	0/1:94,4:98:81:81,0,184	0/1:133,6:140:85:85,0,86	0/1:163,11:174:99:202,0,197	0/1:200,8:208:99:119,0,170
ENA|FR796433|FR796433.1	274242	.	A	C	1421.59	.	AC=6;AF=0.500;AN=12;BaseQRankSum=0.960;DP=846;Dels=0.00;FS=42.788;HaplotypeScore=28.9428;MLEAC=6;MLEAF=0.500;MQ=10.46;MQ0=3;MQRankSum=11.954;QD=1.68;ReadPosRankSum=-9.376;SOR=6.212	GT:AD:DP:GQ:PL	0/1:83,9:92:10:191,0,10	0/1:133,13:146:99:281,0,188	0/1:89,8:97:87:216,0,87	0/1:129,9:138:48:139,0,48	0/1:151,17:168:24:380,0,24	0/1:186,15:201:98:251,0,98
ENA|FR796433|FR796433.1	274243	.	T	C	578.49	.	AC=6;AF=0.500;AN=12;BaseQRankSum=-3.357;DP=837;Dels=0.00;FS=10.365;HaplotypeScore=29.5060;MLEAC=6;MLEAF=0.500;MQ=10.94;MQ0=3;MQRankSum=8.669;QD=0.69;ReadPosRankSum=-8.237;SOR=5.608	GT:AD:DP:GQ:PL	0/1:90,3:93:33:33,0,196	0/1:142,5:147:12:12,0,478	0/1:90,5:95:99:141,0,202	0/1:134,5:139:51:51,0,157	0/1:156,7:163:99:193,0,266	0/1:188,9:199:99:185,0,244
ENA|FR796433|FR796433.1	277941	.	A	G	63.52	.	AC=4;AF=1.00;AN=4;BaseQRankSum=-1.741;DP=28;Dels=0.00;FS=0.000;HaplotypeScore=0.0000;MLEAC=4;MLEAF=1.00;MQ=7.86;MQ0=3;MQRankSum=1.044;QD=4.89;ReadPosRankSum=-1.741;SOR=4.863	GT:AD:DP:GQ:PL	./.	1/1:0,3:3:3:23,3,0	./.	./.	1/1:1,6:10:9:66,9,0	./.
ENA|FR796434|FR796434.1	8474	.	T	G	2973.34	.	AC=6;AF=0.500;AN=12;BaseQRankSum=5.190;DP=205;Dels=0.00;FS=109.205;HaplotypeScore=6.7738;MLEAC=6;MLEAF=0.500;MQ=41.72;MQ0=0;MQRankSum=0.280;QD=14.50;ReadPosRankSum=-7.554;SOR=6.890	GT:AD:DP:GQ:PL	0/1:7,9:16:99:250,0,201	0/1:20,20:40:99:587,0,315	0/1:15,8:23:99:207,0,305	0/1:9,17:26:98:476,0,98	0/1:16,21:37:99:590,0,235	0/1:30,33:63:99:900,0,672
ENA|FR796434|FR796434.1	19368	.	A	G	292.49	.	AC=4;AF=0.333;AN=12;BaseQRankSum=-2.546;DP=526;Dels=0.00;FS=58.089;HaplotypeScore=32.7746;MLEAC=4;MLEAF=0.333;MQ=41.76;MQ0=1;MQRankSum=-0.000;QD=0.74;ReadPosRankSum=-5.600;SOR=6.556	GT:AD:DP:GQ:PL	0/1:36,6:42:49:49,0,1016	0/0:68,7:75:9:0,9,1827	0/0:48,6:54:4:0,4,1362	0/1:67,10:77:99:136,0,1914	0/1:88,8:96:36:36,0,2543	0/1:162,19:181:99:109,0,4675
ENA|FR796434|FR796434.1	22264	.	G	A	252.25	.	AC=1;AF=0.083;AN=12;BaseQRankSum=-5.109;DP=739;Dels=0.00;FS=18.900;HaplotypeScore=10.4012;MLEAC=1;MLEAF=0.083;MQ=41.50;MQ0=2;MQRankSum=0.178;QD=1.87;ReadPosRankSum=-9.112;SOR=2.025	GT:AD:DP:GQ:PL	0/0:57,5:62:54:0,54,1815	0/1:114,20:135:99:284,0,3512	0/0:59,3:62:99:0,125,2005	0/0:110,11:122:1:0,1,3164	0/0:101,7:108:99:0,148,3287	0/0:238,12:250:99:0,331,7449
ENA|FR796434|FR796434.1	64728	.	T	G	611.04	.	AC=4;AF=0.333;AN=12;BaseQRankSum=-0.465;DP=282;Dels=0.00;FS=285.414;HaplotypeScore=6.1215;MLEAC=4;MLEAF=0.333;MQ=41.29;MQ0=0;MQRankSum=-0.232;QD=2.54;ReadPosRankSum=-4.259;SOR=5.941	GT:AD:DP:GQ:PL	0/0:17,1:18:48:0,48,576	0/1:26,8:34:99:206,0,809	0/0:22,1:23:25:0,25,676	0/1:30,7:37:99:150,0,954	0/1:39,7:47:94:94,0,1283	0/1:107,15:122:99:201,0,3426
ENA|FR796434|FR796434.1	65768	.	A	G	273.03	.	AC=4;AF=0.333;AN=12;BaseQRankSum=1.765;DP=368;Dels=0.00;FS=58.408;HaplotypeScore=43.9686;MLEAC=4;MLEAF=0.333;MQ=41.97;MQ0=0;MQRankSum=0.728;QD=1.60;ReadPosRankSum=-8.096;SOR=5.970	GT:AD:DP:GQ:PL	0/1:19,3:23:46:46,0,622	0/1:54,7:61:84:84,0,1658	0/1:26,4:30:65:65,0,747	0/1:48,7:55:99:118,0,1244	0/0:49,2:51:64:0,64,1512	0/0:142,4:146:99:0,256,4510
ENA|FR796434|FR796434.1	66048	.	T	G	284.6	.	AC=6;AF=0.500;AN=12;BaseQRankSum=0.735;DP=97;Dels=0.00;FS=120.607;HaplotypeScore=1.3415;MLEAC=6;MLEAF=0.500;MQ=41.98;MQ0=0;MQRankSum=-0.216;QD=2.93;ReadPosRankSum=-3.166;SOR=5.889	GT:AD:DP:GQ:PL	0/1:4,1:5:23:23,0,86	0/1:10,4:14:73:73,0,289	0/1:6,1:7:13:13,0,148	0/1:9,3:13:37:37,0,249	0/1:18,2:20:3:3,0,535	0/1:30,8:38:99:171,0,756
ENA|FR796434|FR796434.1	66850	.	T	G	301.86	.	AC=3;AF=0.250;AN=12;BaseQRankSum=-3.222;DP=723;Dels=0.00;FS=74.509;HaplotypeScore=82.3750;MLEAC=3;MLEAF=0.250;MQ=41.77;MQ0=0;MQRankSum=-0.200;QD=0.97;ReadPosRankSum=-9.952;SOR=4.161	GT:AD:DP:GQ:PL	0/0:56,4:60:58:0,58,1884	0/1:96,14:110:79:79,0,3182	0/1:71,9:80:93:93,0,2262	0/1:106,16:122:99:167,0,3272	0/0:108,8:117:78:0,78,3367	0/0:210,24:234:1:0,1,6898
ENA|FR796434|FR796434.1	67788	.	A	C	95.56	.	AC=3;AF=0.250;AN=12;BaseQRankSum=-4.221;DP=365;Dels=0.00;FS=0.672;HaplotypeScore=19.7844;MLEAC=3;MLEAF=0.250;MQ=35.69;MQ0=9;MQRankSum=-5.717;QD=0.69;ReadPosRankSum=-7.469;SOR=0.610	GT:AD:DP:GQ:PL	0/1:30,5:35:39:39,0,885	0/1:50,8:59:41:41,0,1487	0/0:32,1:34:59:0,59,962	0/1:38,6:44:55:55,0,1218	0/0:68,4:73:88:0,88,2063	0/0:108,10:119:24:0,24,3132
ENA|FR796434|FR796434.1	67791	.	A	G	479.01	.	AC=5;AF=0.417;AN=12;BaseQRankSum=-4.413;DP=357;Dels=0.00;FS=2.608;HaplotypeScore=91.4641;MLEAC=5;MLEAF=0.417;MQ=34.86;MQ0=9;MQRankSum=-5.451;QD=1.47;ReadPosRankSum=-7.256;SOR=0.510	GT:AD:DP:GQ:PL	0/1:26,7:34:64:64,0,767	0/1:43,11:56:99:111,0,1290	0/0:30,2:32:28:0,28,893	0/1:34,9:44:99:113,0,1038	0/1:61,11:74:86:86,0,1779	0/1:98,14:115:99:144,0,2708
ENA|FR796434|FR796434.1	67792	.	A	C	1292.34	.	AC=6;AF=0.500;AN=12;BaseQRankSum=-5.109;DP=363;Dels=0.00;FS=3.774;HaplotypeScore=107.1246;MLEAC=6;MLEAF=0.500;MQ=33.82;MQ0=9;MQRankSum=-7.530;QD=3.56;ReadPosRankSum=-9.684;SOR=0.430	GT:AD:DP:GQ:PL	0/1:25,13:39:99:241,0,706	0/1:39,16:55:99:224,0,1084	0/1:28,7:35:84:84,0,751	0/1:32,13:45:99:222,0,901	0/1:60,16:77:99:248,0,1652	0/1:88,22:110:99:310,0,2330
ENA|FR796434|FR796434.1	67793	.	C	T	595	.	AC=5;AF=0.417;AN=12;BaseQRankSum=-2.650;DP=390;Dels=0.00;FS=4.295;HaplotypeScore=177.8824;MLEAC=5;MLEAF=0.417;MQ=33.60;MQ0=9;MQRankSum=-1.877;QD=1.70;ReadPosRankSum=-2.728;SOR=0.444	GT:AD:DP:GQ:PL	0/1:31,7:38:99:104,0,831	0/1:49,11:61:99:118,0,1300	0/0:36,2:39:32:0,32,987	0/1:47,10:57:99:142,0,1346	0/1:71,8:79:52:52,0,1832	0/1:98,16:115:99:218,0,2536
ENA|FR796434|FR796434.1	67794	.	A	T	2237.34	.	AC=6;AF=0.500;AN=12;BaseQRankSum=-4.538;DP=389;Dels=0.00;FS=9.468;HaplotypeScore=86.9169;MLEAC=6;MLEAF=0.500;MQ=33.47;MQ0=9;MQRankSum=-6.574;QD=5.75;ReadPosRankSum=-9.543;SOR=0.398	GT:AD:DP:GQ:PL	0/1:23,14:37:99:318,0,597	0/1:39,20:62:99:319,0,1061	0/1:26,11:38:99:206,0,633	0/1:29,23:55:99:521,0,813	0/1:57,20:81:99:363,0,1557	0/1:81,29:111:99:547,0,2094
ENA|FR796434|FR796434.1	67796	.	G	A	1943.34	.	AC=6;AF=0.500;AN=12;BaseQRankSum=-5.108;DP=425;Dels=0.00;FS=4.813;HaplotypeScore=102.7951;MLEAC=5;MLEAF=0.417;MQ=33.92;MQ0=9;MQRankSum=2.627;QD=4.57;ReadPosRankSum=-3.587;SOR=0.480	GT:AD:DP:GQ:PL	0/1:27,10:39:99:221,0,667	0/1:46,20:74:99:434,0,1218	0/1:34,4:46:31:31,0,912	0/1:34,16:62:99:398,0,841	0/1:62,14:84:99:220,0,1645	0/1:87,26:119:99:591,0,2165
ENA|FR796434|FR796434.1	67798	.	T	G	3955.34	.	AC=6;AF=0.500;AN=12;BaseQRankSum=-3.797;DP=441;Dels=0.00;FS=0.000;HaplotypeScore=116.8283;MLEAC=6;MLEAF=0.500;MQ=34.24;MQ0=9;MQRankSum=1.044;QD=8.97;ReadPosRankSum=-2.788;SOR=0.855	GT:AD:DP:GQ:PL	0/1:22,20:43:99:493,0,566	0/1:49,29:80:99:728,0,1277	0/1:31,12:44:99:279,0,754	0/1:32,35:68:99:942,0,883	0/1:65,21:86:99:390,0,1737	0/1:74,46:120:99:1160,0,1744
ENA|FR796434|FR796434.1	67800	.	T	A	2746.34	.	AC=6;AF=0.500;AN=12;BaseQRankSum=-2.543;DP=430;Dels=0.00;FS=5.432;HaplotypeScore=285.8354;MLEAC=6;MLEAF=0.500;MQ=34.02;MQ0=9;MQRankSum=-1.634;QD=6.39;ReadPosRankSum=2.276;SOR=1.088	GT:AD:DP:GQ:PL	0/1:30,13:43:99:220,0,825	0/1:51,24:75:99:458,0,1430	0/1:28,15:43:99:282,0,751	0/1:56,13:69:99:191,0,1699	0/1:52,29:81:99:654,0,1337	0/1:65,52:117:99:978,0,1845
ENA|FR796434|FR796434.1	67801	.	G	A,T	1833.34	.	AC=1,5;AF=0.083,0.417;AN=12;BaseQRankSum=-1.231;DP=432;Dels=0.00;FS=15.181;HaplotypeScore=111.7012;MLEAC=1,5;MLEAF=0.083,0.417;MQ=34.07;MQ0=9;MQRankSum=-2.814;QD=4.24;ReadPosRankSum=0.058;SOR=1.305	GT:AD:DP:GQ:PL	0/2:24,6,12:42:99:215,134,849,0,577,699	0/2:46,12,15:73:84:275,84,1382,0,1008,1286	0/2:23,7,11:42:11:164,11,680,0,471,667	0/2:53,8,10:71:6:101,6,1621,0,1390,1612	0/2:42,16,25:83:99:545,244,1442,0,819,1174	0/1:61,26,32:119:99:569,0,1685,133,1152,1824
ENA|FR796434|FR796434.1	67803	.	T	A	1319.34	.	AC=6;AF=0.500;AN=12;BaseQRankSum=-2.479;DP=414;Dels=0.00;FS=2.656;HaplotypeScore=201.2137;MLEAC=6;MLEAF=0.500;MQ=33.71;MQ0=9;MQRankSum=-1.237;QD=3.19;ReadPosRankSum=-3.925;SOR=0.871	GT:AD:DP:GQ:PL	0/1:28,12:40:99:234,0,794	0/1:57,14:71:99:214,0,1560	0/1:26,12:38:99:230,0,705	0/1:58,9:68:79:79,0,1758	0/1:56,18:78:99:323,0,1542	0/1:88,29:117:99:276,0,2569
ENA|FR796434|FR796434.1	67804	.	T	A	728.18	.	AC=5;AF=0.417;AN=12;BaseQRankSum=-3.274;DP=409;Dels=0.00;FS=2.217;HaplotypeScore=186.6235;MLEAC=6;MLEAF=0.500;MQ=33.65;MQ0=9;MQRankSum=-3.403;QD=2.14;ReadPosRankSum=-3.596;SOR=0.868	GT:AD:DP:GQ:PL	0/1:28,9:37:99:147,0,789	0/1:59,12:71:99:130,0,1609	0/1:26,7:34:70:70,0,726	0/0:61,7:69:2:0,2,1912	0/1:57,17:78:99:224,0,1542	0/1:93,27:120:99:193,0,2685
ENA|FR796434|FR796434.1	71003	.	G	A	17394.9	.	AC=12;AF=1.00;AN=12;BaseQRankSum=1.728;DP=965;Dels=0.00;FS=0.000;HaplotypeScore=2.1307;MLEAC=12;MLEAF=1.00;MQ=29.14;MQ0=10;MQRankSum=0.984;QD=18.03;ReadPosRankSum=-1.264;SOR=0.241	GT:AD:DP:GQ:PL	1/1:0,92:92:99:1770,138,0	1/1:0,154:154:99:2974,232,0	1/1:0,110:110:99:1788,138,0	1/1:1,167:168:99:2815,220,0	1/1:0,191:191:99:3643,286,0	1/1:0,250:250:99:4430,343,0
ENA|FR796434|FR796434.1	73259	.	T	C	1004.07	.	AC=6;AF=0.500;AN=12;BaseQRankSum=-6.041;DP=359;Dels=0.00;FS=97.743;HaplotypeScore=7.6558;MLEAC=6;MLEAF=0.500;MQ=37.02;MQ0=3;MQRankSum=1.374;QD=2.80;ReadPosRankSum=-10.872;SOR=3.533	GT:AD:DP:GQ:PL	0/1:18,3:21:5:5,0,555	0/1:47,11:58:99:157,0,1471	0/1:24,7:31:99:152,0,684	0/1:39,8:47:99:129,0,1048	0/1:37,10:47:99:185,0,1041	0/1:126,28:154:99:412,0,3851
ENA|FR796434|FR796434.1	73260	.	G	T	125.92	.	AC=3;AF=0.250;AN=12;BaseQRankSum=-7.862;DP=351;Dels=0.00;FS=37.966;HaplotypeScore=7.5441;MLEAC=3;MLEAF=0.250;MQ=37.01;MQ0=3;MQRankSum=0.142;QD=0.55;ReadPosRankSum=-8.700;SOR=3.093	GT:AD:DP:GQ:PL	0/0:19,2:21:12:0,12,604	0/0:53,4:57:54:0,54,1753	0/1:24,5:30:69:69,0,730	0/0:42,3:45:40:0,40,1188	0/1:37,8:45:79:79,0,1084	0/1:131,21:152:17:17,0,4020
ENA|FR796434|FR796434.1	73261	.	T	C	147.42	.	AC=3;AF=0.250;AN=12;BaseQRankSum=-6.519;DP=359;Dels=0.00;FS=48.803;HaplotypeScore=7.3353;MLEAC=3;MLEAF=0.250;MQ=37.20;MQ0=3;MQRankSum=0.709;QD=0.64;ReadPosRankSum=-8.124;SOR=3.185	GT:AD:DP:GQ:PL	0/0:19,2:21:6:0,6,592	0/0:52,4:58:48:0,48,1726	0/1:25,4:29:51:51,0,753	0/0:43,4:47:54:0,54,1288	0/1:39,8:47:99:102,0,1103	0/1:136,19:156:33:33,0,4230
ENA|FR796434|FR796434.1	73265	.	T	C	57.76	.	AC=2;AF=0.167;AN=12;BaseQRankSum=-3.331;DP=367;Dels=0.00;FS=37.693;HaplotypeScore=5.3349;MLEAC=2;MLEAF=0.167;MQ=37.31;MQ0=4;MQRankSum=-2.067;QD=0.72;ReadPosRankSum=-7.693;SOR=3.082	GT:AD:DP:GQ:PL	0/0:21,1:22:38:0,38,698	0/0:54,4:58:61:0,61,1820	0/1:30,4:34:41:41,0,862	0/0:45,3:48:67:0,67,1383	0/1:41,5:46:54:54,0,1159	0/0:148,10:159:99:0,114,4539
ENA|FR796434|FR796434.1	84942	.	C	A	298.26	.	AC=10;AF=1.00;AN=10;BaseQRankSum=1.000;DP=671;Dels=0.00;FS=0.000;HaplotypeScore=0.0000;MLEAC=10;MLEAF=1.00;MQ=4.48;MQ0=11;MQRankSum=0.406;QD=0.52;ReadPosRankSum=1.460;SOR=1.047	GT:AD:DP:GQ:PL	1/1:1,47:48:6:64,6,0	1/1:4,86:90:6:63,6,0	1/1:3,69:72:3:42,3,0	./.	1/1:5,113:118:9:111,9,0	1/1:3,243:246:3:42,3,0
ENA|FR796434|FR796434.1	88486	.	A	C	815.02	.	AC=5;AF=0.417;AN=12;BaseQRankSum=1.975;DP=443;Dels=0.04;FS=81.234;HaplotypeScore=41.2370;MLEAC=5;MLEAF=0.417;MQ=33.02;MQ0=11;MQRankSum=6.883;QD=2.11;ReadPosRankSum=-9.713;SOR=4.843	GT:AD:DP:GQ:PL	0/1:15,4:19:99:123,0,154	0/1:42,7:49:99:169,0,598	0/1:60,7:67:99:115,0,1229	0/1:49,6:55:99:120,0,859	0/0:52,2:54:25:0,25,1021	0/1:158,22:180:99:327,0,2541
ENA|FR796434|FR796434.1	112867	.	T	G	6859.34	.	AC=6;AF=0.500;AN=12;BaseQRankSum=-7.186;DP=1035;Dels=0.00;FS=1.339;HaplotypeScore=4.8125;MLEAC=6;MLEAF=0.500;MQ=37.49;MQ0=13;MQRankSum=4.754;QD=6.63;ReadPosRankSum=0.335;SOR=0.967	GT:AD:DP:GQ:PL	0/1:65,27:93:99:503,0,1720	0/1:110,56:166:99:1170,0,3214	0/1:88,48:136:99:1027,0,2539	0/1:139,52:191:99:754,0,3852	0/1:139,60:199:99:1132,0,3755	0/1:140,108:248:99:2310,0,3590
ENA|FR796434|FR796434.1	117592	.	C	G	1292	.	AC=5;AF=0.417;AN=12;BaseQRankSum=-9.855;DP=818;Dels=0.00;FS=114.073;HaplotypeScore=8.3394;MLEAC=5;MLEAF=0.417;MQ=41.99;MQ0=0;MQRankSum=1.066;QD=1.87;ReadPosRankSum=-13.543;SOR=9.883	GT:AD:DP:GQ:PL	0/1:60,17:78:99:152,0,1868	0/1:103,17:120:99:152,0,3142	0/1:93,16:109:99:170,0,2572	0/0:112,14:127:70:0,70,3472	0/1:113,21:134:99:184,0,3512	0/1:196,54:250:99:673,0,5842
ENA|FR796434|FR796434.1	119984	.	G	T	2105.36	.	AC=4;AF=0.333;AN=12;BaseQRankSum=1.374;DP=457;Dels=0.02;FS=14.081;HaplotypeScore=37.1535;MLEAC=4;MLEAF=0.333;MQ=39.96;MQ0=0;MQRankSum=1.385;QD=7.74;ReadPosRankSum=6.697;SOR=1.710	GT:AD:DP:GQ:PL	0/1:26,14:40:99:292,0,712	0/1:45,21:66:99:471,0,1139	0/0:42,5:47:12:0,12,1263	0/1:46,27:73:99:612,0,1249	0/1:49,36:85:99:770,0,1196	0/0:134,4:138:99:0,272,3972
ENA|FR796434|FR796434.1	126810	.	C	T	43371.9	.	AC=12;AF=1.00;AN=12;BaseQRankSum=1.686;DP=1221;Dels=0.00;FS=0.000;HaplotypeScore=8.8622;MLEAC=12;MLEAF=1.00;MQ=41.85;MQ0=7;MQRankSum=0.059;QD=33.67;ReadPosRankSum=-0.228;SOR=0.607	GT:AD:DP:GQ:PL	1/1:0,104:104:99:3695,295,0	1/1:0,222:223:99:7903,638,0	1/1:0,169:169:99:6054,490,0	1/1:0,222:223:99:7814,620,0	1/1:0,250:250:99:8900,719,0	1/1:1,248:249:99:9031,722,0
ENA|FR796434|FR796434.1	128412	.	C	A	270.94	.	AC=12;AF=1.00;AN=12;BaseQRankSum=-1.959;DP=565;Dels=0.00;FS=0.000;HaplotypeScore=0.0000;MLEAC=12;MLEAF=1.00;MQ=4.70;MQ0=8;MQRankSum=0.113;QD=0.48;ReadPosRankSum=0.897;SOR=0.505	GT:AD:DP:GQ:PL	1/1:5,31:36:3:22,3,0	1/1:4,71:75:3:23,3,0	1/1:2,65:67:6:82,6,0	1/1:6,70:77:9:102,9,0	1/1:9,73:82:3:39,3,0	1/1:3,224:227:3:26,3,0
ENA|FR796434|FR796434.1	138838	.	A	C	344.78	.	AC=4;AF=0.333;AN=12;BaseQRankSum=-0.627;DP=290;Dels=0.00;FS=80.293;HaplotypeScore=38.3344;MLEAC=4;MLEAF=0.333;MQ=41.77;MQ0=0;MQRankSum=-0.584;QD=1.81;ReadPosRankSum=-8.840;SOR=1.761	GT:AD:DP:GQ:PL	0/1:26,3:29:35:35,0,769	0/0:48,2:50:60:0,60,1473	0/1:25,3:28:8:8,0,703	0/1:31,4:35:46:46,0,959	0/0:45,5:50:21:0,21,1394	0/1:82,15:97:99:295,0,2404
ENA|FR796434|FR796434.1	154932	.	G	C	243.7	.	AC=5;AF=0.417;AN=12;BaseQRankSum=-5.727;DP=514;Dels=0.00;FS=112.008;HaplotypeScore=9.9326;MLEAC=5;MLEAF=0.417;MQ=41.81;MQ0=0;MQRankSum=-1.340;QD=0.56;ReadPosRankSum=-6.307;SOR=5.992	GT:AD:DP:GQ:PL	0/1:38,12:50:86:86,0,871	0/1:53,11:64:12:12,0,1226	0/1:39,11:50:99:154,0,1035	0/0:68,9:77:23:0,23,1721	0/1:90,12:102:9:9,0,2223	0/1:142,27:171:21:21,0,3270
ENA|FR796434|FR796434.1	167071	.	T	G	935	.	AC=5;AF=0.417;AN=12;BaseQRankSum=-4.738;DP=310;Dels=0.00;FS=314.571;HaplotypeScore=8.4381;MLEAC=5;MLEAF=0.417;MQ=41.41;MQ0=0;MQRankSum=-0.961;QD=3.50;ReadPosRankSum=-2.537;SOR=8.286	GT:AD:DP:GQ:PL	0/1:22,4:26:45:45,0,652	0/1:24,12:37:99:258,0,647	0/1:26,8:34:99:139,0,704	0/0:38,4:43:36:0,36,1197	0/1:43,12:55:93:93,0,1291	0/1:88,27:115:99:439,0,2465
ENA|FR796434|FR796434.1	175334	.	C	T	928.56	.	AC=4;AF=0.333;AN=12;BaseQRankSum=-4.884;DP=926;Dels=0.00;FS=46.962;HaplotypeScore=64.6684;MLEAC=4;MLEAF=0.333;MQ=41.41;MQ0=1;MQRankSum=0.711;QD=1.45;ReadPosRankSum=-15.148;SOR=5.058	GT:AD:DP:GQ:PL	0/0:68,5:73:27:0,27,2275	0/1:123,13:136:79:79,0,3993	0/1:95,11:106:66:66,0,2967	0/1:134,16:150:99:154,0,4152	0/0:189,20:210:2:0,2,5705	0/1:205,42:248:99:667,0,5987
ENA|FR796434|FR796434.1	182707	.	C	A	34670.9	.	AC=12;AF=1.00;AN=12;DP=947;Dels=0.00;FS=0.000;HaplotypeScore=3.5044;MLEAC=12;MLEAF=1.00;MQ=41.96;MQ0=0;QD=30.19;SOR=0.725	GT:AD:DP:GQ:PL	1/1:0,76:77:99:2793,223,0	1/1:0,145:145:99:5355,421,0	1/1:0,99:99:99:3675,295,0	1/1:0,181:181:99:6625,524,0	1/1:0,194:195:99:7138,572,0	1/1:0,249:250:99:9110,734,0
ENA|FR796434|FR796434.1	183861	.	G	C	4346.34	.	AC=6;AF=0.500;AN=12;BaseQRankSum=-0.765;DP=780;Dels=0.00;FS=165.392;HaplotypeScore=70.2630;MLEAC=6;MLEAF=0.500;MQ=41.83;MQ0=1;MQRankSum=-0.261;QD=5.57;ReadPosRankSum=-18.472;SOR=7.569	GT:AD:DP:GQ:PL	0/1:44,19:63:99:422,0,1357	0/1:94,27:121:99:676,0,2870	0/1:62,16:78:99:385,0,1772	0/1:89,24:113:99:586,0,2669	0/1:119,34:154:99:828,0,3733	0/1:190,60:250:99:1486,0,5860
ENA|FR796434|FR796434.1	187273	.	C	G	3230.05	.	AC=6;AF=0.500;AN=12;BaseQRankSum=-4.909;DP=631;Dels=0.00;FS=324.177;HaplotypeScore=10.1265;MLEAC=6;MLEAF=0.500;MQ=41.74;MQ0=4;MQRankSum=1.108;QD=5.12;ReadPosRankSum=-5.867;SOR=9.940	GT:AD:DP:GQ:PL	0/1:37,12:49:99:298,0,1230	0/1:66,22:88:99:536,0,2147	0/1:67,18:85:99:389,0,2040	0/1:71,16:87:99:326,0,2400	0/1:96,23:119:99:488,0,3239	0/1:151,52:203:99:1230,0,5024
ENA|FR796434|FR796434.1	191585	.	A	G	110.76	.	AC=2;AF=0.167;AN=12;BaseQRankSum=-5.347;DP=862;Dels=0.00;FS=0.000;HaplotypeScore=5.8299;MLEAC=2;MLEAF=0.167;MQ=41.83;MQ0=1;MQRankSum=-0.424;QD=0.41;ReadPosRankSum=-11.435;SOR=0.738	GT:AD:DP:GQ:PL	0/0:67,3:70:99:0,123,2391	0/1:115,15:131:52:52,0,3903	0/0:81,6:87:73:0,73,2731	0/1:122,15:137:96:96,0,4156	0/0:178,9:187:99:0,228,6310	0/0:236,12:249:99:0,320,8334
ENA|FR796434|FR796434.1	191587	.	G	A	150.15	.	AC=1;AF=0.083;AN=12;BaseQRankSum=-6.395;DP=870;Dels=0.00;FS=0.000;HaplotypeScore=5.4034;MLEAC=1;MLEAF=0.083;MQ=41.84;MQ0=1;MQRankSum=0.089;QD=1.14;ReadPosRankSum=-11.077;SOR=0.584	GT:AD:DP:GQ:PL	0/0:69,3:72:99:0,102,2500	0/1:114,17:131:99:183,0,3934	0/0:81,6:87:60:0,60,2832	0/0:126,10:136:98:0,98,4432	0/0:182,8:190:99:0,272,6544	0/0:240,10:250:99:0,415,8842
ENA|FR796434|FR796434.1	206546	.	G	C	150.75	.	AC=3;AF=0.250;AN=12;BaseQRankSum=-1.779;DP=649;Dels=0.00;FS=160.405;HaplotypeScore=3.6425;MLEAC=3;MLEAF=0.250;MQ=41.95;MQ0=0;MQRankSum=0.257;QD=0.38;ReadPosRankSum=-11.500;SOR=7.978	GT:AD:DP:GQ:PL	0/0:39,2:41:49:0,49,1365	0/0:85,4:89:99:0,110,2932	0/1:56,5:61:4:4,0,1840	0/1:114,13:127:99:122,0,3738	0/0:109,9:118:63:0,63,3646	0/1:189,20:210:62:62,0,6342
ENA|FR796434|FR796434.1	212946	.	G	A	29474.9	.	AC=12;AF=1.00;AN=12;BaseQRankSum=1.210;DP=859;Dels=0.00;FS=0.000;HaplotypeScore=4.0813;MLEAC=12;MLEAF=1.00;MQ=41.92;MQ0=0;MQRankSum=0.085;QD=34.31;ReadPosRankSum=-0.571;SOR=0.932	GT:AD:DP:GQ:PL	1/1:0,72:73:99:2449,204,0	1/1:0,125:125:99:4345,361,0	1/1:0,75:75:99:2644,217,0	1/1:0,158:159:99:5540,460,0	1/1:0,176:176:99:5905,487,0	1/1:1,249:250:99:8617,681,0
ENA|FR796434|FR796434.1	213416	.	C	T	37644.9	.	AC=12;AF=1.00;AN=12;DP=1035;Dels=0.00;FS=0.000;HaplotypeScore=3.3394;MLEAC=12;MLEAF=1.00;MQ=41.93;MQ0=0;QD=33.88;SOR=0.859	GT:AD:DP:GQ:PL	1/1:0,84:86:99:3059,250,0	1/1:0,175:175:99:6314,500,0	1/1:0,101:101:99:3770,301,0	1/1:0,187:187:99:6920,554,0	1/1:0,231:232:99:8381,671,0	1/1:0,249:249:99:9226,737,0
ENA|FR796434|FR796434.1	214187	.	T	C	38749.9	.	AC=12;AF=1.00;AN=12;DP=1057;Dels=0.00;FS=0.000;HaplotypeScore=5.3590;MLEAC=12;MLEAF=1.00;MQ=41.86;MQ0=0;QD=28.85;SOR=0.746	GT:AD:DP:GQ:PL	1/1:0,91:91:99:3463,271,0	1/1:0,177:177:99:6473,512,0	1/1:0,119:121:99:4417,343,0	1/1:0,202:203:99:7520,590,0	1/1:0,211:212:99:7753,620,0	1/1:0,249:250:99:9149,728,0
ENA|FR796434|FR796434.1	216618	.	C	T	4617.34	.	AC=6;AF=0.500;AN=12;BaseQRankSum=-5.289;DP=398;Dels=0.00;FS=25.629;HaplotypeScore=64.4408;MLEAC=6;MLEAF=0.500;MQ=33.84;MQ0=12;MQRankSum=2.556;QD=11.60;ReadPosRankSum=-7.946;SOR=0.168	GT:AD:DP:GQ:PL	0/1:13,18:31:99:251,0,286	0/1:24,28:53:99:578,0,489	0/1:14,24:38:99:578,0,302	0/1:25,42:67:99:977,0,536	0/1:23,30:53:99:733,0,588	0/1:81,74:155:99:1537,0,1924
ENA|FR796434|FR796434.1	216620	.	T	C	1888.34	.	AC=6;AF=0.500;AN=12;BaseQRankSum=-1.655;DP=373;Dels=0.00;FS=4.550;HaplotypeScore=73.9570;MLEAC=6;MLEAF=0.500;MQ=32.24;MQ0=14;MQRankSum=9.125;QD=5.06;ReadPosRankSum=-8.576;SOR=0.471	GT:AD:DP:GQ:PL	0/1:23,6:29:95:95,0,322	0/1:44,8:53:99:100,0,862	0/1:24,8:32:99:160,0,500	0/1:42,16:58:99:399,0,889	0/1:35,15:50:99:393,0,792	0/1:117,32:150:99:778,0,2321
ENA|FR796434|FR796434.1	216626	.	C	T	4925.34	.	AC=6;AF=0.500;AN=12;BaseQRankSum=1.009;DP=375;Dels=0.00;FS=2.881;HaplotypeScore=36.5908;MLEAC=6;MLEAF=0.500;MQ=29.05;MQ0=18;MQRankSum=12.530;QD=13.13;ReadPosRankSum=1.309;SOR=1.266	GT:AD:DP:GQ:PL	0/1:18,9:27:52:255,0,52	0/1:32,21:53:99:584,0,288	0/1:19,11:30:99:348,0,216	0/1:29,32:61:99:871,0,297	0/1:29,24:53:99:743,0,239	0/1:65,83:148:99:2161,0,471
ENA|FR796434|FR796434.1	216628	.	T	C	3128.34	.	AC=6;AF=0.500;AN=12;BaseQRankSum=2.714;DP=375;Dels=0.00;FS=9.053;HaplotypeScore=33.1755;MLEAC=6;MLEAF=0.500;MQ=28.65;MQ0=18;MQRankSum=6.572;QD=8.34;ReadPosRankSum=6.005;SOR=1.733	GT:AD:DP:GQ:PL	0/1:20,8:28:99:220,0,120	0/1:37,15:52:99:447,0,431	0/1:24,7:31:99:205,0,367	0/1:41,21:62:99:431,0,743	0/1:35,18:53:99:508,0,371	0/1:89,59:149:99:1354,0,1190
ENA|FR796434|FR796434.1	216630	.	T	C	400.6	.	AC=4;AF=0.333;AN=12;BaseQRankSum=-3.112;DP=364;Dels=0.00;FS=2.448;HaplotypeScore=22.9766;MLEAC=5;MLEAF=0.417;MQ=27.81;MQ0=19;MQRankSum=6.038;QD=1.41;ReadPosRankSum=-7.983;SOR=0.477	GT:AD:DP:GQ:PL	0/0:27,1:28:0:0,0,341	0/0:48,3:51:22:0,22,916	0/1:29,3:32:57:57,0,466	0/1:52,8:60:99:141,0,944	0/1:44,5:51:28:28,0,819	0/1:126,16:142:99:211,0,2158
ENA|FR796434|FR796434.1	216636	.	T	C	1812.34	.	AC=6;AF=0.500;AN=12;BaseQRankSum=-0.662;DP=344;Dels=0.00;FS=23.651;HaplotypeScore=14.0553;MLEAC=6;MLEAF=0.500;MQ=26.23;MQ0=19;MQRankSum=-6.328;QD=5.27;ReadPosRankSum=4.372;SOR=0.140	GT:AD:DP:GQ:PL	0/1:11,17:28:90:90,0,237	0/1:22,28:51:99:311,0,438	0/1:13,17:30:99:188,0,277	0/1:26,28:54:99:380,0,521	0/1:19,32:51:99:325,0,487	0/1:65,63:128:99:555,0,1296
ENA|FR796434|FR796434.1	216638	.	C	T	1913.34	.	AC=6;AF=0.500;AN=12;BaseQRankSum=-1.259;DP=336;Dels=0.00;FS=15.126;HaplotypeScore=18.6776;MLEAC=6;MLEAF=0.500;MQ=25.16;MQ0=19;MQRankSum=-5.302;QD=5.69;ReadPosRankSum=4.395;SOR=0.109	GT:AD:DP:GQ:PL	0/1:11,19:30:99:157,0,155	0/1:20,30:50:99:315,0,419	0/1:12,18:30:99:195,0,245	0/1:22,27:50:99:374,0,346	0/1:18,32:50:99:281,0,504	0/1:58,67:125:99:628,0,1194
ENA|FR796434|FR796434.1	216646	.	C	T	610.03	.	AC=4;AF=0.333;AN=12;BaseQRankSum=-3.266;DP=314;Dels=0.00;FS=1.335;HaplotypeScore=28.9124;MLEAC=4;MLEAF=0.333;MQ=23.36;MQ0=18;MQRankSum=4.616;QD=2.52;ReadPosRankSum=-4.792;SOR=0.560	GT:AD:DP:GQ:PL	0/0:29,0:29:33:0,33,375	0/1:42,5:47:99:100,0,493	0/1:25,4:29:61:61,0,349	0/0:39,4:43:47:0,47,686	0/1:39,8:47:99:183,0,494	0/1:98,21:119:99:306,0,1196
ENA|FR796434|FR796434.1	216648	.	T	C	181.06	.	AC=4;AF=0.333;AN=12;BaseQRankSum=-1.771;DP=315;Dels=0.00;FS=4.422;HaplotypeScore=25.1498;MLEAC=4;MLEAF=0.333;MQ=23.50;MQ0=18;MQRankSum=3.824;QD=0.75;ReadPosRankSum=-3.673;SOR=1.193	GT:AD:DP:GQ:PL	0/0:29,0:29:36:0,36,408	0/1:43,4:47:28:28,0,611	0/1:26,2:28:24:24,0,392	0/0:43,2:45:69:0,69,736	0/1:43,4:47:72:72,0,515	0/1:109,10:119:97:97,0,1456
ENA|FR796434|FR796434.1	216654	.	T	C	230.3	.	AC=3;AF=0.250;AN=12;BaseQRankSum=-1.214;DP=313;Dels=0.00;FS=29.358;HaplotypeScore=30.5349;MLEAC=3;MLEAF=0.250;MQ=23.76;MQ0=17;MQRankSum=3.960;QD=1.10;ReadPosRankSum=-6.482;SOR=2.443	GT:AD:DP:GQ:PL	0/0:28,1:29:4:0,4,416	0/1:40,4:44:54:54,0,543	0/0:26,2:28:4:0,4,396	0/1:40,7:47:77:77,0,617	0/0:42,4:46:28:0,28,619	0/1:107,11:118:99:136,0,1403
ENA|FR796434|FR796434.1	216656	.	C	T	690.44	.	AC=6;AF=0.500;AN=12;BaseQRankSum=-4.692;DP=298;Dels=0.00;FS=39.848;HaplotypeScore=47.1812;MLEAC=6;MLEAF=0.500;MQ=23.85;MQ0=16;MQRankSum=4.934;QD=2.32;ReadPosRankSum=-7.667;SOR=2.420	GT:AD:DP:GQ:PL	0/1:27,3:30:62:62,0,368	0/1:36,7:43:93:93,0,460	0/1:20,6:26:67:67,0,216	0/1:35,9:44:99:111,0,528	0/1:37,5:42:14:14,0,425	0/1:88,24:112:99:380,0,935
ENA|FR796434|FR796434.1	216664	.	C	T	827.34	.	AC=6;AF=0.500;AN=12;BaseQRankSum=-5.139;DP=301;Dels=0.00;FS=68.043;HaplotypeScore=54.0412;MLEAC=6;MLEAF=0.500;MQ=26.71;MQ0=16;MQRankSum=-1.202;QD=2.75;ReadPosRankSum=-5.459;SOR=1.279	GT:AD:DP:GQ:PL	0/1:22,9:31:43:43,0,439	0/1:28,10:38:99:110,0,545	0/1:22,5:27:76:76,0,393	0/1:32,8:40:99:99,0,600	0/1:33,12:45:99:127,0,459	0/1:85,33:118:99:409,0,1256
ENA|FR796434|FR796434.1	216666	.	T	C	863.34	.	AC=6;AF=0.500;AN=12;BaseQRankSum=-5.014;DP=298;Dels=0.00;FS=39.846;HaplotypeScore=51.6541;MLEAC=6;MLEAF=0.500;MQ=27.70;MQ0=15;MQRankSum=1.812;QD=2.90;ReadPosRankSum=-7.154;SOR=0.612	GT:AD:DP:GQ:PL	0/1:24,7:31:81:81,0,396	0/1:32,8:40:81:81,0,581	0/1:24,3:28:59:59,0,393	0/1:34,8:42:99:131,0,590	0/1:33,10:43:99:180,0,425	0/1:87,25:113:99:368,0,1364
ENA|FR796434|FR796434.1	228892	.	C	G	556.24	.	AC=4;AF=0.333;AN=12;BaseQRankSum=-11.167;DP=703;Dels=0.00;FS=192.571;HaplotypeScore=2.8232;MLEAC=4;MLEAF=0.333;MQ=41.91;MQ0=1;MQRankSum=-1.237;QD=1.10;ReadPosRankSum=-14.350;SOR=9.149	GT:AD:DP:GQ:PL	0/1:44,7:51:85:85,0,1389	0/0:74,9:83:38:0,38,2500	0/1:58,12:70:85:85,0,1929	0/0:98,15:113:14:0,14,3353	0/1:116,19:135:99:180,0,3671	0/1:215,35:250:99:246,0,7266
ENA|FR796434|FR796434.1	230608	.	C	G	3687.34	.	AC=6;AF=0.500;AN=12;BaseQRankSum=-0.191;DP=383;Dels=0.00;FS=551.812;HaplotypeScore=20.3710;MLEAC=6;MLEAF=0.500;MQ=41.84;MQ0=0;MQRankSum=-0.391;QD=9.63;ReadPosRankSum=-14.024;SOR=9.796	GT:AD:DP:GQ:PL	0/1:19,10:29:99:295,0,541	0/1:38,28:66:99:833,0,1028	0/1:15,13:28:99:414,0,378	0/1:39,12:51:99:204,0,1136	0/1:47,24:71:99:698,0,1474	0/1:89,48:137:99:1280,0,2600
ENA|FR796434|FR796434.1	238799	.	A	C	29920.9	.	AC=12;AF=1.00;AN=12;DP=818;Dels=0.00;FS=0.000;HaplotypeScore=3.4499;MLEAC=12;MLEAF=1.00;MQ=41.88;MQ0=0;QD=24.02;SOR=0.874	GT:AD:DP:GQ:PL	1/1:0,71:71:99:2550,208,0	1/1:0,129:129:99:4756,376,0	1/1:0,100:101:99:3671,289,0	1/1:0,127:127:99:4684,370,0	1/1:0,140:140:99:5220,415,0	1/1:0,248:249:99:9065,722,0
ENA|FR796434|FR796434.1	239289	.	A	T	654.71	.	AC=5;AF=0.417;AN=12;BaseQRankSum=-1.900;DP=495;Dels=0.00;FS=27.005;HaplotypeScore=9.1464;MLEAC=5;MLEAF=0.417;MQ=34.91;MQ0=2;MQRankSum=-9.498;QD=1.47;ReadPosRankSum=-10.104;SOR=1.459	GT:AD:DP:GQ:PL	0/1:30,7:38:93:93,0,922	0/1:67,15:82:99:193,0,2019	0/0:46,5:51:10:0,10,1434	0/1:56,19:76:99:318,0,1709	0/1:78,13:92:68:68,0,2371	0/1:137,18:155:21:21,0,4285
ENA|FR796434|FR796434.1	239293	.	A	T	771.53	.	AC=6;AF=0.500;AN=12;BaseQRankSum=-0.503;DP=452;Dels=0.00;FS=34.070;HaplotypeScore=9.4672;MLEAC=6;MLEAF=0.500;MQ=34.21;MQ0=2;MQRankSum=-9.038;QD=1.71;ReadPosRankSum=-7.315;SOR=1.375	GT:AD:DP:GQ:PL	0/1:26,8:34:99:127,0,829	0/1:60,15:75:99:213,0,1807	0/1:38,5:43:11:11,0,1239	0/1:52,19:72:99:328,0,1621	0/1:69,13:82:90:90,0,2061	0/1:128,18:146:39:39,0,4005
ENA|FR796434|FR796434.1	239295	.	A	G	10678.5	.	AC=6;AF=0.500;AN=12;BaseQRankSum=0.173;DP=433;Dels=0.00;FS=35.205;HaplotypeScore=6.1584;MLEAC=6;MLEAF=0.500;MQ=33.76;MQ0=2;MQRankSum=7.808;QD=24.66;ReadPosRankSum=5.150;SOR=1.446	GT:AD:DP:GQ:PL	0/1:8,25:33:99:745,0,133	0/1:15,58:73:99:1764,0,218	0/1:5,38:43:11:1235,0,11	0/1:20,52:72:99:1552,0,356	0/1:13,66:79:99:1896,0,107	0/1:19,113:133:90:3523,0,90
ENA|FR796434|FR796434.1	239297	.	A	T	280.03	.	AC=4;AF=0.333;AN=12;BaseQRankSum=-7.001;DP=448;Dels=0.00;FS=2.046;HaplotypeScore=24.0255;MLEAC=4;MLEAF=0.333;MQ=33.49;MQ0=2;MQRankSum=1.175;QD=1.21;ReadPosRankSum=-10.351;SOR=0.416	GT:AD:DP:GQ:PL	0/1:29,8:37:99:152,0,818	0/1:64,7:71:34:34,0,1875	0/1:41,7:48:81:81,0,1255	0/1:66,8:74:53:53,0,1925	0/0:76,6:82:35:0,35,2185	0/0:127,8:135:99:0,122,3916
ENA|FR796434|FR796434.1	239298	.	T	C	776.7	.	AC=6;AF=0.500;AN=12;BaseQRankSum=3.289;DP=448;Dels=0.00;FS=31.188;HaplotypeScore=24.6762;MLEAC=6;MLEAF=0.500;MQ=33.43;MQ0=2;MQRankSum=-8.832;QD=1.73;ReadPosRankSum=1.515;SOR=1.382	GT:AD:DP:GQ:PL	0/1:31,7:38:87:87,0,963	0/1:57,15:72:99:197,0,1695	0/1:41,5:46:2:2,0,1273	0/1:54,20:74:99:350,0,1594	0/1:70,13:83:95:95,0,2044	0/1:116,18:134:81:81,0,3584
ENA|FR796434|FR796434.1	239300	.	C	T	9693.34	.	AC=6;AF=0.500;AN=12;BaseQRankSum=-0.219;DP=471;Dels=0.00;FS=30.513;HaplotypeScore=119.5049;MLEAC=6;MLEAF=0.500;MQ=33.65;MQ0=2;MQRankSum=5.918;QD=20.58;ReadPosRankSum=1.571;SOR=1.403	GT:AD:DP:GQ:PL	0/1:17,24:42:99:729,0,414	0/1:26,51:77:99:1439,0,583	0/1:13,36:49:99:1115,0,250	0/1:32,46:78:99:1329,0,744	0/1:22,65:87:99:1881,0,365	0/1:29,108:137:99:3237,0,447
ENA|FR796434|FR796434.1	239315	.	G	T	2096.02	.	AC=5;AF=0.417;AN=12;BaseQRankSum=-2.131;DP=466;Dels=0.00;FS=19.785;HaplotypeScore=53.7004;MLEAC=5;MLEAF=0.417;MQ=34.23;MQ0=2;MQRankSum=-10.801;QD=5.01;ReadPosRankSum=-11.600;SOR=1.308	GT:AD:DP:GQ:PL	0/0:44,4:48:25:0,25,1280	0/1:52,15:68:99:153,0,1514	0/1:33,12:46:99:190,0,997	0/1:65,19:86:99:310,0,1903	0/1:58,36:95:99:728,0,1544	0/1:79,40:121:99:754,0,2272
ENA|FR796434|FR796434.1	239316	.	C	G	701.15	.	AC=4;AF=0.333;AN=12;BaseQRankSum=-1.336;DP=472;Dels=0.00;FS=13.160;HaplotypeScore=34.9820;MLEAC=4;MLEAF=0.333;MQ=34.45;MQ0=2;MQRankSum=-8.206;QD=1.98;ReadPosRankSum=-10.403;SOR=1.492	GT:AD:DP:GQ:PL	0/0:48,2:50:89:0,89,1509	0/0:59,6:65:66:0,66,1774	0/1:37,7:44:66:66,0,1118	0/1:80,10:90:16:16,0,2423	0/1:74,22:96:99:324,0,2093	0/1:96,25:121:99:335,0,2849
ENA|FR796434|FR796434.1	239317	.	G	T	599.54	.	AC=3;AF=0.250;AN=12;BaseQRankSum=-4.669;DP=482;Dels=0.00;FS=14.155;HaplotypeScore=22.8840;MLEAC=3;MLEAF=0.250;MQ=34.73;MQ0=2;MQRankSum=-7.933;QD=2.25;ReadPosRankSum=-10.305;SOR=1.388	GT:AD:DP:GQ:PL	0/0:51,2:53:99:0,101,1705	0/0:61,7:70:55:0,55,1928	0/1:36,8:46:99:99,0,1119	0/0:81,8:91:34:0,34,2533	0/1:74,19:95:99:267,0,2245	0/1:98,23:123:99:273,0,2970
ENA|FR796434|FR796434.1	239319	.	A	C	83.66	.	AC=2;AF=0.167;AN=12;BaseQRankSum=-4.167;DP=453;Dels=0.00;FS=17.060;HaplotypeScore=13.7438;MLEAC=2;MLEAF=0.167;MQ=36.33;MQ0=2;MQRankSum=-8.500;QD=0.64;ReadPosRankSum=-8.694;SOR=1.866	GT:AD:DP:GQ:PL	0/0:53,3:56:85:0,85,1777	0/0:69,5:74:99:0,127,2268	0/1:40,5:45:7:7,0,1206	0/0:77,4:81:99:0,132,2577	0/1:73,13:86:99:112,0,2248	0/0:100,10:110:74:0,74,3288
ENA|FR796434|FR796434.1	239661	.	T	C	4013.34	.	AC=6;AF=0.500;AN=12;BaseQRankSum=0.602;DP=377;Dels=0.00;FS=496.172;HaplotypeScore=23.8276;MLEAC=6;MLEAF=0.500;MQ=41.43;MQ0=1;MQRankSum=1.973;QD=10.65;ReadPosRankSum=-13.462;SOR=5.607	GT:AD:DP:GQ:PL	0/1:18,9:27:99:266,0,564	0/1:39,23:62:99:687,0,1183	0/1:21,18:39:99:554,0,581	0/1:35,17:52:99:477,0,1066	0/1:38,22:60:99:642,0,1172	0/1:85,51:136:99:1424,0,2483
ENA|FR796434|FR796434.1	240703	.	C	G	32195.9	.	AC=12;AF=1.00;AN=12;BaseQRankSum=1.720;DP=874;Dels=0.00;FS=0.000;HaplotypeScore=3.6661;MLEAC=12;MLEAF=1.00;MQ=41.82;MQ0=0;MQRankSum=0.595;QD=31.53;ReadPosRankSum=-0.435;SOR=0.305	GT:AD:DP:GQ:PL	1/1:0,75:75:99:2722,217,0	1/1:0,145:145:99:5484,433,0	1/1:0,104:104:99:3764,298,0	1/1:1,123:124:99:4587,358,0	1/1:0,174:174:99:6391,503,0	1/1:0,248:249:99:9273,722,0
ENA|FR796434|FR796434.1	250794	.	C	T	48.15	.	AC=1;AF=0.083;AN=12;BaseQRankSum=-2.461;DP=627;Dels=0.00;FS=1.914;HaplotypeScore=35.3786;MLEAC=1;MLEAF=0.083;MQ=41.88;MQ0=0;MQRankSum=-0.549;QD=0.57;ReadPosRankSum=-5.892;SOR=0.365	GT:AD:DP:GQ:PL	0/0:63,0:63:99:0,184,2346	0/0:104,0:104:99:0,307,3836	0/1:74,10:84:81:81,0,2510	0/0:72,0:72:99:0,214,2670	0/0:120,0:120:99:0,349,4373	0/0:171,12:183:99:0,156,5931
ENA|FR796434|FR796434.1	250899	.	A	C	40.52	.	AC=2;AF=0.167;AN=12;BaseQRankSum=-3.693;DP=239;Dels=0.00;FS=59.677;HaplotypeScore=3.9971;MLEAC=1;MLEAF=0.083;MQ=41.92;MQ0=0;MQRankSum=0.638;QD=0.39;ReadPosRankSum=-3.861;SOR=4.888	GT:AD:DP:GQ:PL	0/0:28,2:30:63:0,63,698	0/0:34,4:38:69:0,69,948	0/1:23,3:26:3:3,0,529	0/0:23,0:23:48:0,48,544	0/0:42,2:44:51:0,51,1041	0/1:63,15:78:71:71,0,1444
ENA|FR796434|FR796434.1	262183	.	T	G	67.58	.	AC=3;AF=0.300;AN=10;BaseQRankSum=-0.987;DP=33;Dels=0.00;FS=35.470;HaplotypeScore=4.4350;MLEAC=3;MLEAF=0.300;MQ=42.00;MQ0=0;MQRankSum=0.147;QD=2.33;ReadPosRankSum=-0.651;SOR=4.395	GT:AD:DP:GQ:PL	0/0:1,1:2:3:0,3,25	0/1:4,2:6:42:42,0,83	./.	0/0:2,0:2:6:0,6,65	0/1:4,2:6:10:10,0,108	0/1:14,3:17:49:49,0,383
ENA|FR796434|FR796434.1	264336	.	C	G	217.8	.	AC=3;AF=0.250;AN=12;BaseQRankSum=-3.058;DP=867;Dels=0.00;FS=1.076;HaplotypeScore=1.2652;MLEAC=3;MLEAF=0.250;MQ=12.35;MQ0=6;MQRankSum=2.444;QD=0.52;ReadPosRankSum=-2.036;SOR=1.136	GT:AD:DP:GQ:PL	0/0:45,2:47:12:0,12,124	0/0:143,7:151:23:0,23,494	0/1:42,3:45:63:63,0,153	0/1:158,15:173:99:147,0,505	0/1:175,23:199:47:47,0,338	0/0:235,14:249:99:0,99,1101
ENA|FR796434|FR796434.1	264367	.	G	A	318.2	.	AC=5;AF=0.417;AN=12;BaseQRankSum=-6.156;DP=683;Dels=0.00;FS=5.984;HaplotypeScore=22.6799;MLEAC=5;MLEAF=0.417;MQ=14.72;MQ0=2;MQRankSum=2.655;QD=0.72;ReadPosRankSum=1.723;SOR=0.329	GT:AD:DP:GQ:PL	0/1:33,4:37:22:22,0,142	0/1:95,15:111:24:24,0,516	0/1:30,3:33:13:13,0,208	0/1:100,23:123:99:170,0,487	0/1:113,26:139:99:128,0,298	0/0:233,7:240:99:0,112,1593
ENA|FR796434|FR796434.1	264764	.	G	C	42.1	.	AC=3;AF=0.250;AN=12;BaseQRankSum=-2.759;DP=1046;Dels=0.00;FS=0.000;HaplotypeScore=0.0000;MLEAC=4;MLEAF=0.333;MQ=5.72;MQ0=12;MQRankSum=1.093;QD=0.09;ReadPosRankSum=-2.088;SOR=0.221	GT:AD:DP:GQ:PL	0/0:71,4:75:3:0,3,42	0/0:240,3:243:3:0,3,37	0/1:50,5:55:29:29,0,72	0/1:196,12:208:18:18,0,214	0/1:199,14:213:30:30,0,97	0/0:225,25:250:6:0,6,67
ENA|FR796434|FR796434.1	266085	.	C	G	165.65	.	AC=3;AF=0.250;AN=12;BaseQRankSum=1.399;DP=1115;Dels=0.00;FS=5.807;HaplotypeScore=2.5562;MLEAC=3;MLEAF=0.250;MQ=9.76;MQ0=14;MQRankSum=3.332;QD=0.31;ReadPosRankSum=1.598;SOR=1.602	GT:AD:DP:GQ:PL	0/0:101,1:102:36:0,36,427	0/0:233,2:235:42:0,42,443	0/1:78,2:80:18:18,0,181	0/1:194,3:197:96:96,0,100	0/0:248,2:250:54:0,54,609	0/1:246,4:250:91:91,0,446
ENA|FR796434|FR796434.1	266116	.	G	A	120.91	.	AC=2;AF=0.167;AN=12;BaseQRankSum=-2.821;DP=991;Dels=0.00;FS=6.668;HaplotypeScore=64.0246;MLEAC=2;MLEAF=0.167;MQ=11.24;MQ0=4;MQRankSum=-1.138;QD=0.29;ReadPosRankSum=-4.272;SOR=0.119	GT:AD:DP:GQ:PL	0/0:88,2:90:36:0,36,411	0/0:199,3:202:17:0,17,505	0/0:64,3:67:15:0,15,164	0/1:155,5:160:34:34,0,251	0/0:214,8:222:24:0,24,644	0/1:235,14:249:99:124,0,758
ENA|FR796434|FR796434.1	266773	.	C	G	3507.34	.	AC=6;AF=0.500;AN=12;BaseQRankSum=-5.116;DP=424;Dels=0.00;FS=334.337;HaplotypeScore=6.0596;MLEAC=6;MLEAF=0.500;MQ=41.82;MQ0=0;MQRankSum=0.753;QD=8.27;ReadPosRankSum=-6.451;SOR=7.538	GT:AD:DP:GQ:PL	0/1:29,10:39:99:228,0,1016	0/1:50,22:72:99:594,0,1712	0/1:25,10:35:99:266,0,816	0/1:42,26:68:99:756,0,1371	0/1:51,20:71:99:544,0,1659	0/1:95,43:138:99:1156,0,3223
ENA|FR796434|FR796434.1	268481	.	G	A	32647.9	.	AC=12;AF=1.00;AN=12;DP=881;Dels=0.00;FS=0.000;HaplotypeScore=3.6001;MLEAC=12;MLEAF=1.00;MQ=41.96;MQ0=0;QD=34.14;SOR=0.815	GT:AD:DP:GQ:PL	1/1:0,79:79:99:2956,238,0	1/1:0,133:133:99:4893,394,0	1/1:0,91:91:99:3345,268,0	1/1:0,157:157:99:5847,466,0	1/1:0,171:171:99:6418,512,0	1/1:0,250:250:99:9214,734,0
ENA|FR796434|FR796434.1	279537	.	T	C	145.44	.	AC=3;AF=0.250;AN=12;BaseQRankSum=1.147;DP=87;Dels=0.00;FS=10.318;HaplotypeScore=5.1065;MLEAC=3;MLEAF=0.250;MQ=41.48;MQ0=0;MQRankSum=-1.392;QD=2.38;ReadPosRankSum=-0.612;SOR=0.029	GT:AD:DP:GQ:PL	0/1:7,2:9:25:25,0,96	0/0:6,2:8:6:0,6,64	0/0:4,4:8:6:0,6,76	0/0:9,1:10:18:0,18,177	0/1:9,5:14:93:93,0,109	0/1:29,8:38:65:65,0,396
ENA|FR796434|FR796434.1	289190	.	A	C	623.34	.	AC=6;AF=0.500;AN=12;BaseQRankSum=-3.000;DP=182;Dels=0.00;FS=100.495;HaplotypeScore=1.1060;MLEAC=6;MLEAF=0.500;MQ=41.24;MQ0=0;MQRankSum=0.686;QD=3.42;ReadPosRankSum=-6.638;SOR=7.053	GT:AD:DP:GQ:PL	0/1:13,3:16:61:61,0,444	0/1:21,5:27:99:109,0,647	0/1:14,4:18:91:91,0,476	0/1:23,9:32:99:207,0,673	0/1:25,6:31:99:129,0,777	0/1:50,7:57:63:63,0,1533
ENA|FR796434|FR796434.1	299980	.	G	A	36918.9	.	AC=12;AF=1.00;AN=12;DP=981;Dels=0.00;FS=0.000;HaplotypeScore=1.8748;MLEAC=12;MLEAF=1.00;MQ=41.85;MQ0=0;QD=27.10;SOR=1.182	GT:AD:DP:GQ:PL	1/1:0,86:86:99:3319,256,0	1/1:0,157:157:99:5859,463,0	1/1:0,107:107:99:3944,313,0	1/1:0,166:166:99:6279,496,0	1/1:0,213:213:99:8188,632,0	1/1:0,248:248:99:9355,737,0
ENA|FR796434|FR796434.1	306522	.	T	C	50.95	.	AC=1;AF=0.083;AN=12;BaseQRankSum=-0.506;DP=1072;Dels=0.00;FS=2.974;HaplotypeScore=4.1194;MLEAC=1;MLEAF=0.083;MQ=17.92;MQ0=16;MQRankSum=6.183;QD=0.43;ReadPosRankSum=1.172;SOR=5.003	GT:AD:DP:GQ:PL	0/0:89,2:91:29:0,29,695	0/0:176,3:179:4:0,4,1026	0/1:115,4:119:83:83,0,549	0/0:189,4:194:9:0,9,1069	0/0:233,1:235:99:0,150,1634	0/0:248,1:249:99:0,157,2099
ENA|FR796434|FR796434.1	306870	.	T	G	53.15	.	AC=1;AF=0.083;AN=12;BaseQRankSum=-0.389;DP=1031;Dels=0.00;FS=6.087;HaplotypeScore=4.6902;MLEAC=1;MLEAF=0.083;MQ=20.78;MQ0=12;MQRankSum=5.535;QD=0.45;ReadPosRankSum=1.096;SOR=5.136	GT:AD:DP:GQ:PL	0/0:84,1:86:57:0,57,1046	0/0:171,2:173:73:0,73,1536	0/1:113,6:119:86:86,0,1372	0/0:195,3:198:76:0,76,2079	0/0:204,0:204:99:0,238,2761	0/0:250,0:250:99:0,207,2343
ENA|FR796434|FR796434.1	309691	.	T	C	4630.34	.	AC=6;AF=0.500;AN=12;BaseQRankSum=1.639;DP=1015;Dels=0.00;FS=35.154;HaplotypeScore=3.8389;MLEAC=6;MLEAF=0.500;MQ=25.83;MQ0=13;MQRankSum=16.684;QD=4.56;ReadPosRankSum=-1.097;SOR=9.986	GT:AD:DP:GQ:PL	0/1:58,15:73:99:428,0,421	0/1:142,18:160:99:413,0,988	0/1:100,24:124:99:692,0,912	0/1:144,43:187:99:1189,0,1568	0/1:179,40:220:99:1089,0,1731	0/1:215,32:248:99:856,0,1363
ENA|FR796434|FR796434.1	311735	.	A	G	20089.3	.	AC=6;AF=0.500;AN=12;BaseQRankSum=3.261;DP=1348;Dels=0.00;FS=0.000;HaplotypeScore=5.9760;MLEAC=6;MLEAF=0.500;MQ=41.91;MQ0=0;MQRankSum=2.006;QD=14.90;ReadPosRankSum=1.011;SOR=0.703	GT:AD:DP:GQ:PL	0/1:74,85:159:99:2632,0,2191	0/1:122,128:250:99:3961,0,3819	0/1:88,101:189:99:3238,0,2526	0/1:123,126:250:99:4080,0,3735	0/1:134,116:250:99:3607,0,4076	0/1:156,92:250:99:2608,0,4848
ENA|FR796434|FR796434.1	312011	.	G	A	23399.3	.	AC=6;AF=0.500;AN=12;BaseQRankSum=0.898;DP=1323;Dels=0.00;FS=0.000;HaplotypeScore=7.0723;MLEAC=6;MLEAF=0.500;MQ=41.89;MQ0=0;MQRankSum=-0.093;QD=17.69;ReadPosRankSum=-1.241;SOR=0.688	GT:AD:DP:GQ:PL	0/1:85,89:174:99:2882,0,2702	0/1:118,132:250:99:4214,0,3615	0/1:81,68:149:99:2084,0,2584	0/1:120,130:250:99:4249,0,3897	0/1:113,136:249:99:4414,0,3563	0/1:81,167:249:99:5593,0,2361
ENA|FR796434|FR796434.1	312534	.	A	G	14455.3	.	AC=6;AF=0.500;AN=12;BaseQRankSum=-4.765;DP=1161;Dels=0.00;FS=0.000;HaplotypeScore=6.1294;MLEAC=6;MLEAF=0.500;MQ=41.69;MQ0=13;MQRankSum=0.513;QD=12.45;ReadPosRankSum=-0.362;SOR=0.705	GT:AD:DP:GQ:PL	0/1:35,50:86:99:1458,0,1070	0/1:108,93:203:99:2498,0,3286	0/1:52,85:138:99:2249,0,1456	0/1:113,118:233:99:2871,0,3394	0/1:126,120:250:99:3049,0,3813	0/1:157,92:249:99:2367,0,4680
ENA|FR796434|FR796434.1	313694	.	C	A	842.34	.	AC=6;AF=0.500;AN=12;BaseQRankSum=-4.561;DP=395;Dels=0.00;FS=257.897;HaplotypeScore=53.1961;MLEAC=6;MLEAF=0.500;MQ=40.38;MQ0=2;MQRankSum=2.207;QD=2.13;ReadPosRankSum=-5.675;SOR=2.945	GT:AD:DP:GQ:PL	0/1:29,8:37:99:136,0,865	0/1:48,12:60:99:111,0,1444	0/1:31,8:39:41:41,0,1053	0/1:69,10:79:99:114,0,2212	0/1:48,17:65:99:223,0,1568	0/1:93,20:114:99:254,0,3030
ENA|FR796434|FR796434.1	313696	.	A	C	4930.34	.	AC=6;AF=0.500;AN=12;BaseQRankSum=0.027;DP=449;Dels=0.00;FS=232.931;HaplotypeScore=68.2660;MLEAC=6;MLEAF=0.500;MQ=38.58;MQ0=3;MQRankSum=5.503;QD=10.98;ReadPosRankSum=-6.645;SOR=8.885	GT:AD:DP:GQ:PL	0/1:22,16:38:99:479,0,529	0/1:38,31:69:99:879,0,833	0/1:24,18:42:99:524,0,438	0/1:40,43:83:99:1339,0,942	0/1:49,27:76:99:807,0,944	0/1:103,35:138:99:939,0,2461
ENA|FR796434|FR796434.1	313697	.	A	C	7017.34	.	AC=6;AF=0.500;AN=12;BaseQRankSum=-2.094;DP=402;Dels=0.00;FS=0.778;HaplotypeScore=55.1185;MLEAC=6;MLEAF=0.500;MQ=38.01;MQ0=3;MQRankSum=6.616;QD=17.46;ReadPosRankSum=-2.773;SOR=0.636	GT:AD:DP:GQ:PL	0/1:11,19:30:99:550,0,191	0/1:19,42:61:99:1127,0,282	0/1:15,26:41:99:664,0,302	0/1:21,49:70:99:1529,0,377	0/1:26,41:67:99:1163,0,404	0/1:59,70:129:99:2021,0,1186
ENA|FR796434|FR796434.1	313698	.	A	C	647	.	AC=5;AF=0.417;AN=12;BaseQRankSum=-1.732;DP=374;Dels=0.01;FS=107.907;HaplotypeScore=46.0669;MLEAC=5;MLEAF=0.417;MQ=36.92;MQ0=3;MQRankSum=-0.608;QD=2.61;ReadPosRankSum=-3.676;SOR=4.657	GT:AD:DP:GQ:PL	0/1:24,3:27:37:37,0,709	0/1:47,7:54:85:85,0,1170	0/1:28,11:39:99:273,0,619	0/1:52,11:63:99:228,0,1360	0/1:57,6:63:63:63,0,1313	0/0:121,5:126:98:0,98,3083
ENA|FR796434|FR796434.1	313700	.	A	C	248.56	.	AC=3;AF=0.250;AN=12;BaseQRankSum=-1.857;DP=364;Dels=0.00;FS=41.080;HaplotypeScore=37.1969;MLEAC=3;MLEAF=0.250;MQ=36.85;MQ0=3;MQRankSum=-3.527;QD=2.02;ReadPosRankSum=-6.737;SOR=2.216	GT:AD:DP:GQ:PL	0/1:23,3:26:39:39,0,689	0/0:46,3:49:22:0,22,1156	0/1:29,6:35:99:120,0,680	0/1:54,8:62:99:129,0,1427	0/0:57,3:60:35:0,35,1388	0/0:122,7:129:78:0,78,3059
ENA|FR796434|FR796434.1	313704	.	A	C	84.18	.	AC=2;AF=0.167;AN=12;BaseQRankSum=-1.148;DP=386;Dels=0.00;FS=0.000;HaplotypeScore=28.3530;MLEAC=2;MLEAF=0.167;MQ=37.38;MQ0=4;MQRankSum=1.651;QD=0.95;ReadPosRankSum=-5.706;SOR=0.725	GT:AD:DP:GQ:PL	0/0:26,2:28:2:0,2,725	0/1:46,6:52:92:92,0,1106	0/1:34,3:37:28:28,0,780	0/0:56,3:59:48:0,48,1549	0/0:67,4:71:23:0,23,1706	0/0:131,5:137:99:0,137,3523
ENA|FR796434|FR796434.1	313706	.	A	C	441.2	.	AC=4;AF=0.333;AN=12;BaseQRankSum=-1.455;DP=416;Dels=0.00;FS=1.364;HaplotypeScore=31.8256;MLEAC=4;MLEAF=0.333;MQ=38.06;MQ0=4;MQRankSum=0.396;QD=1.84;ReadPosRankSum=-6.529;SOR=0.362	GT:AD:DP:GQ:PL	0/0:31,2:33:15:0,15,922	0/1:46,6:52:63:63,0,1149	0/1:35,5:40:87:87,0,863	0/1:57,7:64:74:74,0,1616	0/1:69,13:82:99:257,0,1784	0/0:134,8:142:80:0,80,3586
ENA|FR796434|FR796434.1	313708	.	A	C	782.39	.	AC=6;AF=0.500;AN=12;BaseQRankSum=-2.156;DP=445;Dels=0.00;FS=10.988;HaplotypeScore=4.6024;MLEAC=6;MLEAF=0.500;MQ=38.78;MQ0=4;MQRankSum=0.537;QD=1.76;ReadPosRankSum=-8.106;SOR=0.605	GT:AD:DP:GQ:PL	0/1:35,4:39:32:32,0,1096	0/1:47,12:60:99:255,0,1068	0/1:41,5:46:65:65,0,1051	0/1:60,8:68:99:99,0,1749	0/1:69,17:86:99:351,0,1905	0/1:134,12:146:17:17,0,3645
ENA|FR796434|FR796434.1	314221	.	C	T	20387.3	.	AC=6;AF=0.500;AN=12;BaseQRankSum=0.232;DP=1389;Dels=0.00;FS=1.094;HaplotypeScore=5.9973;MLEAC=6;MLEAF=0.500;MQ=41.93;MQ0=0;MQRankSum=0.697;QD=14.68;ReadPosRankSum=5.577;SOR=0.796	GT:AD:DP:GQ:PL	0/1:87,72:160:99:2237,0,2654	0/1:132,118:250:99:3631,0,4156	0/1:101,128:229:99:3949,0,3059	0/1:135,113:249:99:3329,0,4079	0/1:138,111:249:99:3157,0,4169	0/1:114,135:250:99:4121,0,3455
ENA|FR796434|FR796434.1	314532	.	A	G	20257.3	.	AC=6;AF=0.500;AN=12;BaseQRankSum=1.355;DP=1337;Dels=0.00;FS=4.048;HaplotypeScore=7.3519;MLEAC=6;MLEAF=0.500;MQ=41.96;MQ0=0;MQRankSum=-1.506;QD=15.15;ReadPosRankSum=-1.340;SOR=0.858	GT:AD:DP:GQ:PL	0/1:80,69:149:99:2020,0,2425	0/1:125,124:250:99:3758,0,3709	0/1:92,96:188:99:2893,0,2549	0/1:131,118:249:99:3547,0,3549	0/1:136,112:249:99:3305,0,4037	0/1:89,161:250:99:4771,0,2462
ENA|FR796434|FR796434.1	316021	.	C	T	19503.3	.	AC=6;AF=0.500;AN=12;BaseQRankSum=-1.017;DP=1371;Dels=0.00;FS=0.000;HaplotypeScore=7.0280;MLEAC=6;MLEAF=0.500;MQ=41.91;MQ0=0;MQRankSum=0.631;QD=14.23;ReadPosRankSum=0.842;SOR=0.735	GT:AD:DP:GQ:PL	0/1:71,74:145:99:2134,0,2119	0/1:107,142:249:99:4356,0,2927	0/1:111,114:226:99:3146,0,3152	0/1:120,129:250:99:3657,0,3431	0/1:120,130:250:99:3805,0,3466	0/1:154,95:250:99:2442,0,4715
ENA|FR796434|FR796434.1	316778	.	G	C	2265.34	.	AC=6;AF=0.500;AN=12;BaseQRankSum=-4.450;DP=285;Dels=0.00;FS=273.198;HaplotypeScore=1.4332;MLEAC=6;MLEAF=0.500;MQ=40.86;MQ0=0;MQRankSum=-3.401;QD=7.95;ReadPosRankSum=-3.899;SOR=9.170	GT:AD:DP:GQ:PL	0/1:16,7:23:99:176,0,510	0/1:28,8:36:99:146,0,925	0/1:18,8:26:99:103,0,615	0/1:30,17:47:99:426,0,935	0/1:46,18:64:99:430,0,1389	0/1:49,40:89:99:1021,0,1553
ENA|FR796434|FR796434.1	316781	.	G	C	278.81	.	AC=2;AF=0.167;AN=12;BaseQRankSum=-6.356;DP=463;Dels=0.00;FS=99.261;HaplotypeScore=1.9211;MLEAC=2;MLEAF=0.167;MQ=41.18;MQ0=0;MQRankSum=-4.070;QD=1.56;ReadPosRankSum=1.571;SOR=7.700	GT:AD:DP:GQ:PL	0/0:33,2:35:35:0,35,1209	0/0:63,5:68:53:0,53,2236	0/1:36,5:41:10:10,0,1203	0/0:79,6:85:40:0,40,2685	0/0:90,6:96:88:0,88,3092	0/1:116,22:138:99:305,0,3983
ENA|FR796434|FR796434.1	317016	.	T	C	304.86	.	AC=2;AF=0.167;AN=12;BaseQRankSum=3.646;DP=1070;Dels=0.00;FS=49.077;HaplotypeScore=8.0516;MLEAC=2;MLEAF=0.167;MQ=41.76;MQ0=0;MQRankSum=-0.080;QD=0.78;ReadPosRankSum=-12.652;SOR=8.838	GT:AD:DP:GQ:PL	0/0:96,9:105:14:0,14,2904	0/0:188,15:203:29:0,29,5398	0/0:113,7:120:56:0,56,3191	0/1:167,20:187:99:222,0,4912	0/1:185,18:203:99:120,0,5358	0/0:236,14:250:99:0,185,7403
ENA|FR796434|FR796434.1	317283	.	G	A	18776.3	.	AC=6;AF=0.500;AN=12;BaseQRankSum=-1.788;DP=1371;Dels=0.00;FS=0.522;HaplotypeScore=7.5550;MLEAC=6;MLEAF=0.500;MQ=41.92;MQ0=0;MQRankSum=1.442;QD=13.70;ReadPosRankSum=2.137;SOR=0.770	GT:AD:DP:GQ:PL	0/1:83,85:168:99:2491,0,2604	0/1:117,132:249:99:4042,0,3669	0/1:102,102:204:99:3000,0,3132	0/1:120,128:249:99:3890,0,3658	0/1:142,108:250:99:3224,0,4412	0/1:169,80:249:99:2166,0,5452
ENA|FR796434|FR796434.1	318045	.	C	G	175.15	.	AC=1;AF=0.083;AN=12;BaseQRankSum=-0.715;DP=1023;Dels=0.00;FS=36.715;HaplotypeScore=104.5896;MLEAC=1;MLEAF=0.083;MQ=41.81;MQ0=1;MQRankSum=0.604;QD=0.70;ReadPosRankSum=-10.209;SOR=6.629	GT:AD:DP:GQ:PL	0/0:101,3:108:99:0,204,3235	0/0:177,9:192:99:0,193,5774	0/0:95,6:102:37:0,37,2603	0/0:155,4:161:99:0,280,4936	0/0:196,9:209:99:0,221,6087	0/1:218,27:250:99:208,0,6331
ENA|FR796434|FR796434.1	318047	.	T	G	4824.34	.	AC=6;AF=0.500;AN=12;BaseQRankSum=1.922;DP=999;Dels=0.01;FS=74.792;HaplotypeScore=109.2715;MLEAC=6;MLEAF=0.500;MQ=41.80;MQ0=1;MQRankSum=-1.347;QD=4.83;ReadPosRankSum=-16.503;SOR=5.404	GT:AD:DP:GQ:PL	0/1:84,22:106:99:466,0,2418	0/1:141,36:177:99:769,0,4049	0/1:80,20:100:99:454,0,2008	0/1:125,30:155:99:659,0,3723	0/1:165,43:208:99:876,0,5006	0/1:179,66:245:99:1637,0,4997
ENA|FR796434|FR796434.1	319829	.	C	T	18610.3	.	AC=6;AF=0.500;AN=12;BaseQRankSum=-5.756;DP=1377;Dels=0.00;FS=0.522;HaplotypeScore=6.3287;MLEAC=6;MLEAF=0.500;MQ=41.90;MQ0=2;MQRankSum=-0.249;QD=13.52;ReadPosRankSum=-0.448;SOR=0.598	GT:AD:DP:GQ:PL	0/1:86,83:169:99:2447,0,2659	0/1:119,130:250:99:3699,0,3645	0/1:105,103:208:99:3067,0,3166	0/1:145,104:249:99:2822,0,4543	0/1:118,132:250:99:3935,0,3572	0/1:154,95:249:99:2677,0,4938
ENA|FR796434|FR796434.1	320952	.	C	T	53198.9	.	AC=12;AF=1.00;AN=12;DP=1462;Dels=0.00;FS=0.000;HaplotypeScore=7.3351;MLEAC=12;MLEAF=1.00;MQ=41.91;MQ0=0;QD=26.73;SOR=1.074	GT:AD:DP:GQ:PL	1/1:0,219:220:99:7963,644,0	1/1:0,250:250:99:9267,734,0	1/1:0,241:242:99:8741,716,0	1/1:0,249:250:99:9228,740,0	1/1:1,249:250:99:8987,722,0	1/1:0,249:250:99:9038,731,0
ENA|FR796434|FR796434.1	321090	.	C	G	139.55	.	AC=3;AF=0.250;AN=12;BaseQRankSum=-10.852;DP=1101;Dels=0.00;FS=90.827;HaplotypeScore=197.0977;MLEAC=3;MLEAF=0.250;MQ=41.43;MQ0=1;MQRankSum=0.066;QD=0.24;ReadPosRankSum=3.989;SOR=10.212	GT:AD:DP:GQ:PL	0/1:86,19:105:27:27,0,1784	0/0:169,23:192:99:0,173,4350	0/0:107,13:120:70:0,70,2596	0/0:170,33:203:99:0,118,4104	0/1:182,50:233:88:88,0,4408	0/1:205,42:248:64:64,0,4129
ENA|FR796434|FR796434.1	321092	.	A	C	37.15	.	AC=1;AF=0.083;AN=12;BaseQRankSum=-9.403;DP=1108;Dels=0.00;FS=1.568;HaplotypeScore=198.4241;MLEAC=1;MLEAF=0.083;MQ=41.43;MQ0=1;MQRankSum=-1.710;QD=0.15;ReadPosRankSum=-1.616;SOR=0.579	GT:AD:DP:GQ:PL	0/0:69,30:105:32:0,32,1290	0/0:158,30:194:99:0,324,4109	0/0:97,21:120:99:0,191,2321	0/0:156,45:204:99:0,170,3095	0/0:194,37:236:99:0,248,3963	0/1:171,74:249:70:70,0,2851
ENA|FR796434|FR796434.1	321110	.	G	C	988.03	.	AC=4;AF=0.333;AN=12;BaseQRankSum=-4.734;DP=1219;Dels=0.00;FS=147.756;HaplotypeScore=11.3217;MLEAC=4;MLEAF=0.333;MQ=41.70;MQ0=0;MQRankSum=-0.907;QD=1.18;ReadPosRankSum=-9.200;SOR=6.802	GT:AD:DP:GQ:PL	0/0:119,10:129:39:0,39,4117	0/1:187,26:213:99:353,0,6329	0/1:134,16:151:99:143,0,4619	0/1:204,29:233:99:359,0,7115	0/1:214,24:238:99:173,0,7233	0/0:233,17:250:99:0,109,8261
ENA|FR796434|FR796434.1	321111	.	G	C	35.97	.	AC=2;AF=0.167;AN=12;BaseQRankSum=-5.848;DP=1199;Dels=0.00;FS=96.345;HaplotypeScore=6.2866;MLEAC=1;MLEAF=0.083;MQ=41.74;MQ0=0;MQRankSum=-3.955;QD=0.09;ReadPosRankSum=-11.019;SOR=6.516	GT:AD:DP:GQ:PL	0/0:116,5:121:99:0,241,4285	0/0:197,13:210:99:0,149,6964	0/1:137,13:150:4:4,0,4718	0/1:208,21:229:66:66,0,7283	0/0:221,16:237:99:0,123,7713	0/0:238,12:250:99:0,297,8523
ENA|FR796434|FR796434.1	321225	.	C	A	20108.3	.	AC=6;AF=0.500;AN=12;BaseQRankSum=0.369;DP=1409;Dels=0.00;FS=1.729;HaplotypeScore=4.9864;MLEAC=6;MLEAF=0.500;MQ=41.78;MQ0=0;MQRankSum=1.967;QD=14.27;ReadPosRankSum=-1.380;SOR=0.572	GT:AD:DP:GQ:PL	0/1:89,81:170:99:2340,0,2748	0/1:134,112:247:99:3294,0,4150	0/1:113,125:239:99:3798,0,3297	0/1:113,137:250:99:4320,0,3283	0/1:116,133:249:99:4089,0,3413	0/1:167,82:249:99:2304,0,5155
ENA|FR796434|FR796434.1	321472	.	G	T	20291.3	.	AC=6;AF=0.500;AN=12;BaseQRankSum=1.096;DP=1346;Dels=0.00;FS=0.000;HaplotypeScore=11.0648;MLEAC=6;MLEAF=0.500;MQ=41.87;MQ0=0;MQRankSum=1.174;QD=15.08;ReadPosRankSum=0.395;SOR=0.700	GT:AD:DP:GQ:PL	0/1:82,67:149:99:2048,0,2463	0/1:116,133:249:99:4322,0,3443	0/1:102,96:198:99:3019,0,3115	0/1:119,129:248:99:4041,0,3700	0/1:120,129:250:99:4018,0,3669	0/1:152,97:249:99:2880,0,4953
ENA|FR796434|FR796434.1	321502	.	C	A	19654.3	.	AC=6;AF=0.500;AN=12;BaseQRankSum=1.256;DP=1401;Dels=0.00;FS=0.000;HaplotypeScore=4.3603;MLEAC=6;MLEAF=0.500;MQ=41.91;MQ0=1;MQRankSum=0.077;QD=14.03;ReadPosRankSum=2.349;SOR=0.650	GT:AD:DP:GQ:PL	0/1:82,74:156:99:2279,0,2468	0/1:127,123:250:99:3875,0,4033	0/1:128,117:246:99:3695,0,4075	0/1:129,121:250:99:3790,0,4021	0/1:122,123:245:99:3861,0,3864	0/1:172,78:250:99:2191,0,5670
ENA|FR796434|FR796434.1	321984	.	C	T	18788.3	.	AC=6;AF=0.500;AN=12;BaseQRankSum=-0.216;DP=1286;Dels=0.00;FS=0.000;HaplotypeScore=7.1732;MLEAC=6;MLEAF=0.500;MQ=41.78;MQ0=0;MQRankSum=0.619;QD=14.61;ReadPosRankSum=0.704;SOR=0.740	GT:AD:DP:GQ:PL	0/1:57,60:118:99:1934,0,1769	0/1:129,117:246:99:3588,0,3985	0/1:79,92:171:99:2990,0,2361	0/1:123,127:250:99:3986,0,3859	0/1:128,120:248:99:3626,0,3942	0/1:152,98:250:99:2701,0,4995
ENA|FR796434|FR796434.1	322184	.	G	A	12892.3	.	AC=6;AF=0.500;AN=12;BaseQRankSum=0.302;DP=967;Dels=0.00;FS=0.000;HaplotypeScore=2.8435;MLEAC=6;MLEAF=0.500;MQ=41.27;MQ0=0;MQRankSum=2.103;QD=13.33;ReadPosRankSum=0.105;SOR=0.738	GT:AD:DP:GQ:PL	0/1:37,40:77:99:1119,0,1075	0/1:93,88:181:99:2569,0,2625	0/1:54,46:100:99:1391,0,1617	0/1:111,78:189:99:2266,0,3394	0/1:103,70:173:99:1994,0,3193	0/1:119,125:244:99:3590,0,3382
ENA|FR796434|FR796434.1	322302	.	A	G	18627.3	.	AC=6;AF=0.500;AN=12;BaseQRankSum=5.885;DP=1107;Dels=0.00;FS=0.000;HaplotypeScore=7.9029;MLEAC=6;MLEAF=0.500;MQ=41.23;MQ0=1;MQRankSum=-0.274;QD=16.83;ReadPosRankSum=-2.075;SOR=0.724	GT:AD:DP:GQ:PL	0/1:40,59:99:99:1950,0,1103	0/1:91,116:208:99:3836,0,2447	0/1:57,71:128:99:2228,0,1466	0/1:86,116:203:99:3656,0,2277	0/1:90,125:217:99:4022,0,2423	0/1:142,104:249:99:2972,0,4308
ENA|FR796434|FR796434.1	322343	.	C	A	1261	.	AC=5;AF=0.417;AN=12;BaseQRankSum=-5.209;DP=1077;Dels=0.00;FS=29.894;HaplotypeScore=372.7079;MLEAC=5;MLEAF=0.417;MQ=39.27;MQ0=2;MQRankSum=0.510;QD=1.42;ReadPosRankSum=-15.561;SOR=2.010	GT:AD:DP:GQ:PL	0/1:90,14:105:99:109,0,2800	0/0:175,16:192:37:0,37,5745	0/1:101,11:112:29:29,0,3239	0/1:185,22:207:46:46,0,5959	0/1:183,25:208:99:100,0,6004	0/1:195,54:250:99:1016,0,5962
ENA|FR796434|FR796434.1	322345	.	G	A	2175.34	.	AC=6;AF=0.500;AN=12;BaseQRankSum=-2.151;DP=1067;Dels=0.00;FS=28.208;HaplotypeScore=373.0484;MLEAC=6;MLEAF=0.500;MQ=39.21;MQ0=2;MQRankSum=3.764;QD=2.04;ReadPosRankSum=-17.045;SOR=1.621	GT:AD:DP:GQ:PL	0/1:87,16:106:99:175,0,2603	0/1:167,19:188:84:84,0,4981	0/1:96,13:109:89:89,0,2722	0/1:175,27:204:99:276,0,5400	0/1:171,29:209:99:231,0,5106	0/1:175,66:249:99:1357,0,4973
ENA|FR796434|FR796434.1	322744	.	G	C	17810.3	.	AC=6;AF=0.500;AN=12;BaseQRankSum=-2.279;DP=1307;Dels=0.00;FS=1.103;HaplotypeScore=6.0579;MLEAC=6;MLEAF=0.500;MQ=41.77;MQ0=2;MQRankSum=0.520;QD=13.63;ReadPosRankSum=1.950;SOR=0.577	GT:AD:DP:GQ:PL	0/1:83,60:143:99:1757,0,2586	0/1:135,115:250:99:3381,0,4209	0/1:69,94:164:99:2705,0,2107	0/1:125,124:249:99:3873,0,3761	0/1:133,116:249:99:3432,0,4163	0/1:154,96:250:99:2699,0,4782
ENA|FR796434|FR796434.1	323445	.	G	A	39239.9	.	AC=12;AF=1.00;AN=12;BaseQRankSum=1.724;DP=1386;Dels=0.00;FS=0.000;HaplotypeScore=7.2503;MLEAC=12;MLEAF=1.00;MQ=32.95;MQ0=14;MQRankSum=0.080;QD=28.31;ReadPosRankSum=-1.615;SOR=0.376	GT:AD:DP:GQ:PL	1/1:0,157:157:99:4630,421,0	1/1:0,250:250:99:7170,675,0	1/1:1,226:227:99:6474,589,0	1/1:0,249:250:99:6843,642,0	1/1:0,249:249:99:6944,648,0	1/1:0,249:249:99:7204,681,0
ENA|FR796434|FR796434.1	323670	.	G	A	9047.34	.	AC=6;AF=0.500;AN=12;BaseQRankSum=1.723;DP=1364;Dels=0.00;FS=1.118;HaplotypeScore=4.6536;MLEAC=6;MLEAF=0.500;MQ=26.61;MQ0=16;MQRankSum=-7.254;QD=6.63;ReadPosRankSum=0.102;SOR=0.563	GT:AD:DP:GQ:PL	0/1:85,65:150:99:994,0,2100	0/1:138,112:250:99:1675,0,2858	0/1:112,101:214:99:1914,0,2310	0/1:138,111:249:99:1838,0,3168	0/1:125,125:250:99:1738,0,2719	0/1:169,81:250:99:925,0,3677
ENA|FR796434|FR796434.1	328070	.	G	T	537.34	.	AC=6;AF=0.500;AN=12;BaseQRankSum=-2.737;DP=1418;Dels=0.00;FS=1.275;HaplotypeScore=5.1976;MLEAC=6;MLEAF=0.500;MQ=9.60;MQ0=9;MQRankSum=-6.007;QD=0.38;ReadPosRankSum=2.453;SOR=0.833	GT:AD:DP:GQ:PL	0/1:51,159:211:99:99,0,300	0/1:66,183:249:65:65,0,331	0/1:54,151:205:99:125,0,440	0/1:72,178:250:99:136,0,411	0/1:91,159:250:69:69,0,641	0/1:55,193:249:80:80,0,359
ENA|FR796434|FR796434.1	328896	.	A	C	97.92	.	AC=8;AF=1.00;AN=8;DP=464;Dels=0.00;FS=0.000;HaplotypeScore=0.8097;MLEAC=8;MLEAF=1.00;MQ=6.77;MQ0=12;QD=0.27;SOR=3.051	GT:AD:DP:GQ:PL	./.	./.	1/1:0,46:47:3:28,3,0	1/1:0,79:80:3:22,3,0	1/1:0,95:95:3:37,3,0	1/1:0,135:135:3:34,3,0
ENA|FR796434|FR796434.1	329416	.	C	G	47.73	.	AC=3;AF=0.300;AN=10;BaseQRankSum=-2.233;DP=104;Dels=0.00;FS=0.000;HaplotypeScore=6.1180;MLEAC=3;MLEAF=0.300;MQ=13.16;MQ0=20;MQRankSum=2.261;QD=0.75;ReadPosRankSum=2.599;SOR=5.011	GT:AD:DP:GQ:PL	./.	0/1:14,2:18:20:20,0,34	0/0:7,0:7:6:0,6,64	0/1:19,2:22:24:24,0,28	0/0:20,3:23:9:0,9,81	0/1:15,8:24:39:39,0,53
ENA|FR796434|FR796434.1	329424	.	C	T	46.87	.	AC=5;AF=0.417;AN=12;BaseQRankSum=-1.600;DP=140;Dels=0.01;FS=0.000;HaplotypeScore=4.5043;MLEAC=5;MLEAF=0.417;MQ=12.81;MQ0=23;MQRankSum=-0.752;QD=0.37;ReadPosRankSum=-2.785;SOR=5.680	GT:AD:DP:GQ:PL	0/0:10,3:13:3:0,3,23	0/1:18,6:24:7:7,0,98	0/1:7,3:11:23:33,0,23	0/1:21,7:28:10:10,0,92	0/1:19,10:29:11:11,0,109	0/1:23,11:34:21:21,0,135
ENA|FR796434|FR796434.1	329436	.	G	T	70.07	.	AC=3;AF=0.250;AN=12;BaseQRankSum=-0.376;DP=193;Dels=0.00;FS=0.000;HaplotypeScore=0.9401;MLEAC=3;MLEAF=0.250;MQ=10.21;MQ0=25;MQRankSum=0.473;QD=0.67;ReadPosRankSum=3.727;SOR=2.321	GT:AD:DP:GQ:PL	0/0:6,14:20:3:0,3,23	0/1:13,20:33:31:31,0,96	0/0:16,3:19:3:0,3,37	0/1:14,20:34:37:37,0,64	0/1:14,23:37:38:38,0,79	0/0:31,18:49:15:0,15,154
ENA|FR796434|FR796434.1	329516	.	T	A	62.47	.	AC=4;AF=0.400;AN=10;BaseQRankSum=-0.933;DP=36;Dels=0.00;FS=0.000;HaplotypeScore=2.3874;MLEAC=4;MLEAF=0.400;MQ=13.93;MQ0=5;MQRankSum=1.501;QD=3.12;ReadPosRankSum=-1.987;SOR=3.219	GT:AD:DP:GQ:PL	0/0:3,0:4:3:0,3,28	0/0:7,0:8:9:0,9,79	0/1:4,1:5:22:22,0,32	./.	1/1:4,2:7:6:55,6,0	0/1:4,2:8:22:22,0,22
ENA|FR796434|FR796434.1	329517	.	T	C	317.27	.	AC=7;AF=0.700;AN=10;BaseQRankSum=-0.859;DP=42;Dels=0.00;FS=9.542;HaplotypeScore=2.4368;MLEAC=5;MLEAF=0.500;MQ=16.01;MQ0=7;MQRankSum=3.319;QD=9.91;ReadPosRankSum=-3.459;SOR=5.130	GT:AD:DP:GQ:PL	1/1:2,2:5:6:56,6,0	0/0:5,0:7:6:0,6,51	0/1:4,2:6:29:46,0,29	./.	1/1:4,3:7:6:55,6,0	1/1:5,7:14:18:169,18,0
ENA|FR796434|FR796434.1	329518	.	T	A	721.23	.	AC=10;AF=0.833;AN=12;BaseQRankSum=-0.540;DP=63;Dels=0.00;FS=17.860;HaplotypeScore=8.8719;MLEAC=10;MLEAF=0.833;MQ=17.54;MQ0=7;MQRankSum=3.726;QD=11.45;ReadPosRankSum=-4.345;SOR=2.341	GT:AD:DP:GQ:PL	0/1:2,4:6:16:73,0,16	0/1:5,6:11:36:68,0,36	1/1:3,6:9:15:139,15,0	1/1:3,2:5:6:56,6,0	1/1:4,6:10:15:140,15,0	1/1:5,16:21:8:281,8,0
ENA|FR796434|FR796434.1	329522	.	C	A	1690	.	AC=12;AF=1.00;AN=12;BaseQRankSum=0.755;DP=88;Dels=0.00;FS=0.000;HaplotypeScore=8.8762;MLEAC=12;MLEAF=1.00;MQ=23.27;MQ0=10;MQRankSum=3.019;QD=19.20;ReadPosRankSum=1.571;SOR=1.763	GT:AD:DP:GQ:PL	1/1:0,6:6:15:140,15,0	1/1:1,10:11:15:139,15,0	1/1:1,13:14:30:293,30,0	1/1:2,7:9:15:144,15,0	1/1:1,12:13:30:299,30,0	1/1:2,33:35:69:700,69,0
ENA|FR796434|FR796434.1	329523	.	C	T	1466.4	.	AC=7;AF=0.583;AN=12;BaseQRankSum=-2.927;DP=95;Dels=0.00;FS=1.534;HaplotypeScore=8.4107;MLEAC=7;MLEAF=0.583;MQ=24.62;MQ0=10;MQRankSum=3.560;QD=15.44;ReadPosRankSum=-0.396;SOR=1.445	GT:AD:DP:GQ:PL	0/1:2,4:6:13:98,0,13	0/1:5,7:12:65:74,0,65	0/1:6,9:15:53:178,0,53	0/1:2,6:8:13:108,0,13	1/1:2,13:15:8:299,8,0	0/1:8,31:39:20:747,0,20
ENA|FR796434|FR796434.1	329525	.	C	A	176.79	.	AC=5;AF=0.417;AN=12;BaseQRankSum=-1.472;DP=125;Dels=0.00;FS=1.381;HaplotypeScore=19.4998;MLEAC=6;MLEAF=0.500;MQ=28.62;MQ0=10;MQRankSum=4.131;QD=1.65;ReadPosRankSum=-5.711;SOR=1.522	GT:AD:DP:GQ:PL	0/1:9,3:12:65:65,0,196	0/1:11,1:12:17:17,0,154	0/0:17,1:18:1:0,1,295	0/1:7,2:9:49:49,0,120	0/1:22,3:25:48:48,0,528	0/1:44,4:49:33:33,0,978
ENA|FR796434|FR796434.1	329526	.	G	A,T	2942.93	.	AC=7,5;AF=0.583,0.417;AN=12;DP=130;Dels=0.00;FS=0.000;HaplotypeScore=8.3889;MLEAC=7,5;MLEAF=0.583,0.417;MQ=28.91;MQ0=10;QD=22.64;SOR=1.951	GT:AD:DP:GQ:PL	1/2:0,9,5:14:99:332,149,128,183,0,168	1/2:0,11,1:12:17:196,35,17,161,0,158	1/1:1,16,1:18:5:363,36,0,331,5,328	1/2:0,7,2:9:49:198,64,49,134,0,128	1/2:0,21,5:26:81:668,138,81,530,0,518	1/2:0,44,6:50:47:1210,155,47,1055,0,1040
ENA|FR796434|FR796434.1	329527	.	T	A	599.42	.	AC=5;AF=0.417;AN=12;BaseQRankSum=-3.898;DP=141;Dels=0.00;FS=0.000;HaplotypeScore=19.6656;MLEAC=5;MLEAF=0.417;MQ=29.76;MQ0=10;MQRankSum=4.904;QD=4.87;ReadPosRankSum=-8.087;SOR=1.168	GT:AD:DP:GQ:PL	0/1:9,7:16:99:192,0,165	0/1:11,1:12:17:17,0,158	0/0:16,2:18:13:0,13,372	0/1:7,4:11:99:110,0,120	0/1:21,6:28:99:132,0,522	0/1:44,11:56:99:187,0,1043
ENA|FR796434|FR796434.1	329528	.	C	A	3455.94	.	AC=12;AF=1.00;AN=12;BaseQRankSum=-0.027;DP=141;Dels=0.00;FS=0.000;HaplotypeScore=18.9812;MLEAC=12;MLEAF=1.00;MQ=29.96;MQ0=10;MQRankSum=-0.135;QD=24.51;ReadPosRankSum=0.704;SOR=0.981	GT:AD:DP:GQ:PL	1/1:0,14:15:39:401,39,0	1/1:0,12:12:21:219,21,0	1/1:0,17:18:39:380,39,0	1/1:0,11:11:27:285,27,0	1/1:0,27:27:69:753,69,0	1/1:1,55:56:99:1443,107,0
ENA|FR796434|FR796434.1	329531	.	C	T	4899.93	.	AC=12;AF=1.00;AN=12;BaseQRankSum=1.711;DP=173;Dels=0.00;FS=0.000;HaplotypeScore=18.7292;MLEAC=12;MLEAF=1.00;MQ=32.58;MQ0=9;MQRankSum=0.776;QD=28.32;ReadPosRankSum=-1.626;SOR=0.900	GT:AD:DP:GQ:PL	1/1:0,19:19:54:584,54,0	1/1:0,16:16:33:359,33,0	1/1:1,20:21:51:534,51,0	1/1:0,20:20:54:617,54,0	1/1:1,30:31:84:947,84,0	1/1:0,65:65:99:1884,165,0
ENA|FR796434|FR796434.1	329958	.	C	T	59.18	.	AC=1;AF=0.083;AN=12;BaseQRankSum=4.434;DP=553;Dels=0.00;FS=16.114;HaplotypeScore=10.9842;MLEAC=1;MLEAF=0.083;MQ=38.41;MQ0=9;MQRankSum=-8.982;QD=0.65;ReadPosRankSum=0.606;SOR=5.567	GT:AD:DP:GQ:PL	0/0:51,4:55:50:0,50,1716	0/0:89,5:94:99:0,163,3179	0/0:62,6:68:79:0,79,2000	0/0:76,8:84:18:0,18,2449	0/1:78,13:91:92:92,0,2558	0/0:149,11:161:99:0,160,4975
ENA|FR796434|FR796434.1	329969	.	C	G	3394.34	.	AC=6;AF=0.500;AN=12;BaseQRankSum=-6.254;DP=273;Dels=0.00;FS=222.742;HaplotypeScore=84.7668;MLEAC=6;MLEAF=0.500;MQ=33.63;MQ0=9;MQRankSum=1.155;QD=12.43;ReadPosRankSum=-0.926;SOR=0.545	GT:AD:DP:GQ:PL	0/1:12,17:29:99:324,0,301	0/1:13,29:42:99:790,0,257	0/1:12,21:33:99:319,0,266	0/1:24,25:49:99:608,0,621	0/1:24,19:44:99:404,0,568	0/1:34,41:75:99:986,0,842
ENA|FR796434|FR796434.1	329972	.	C	G	2000.34	.	AC=6;AF=0.500;AN=12;BaseQRankSum=-5.734;DP=255;Dels=0.00;FS=172.805;HaplotypeScore=108.5936;MLEAC=6;MLEAF=0.500;MQ=33.04;MQ0=9;MQRankSum=-1.057;QD=7.84;ReadPosRankSum=-2.283;SOR=0.506	GT:AD:DP:GQ:PL	0/1:12,13:26:99:306,0,305	0/1:15,16:34:99:412,0,369	0/1:17,12:33:99:213,0,438	0/1:30,16:49:99:337,0,870	0/1:30,10:41:99:170,0,824	0/1:40,29:71:99:599,0,1085
ENA|FR796434|FR796434.1	329974	.	C	A	1433.34	.	AC=6;AF=0.500;AN=12;BaseQRankSum=-5.987;DP=249;Dels=0.00;FS=112.228;HaplotypeScore=99.2670;MLEAC=6;MLEAF=0.500;MQ=32.83;MQ0=9;MQRankSum=-2.586;QD=5.76;ReadPosRankSum=-1.866;SOR=0.679	GT:AD:DP:GQ:PL	0/1:14,7:21:99:119,0,382	0/1:18,14:32:99:340,0,440	0/1:24,9:33:99:112,0,624	0/1:34,15:50:99:283,0,1002	0/1:33,9:42:90:90,0,922	0/1:46,24:70:99:526,0,1279
ENA|FR796434|FR796434.1	329976	.	A	C	850.34	.	AC=6;AF=0.500;AN=12;BaseQRankSum=-6.582;DP=264;Dels=0.00;FS=72.938;HaplotypeScore=128.3652;MLEAC=6;MLEAF=0.500;MQ=32.70;MQ0=9;MQRankSum=-1.963;QD=3.22;ReadPosRankSum=-4.707;SOR=0.160	GT:AD:DP:GQ:PL	0/1:16,6:22:77:77,0,430	0/1:20,11:31:99:216,0,529	0/1:22,12:35:99:204,0,561	0/1:41,13:54:99:226,0,1202	0/1:41,8:51:78:78,0,1176	0/1:60,9:70:86:86,0,1697
ENA|FR796434|FR796434.1	329977	.	T	A	550	.	AC=5;AF=0.417;AN=12;BaseQRankSum=-6.356;DP=255;Dels=0.00;FS=85.088;HaplotypeScore=111.4733;MLEAC=5;MLEAF=0.417;MQ=32.28;MQ0=9;MQRankSum=-4.078;QD=2.68;ReadPosRankSum=-3.640;SOR=0.825	GT:AD:DP:GQ:PL	0/1:18,4:22:61:61,0,474	0/1:25,4:30:49:49,0,629	0/1:27,5:32:44:44,0,707	0/1:42,11:53:99:170,0,1274	0/0:46,3:50:82:0,82,1444	0/1:52,16:68:99:265,0,1501
ENA|FR796434|FR796434.1	329979	.	G	T	565.06	.	AC=4;AF=0.333;AN=12;BaseQRankSum=-7.011;DP=264;Dels=0.00;FS=181.266;HaplotypeScore=32.7157;MLEAC=4;MLEAF=0.333;MQ=31.95;MQ0=10;MQRankSum=-5.610;QD=3.12;ReadPosRankSum=-5.808;SOR=1.624	GT:AD:DP:GQ:PL	0/1:17,5:22:82:82,0,452	0/0:25,3:28:22:0,22,724	0/1:23,9:32:99:99,0,627	0/1:42,12:55:99:197,0,1275	0/0:48,5:53:37:0,37,1486	0/1:55,16:71:99:227,0,1574
ENA|FR796435|FR796435.1	1823	.	A	C	48.82	.	AC=4;AF=0.333;AN=12;BaseQRankSum=-3.729;DP=1467;Dels=0.00;FS=0.000;HaplotypeScore=18.6979;MLEAC=5;MLEAF=0.417;MQ=5.26;MQ0=270;MQRankSum=3.356;QD=0.05;ReadPosRankSum=-2.735;SOR=1.305	GT:AD:DP:GQ:PL	0/0:216,29:245:3:0,3,29	0/0:201,44:247:3:0,3,45	0/1:213,15:230:20:29,0,20	0/1:190,49:242:14:14,0,42	0/1:212,34:246:14:14,0,87	0/1:218,30:249:27:27,0,122
ENA|FR796435|FR796435.1	1874	.	G	C	109.78	.	AC=6;AF=0.500;AN=12;BaseQRankSum=2.706;DP=1123;Dels=0.03;FS=4.037;HaplotypeScore=13.4408;MLEAC=6;MLEAF=0.500;MQ=5.66;MQ0=261;MQRankSum=1.894;QD=0.10;ReadPosRankSum=3.270;SOR=1.259	GT:AD:DP:GQ:PL	0/1:114,25:139:23:23,0,28	0/1:150,34:196:29:36,0,29	0/1:106,31:141:32:32,0,39	0/1:158,42:209:20:20,0,36	0/1:137,41:187:8:8,0,132	0/1:170,36:214:27:27,0,96
ENA|FR796435|FR796435.1	1889	.	A	C	72.84	.	AC=5;AF=0.417;AN=12;BaseQRankSum=-3.287;DP=849;Dels=0.00;FS=0.776;HaplotypeScore=13.0527;MLEAC=4;MLEAF=0.333;MQ=5.88;MQ0=244;MQRankSum=0.705;QD=0.14;ReadPosRankSum=-2.458;SOR=0.749	GT:AD:DP:GQ:PL	1/1:76,25:101:3:29,3,0	0/0:138,34:173:6:0,6,76	0/1:94,14:108:17:17,0,55	0/1:114,35:149:17:17,0,59	0/1:113,29:144:49:49,0,62	0/0:154,19:173:15:0,15,168
ENA|FR796435|FR796435.1	1895	.	C	A	185.23	.	AC=8;AF=0.667;AN=12;BaseQRankSum=3.695;DP=649;Dels=0.00;FS=0.000;HaplotypeScore=11.8215;MLEAC=8;MLEAF=0.667;MQ=5.89;MQ0=212;MQRankSum=1.986;QD=0.36;ReadPosRankSum=1.959;SOR=0.667	GT:AD:DP:GQ:PL	1/1:46,20:66:3:29,3,0	0/0:100,37:137:3:0,3,36	1/1:42,30:73:6:64,6,0	1/1:80,34:114:6:51,6,0	0/1:72,41:113:16:16,0,44	0/1:96,48:144:62:62,0,82
ENA|FR796435|FR796435.1	2442	.	A	C	34.56	.	AC=2;AF=0.333;AN=6;BaseQRankSum=-2.025;DP=1472;Dels=0.00;FS=0.000;HaplotypeScore=1.8970;MLEAC=2;MLEAF=0.333;MQ=2.88;MQ0=26;MQRankSum=-0.532;QD=0.07;ReadPosRankSum=0.538;SOR=0.324	GT:AD:DP:GQ:PL	0/1:241,6:248:32:32,0,36	./.	0/0:212,9:221:6:0,6,64	./.	./.	0/1:235,8:247:33:33,0,69
ENA|FR796435|FR796435.1	2496	.	A	C	3574.92	.	AC=8;AF=0.667;AN=12;BaseQRankSum=3.110;DP=1472;Dels=0.00;FS=15.639;HaplotypeScore=3.8879;MLEAC=8;MLEAF=0.667;MQ=11.41;MQ0=30;MQRankSum=14.012;QD=2.43;ReadPosRankSum=-6.061;SOR=1.465	GT:AD:DP:GQ:PL	1/1:229,18:248:12:163,12,0	0/1:227,21:250:9:335,0,9	0/1:184,37:222:87:577,0,87	0/1:225,25:250:34:344,0,34	1/1:220,28:249:54:637,54,0	0/1:169,79:249:99:1558,0,198
ENA|FR796435|FR796435.1	15095	.	T	C	1148.98	.	AC=5;AF=0.417;AN=12;BaseQRankSum=-1.372;DP=813;Dels=0.00;FS=98.296;HaplotypeScore=81.2659;MLEAC=5;MLEAF=0.417;MQ=41.81;MQ0=1;MQRankSum=0.058;QD=1.69;ReadPosRankSum=-13.202;SOR=4.183	GT:AD:DP:GQ:PL	0/1:59,5:64:5:5,0,1918	0/1:94,15:109:99:164,0,2733	0/1:103,22:125:99:371,0,3248	0/0:118,13:132:39:0,39,3801	0/1:119,13:132:71:71,0,3899	0/1:215,34:250:99:576,0,6783
ENA|FR796435|FR796435.1	18443	.	C	A	1459.72	.	AC=6;AF=0.500;AN=12;BaseQRankSum=-5.726;DP=691;Dels=0.00;FS=186.991;HaplotypeScore=5.6643;MLEAC=6;MLEAF=0.500;MQ=41.93;MQ0=0;MQRankSum=-0.153;QD=2.11;ReadPosRankSum=-14.083;SOR=9.308	GT:AD:DP:GQ:PL	0/1:42,8:50:99:153,0,1271	0/1:72,12:84:99:195,0,2394	0/1:91,19:110:99:329,0,2741	0/1:69,8:77:8:8,0,2103	0/1:106,14:120:99:110,0,3407	0/1:207,43:250:99:701,0,6665
ENA|FR796435|FR796435.1	28462	.	A	G	131.05	.	AC=5;AF=0.417;AN=12;BaseQRankSum=-13.180;DP=604;Dels=0.00;FS=196.974;HaplotypeScore=88.8376;MLEAC=5;MLEAF=0.417;MQ=41.57;MQ0=0;MQRankSum=-2.566;QD=0.25;ReadPosRankSum=-2.366;SOR=9.558	GT:AD:DP:GQ:PL	0/1:34,16:50:26:26,0,841	0/1:69,20:90:19:19,0,1864	0/0:63,18:81:99:0,103,1917	0/1:59,17:77:30:30,0,1560	0/1:70,26:96:41:41,0,2093	0/1:152,56:208:54:54,0,4279
ENA|FR796435|FR796435.1	28478	.	T	C	3937.34	.	AC=6;AF=0.500;AN=12;BaseQRankSum=1.073;DP=645;Dels=0.00;FS=294.689;HaplotypeScore=66.2351;MLEAC=6;MLEAF=0.500;MQ=41.48;MQ0=0;MQRankSum=-0.705;QD=6.10;ReadPosRankSum=-16.797;SOR=8.764	GT:AD:DP:GQ:PL	0/1:36,18:54:99:524,0,1134	0/1:70,27:97:99:636,0,2200	0/1:76,16:92:99:330,0,2433	0/1:50,15:65:99:339,0,1614	0/1:71,27:98:99:708,0,2200	0/1:182,57:239:99:1437,0,5622
ENA|FR796435|FR796435.1	47874	.	C	G	4645.34	.	AC=6;AF=0.500;AN=12;BaseQRankSum=3.404;DP=887;Dels=0.00;FS=189.474;HaplotypeScore=81.7048;MLEAC=6;MLEAF=0.500;MQ=41.96;MQ0=0;MQRankSum=2.218;QD=5.24;ReadPosRankSum=-19.600;SOR=7.265	GT:AD:DP:GQ:PL	0/1:78,15:93:99:309,0,2362	0/1:117,32:149:99:727,0,3586	0/1:102,30:132:99:772,0,3110	0/1:92,31:123:99:781,0,2966	0/1:116,24:140:99:532,0,3619	0/1:189,60:250:99:1561,0,6023
ENA|FR796435|FR796435.1	50191	.	A	C	2529.76	.	AC=2;AF=0.167;AN=12;BaseQRankSum=4.729;DP=541;Dels=0.00;FS=137.288;HaplotypeScore=6.4384;MLEAC=2;MLEAF=0.167;MQ=41.89;MQ0=0;MQRankSum=-0.332;QD=10.76;ReadPosRankSum=-13.318;SOR=8.932	GT:AD:DP:GQ:PL	0/0:42,1:43:99:0,117,1358	0/0:84,2:86:99:0,220,2586	0/1:34,18:53:99:513,0,978	0/0:76,1:78:99:0,177,2426	0/0:95,3:98:99:0,265,3120	0/1:114,68:182:99:2054,0,3050
ENA|FR796435|FR796435.1	52714	.	A	C	85.8	.	AC=3;AF=0.250;AN=12;BaseQRankSum=-2.668;DP=166;Dels=0.00;FS=50.619;HaplotypeScore=3.5384;MLEAC=3;MLEAF=0.250;MQ=41.41;MQ0=0;MQRankSum=-0.564;QD=0.79;ReadPosRankSum=-1.312;SOR=6.272	GT:AD:DP:GQ:PL	0/1:16,2:18:25:25,0,262	0/0:20,4:25:22:0,22,469	0/1:15,4:19:16:16,0,356	0/0:18,1:19:20:0,20,452	0/0:14,0:14:36:0,36,407	0/1:59,11:71:84:84,0,1295
ENA|FR796435|FR796435.1	52720	.	A	C	95.89	.	AC=2;AF=0.167;AN=12;BaseQRankSum=-2.430;DP=157;Dels=0.00;FS=31.672;HaplotypeScore=1.6248;MLEAC=2;MLEAF=0.167;MQ=41.51;MQ0=0;MQRankSum=0.015;QD=2.82;ReadPosRankSum=-2.972;SOR=5.669	GT:AD:DP:GQ:PL	0/1:15,4:19:74:74,0,424	0/0:27,1:28:78:0,78,911	0/1:11,4:15:59:59,0,302	0/0:16,1:18:13:0,13,488	0/0:14,0:14:36:0,36,431	0/0:55,7:62:43:0,43,1461
ENA|FR796435|FR796435.1	53007	.	C	G	1051.48	.	AC=4;AF=0.333;AN=12;BaseQRankSum=-1.655;DP=456;Dels=0.00;FS=37.255;HaplotypeScore=6.6326;MLEAC=4;MLEAF=0.333;MQ=41.22;MQ0=0;MQRankSum=0.061;QD=2.93;ReadPosRankSum=-10.958;SOR=3.054	GT:AD:DP:GQ:PL	0/0:24,1:25:31:0,31,706	0/0:63,9:72:5:0,5,1826	0/1:41,13:54:99:257,0,970	0/1:33,17:50:99:344,0,897	0/1:63,12:75:99:175,0,1634	0/1:153,27:180:99:314,0,3979
ENA|FR796435|FR796435.1	53008	.	G	T	37.85	.	AC=2;AF=0.167;AN=12;BaseQRankSum=-3.934;DP=445;Dels=0.00;FS=15.302;HaplotypeScore=6.5624;MLEAC=2;MLEAF=0.167;MQ=41.34;MQ0=0;MQRankSum=0.384;QD=0.39;ReadPosRankSum=-6.185;SOR=3.003	GT:AD:DP:GQ:PL	0/0:26,0:26:72:0,72,868	0/0:69,1:70:99:0,190,2336	0/1:48,6:54:21:21,0,1478	0/1:36,7:43:54:54,0,1154	0/0:68,4:72:78:0,78,2210	0/0:170,7:177:99:0,374,5740
ENA|FR796435|FR796435.1	56045	.	G	A	70.79	.	AC=2;AF=0.167;AN=12;BaseQRankSum=-6.110;DP=730;Dels=0.00;FS=2.663;HaplotypeScore=4.5513;MLEAC=2;MLEAF=0.167;MQ=41.79;MQ0=0;MQRankSum=-0.061;QD=0.34;ReadPosRankSum=-10.947;SOR=0.384	GT:AD:DP:GQ:PL	0/0:61,3:64:79:0,79,2170	0/1:100,10:110:28:28,0,3421	0/0:111,12:124:22:0,22,3854	0/0:79,4:83:99:0,133,2897	0/1:87,11:100:80:80,0,2895	0/0:239,7:249:99:0,530,8588
ENA|FR796435|FR796435.1	56128	.	A	C	260.79	.	AC=5;AF=0.417;AN=12;BaseQRankSum=-1.891;DP=418;Dels=0.00;FS=110.146;HaplotypeScore=7.8627;MLEAC=5;MLEAF=0.417;MQ=41.85;MQ0=0;MQRankSum=0.602;QD=0.72;ReadPosRankSum=-6.613;SOR=6.836	GT:AD:DP:GQ:PL	0/1:26,10:36:72:72,0,489	0/1:52,6:60:2:2,0,943	0/0:46,7:53:30:0,30,890	0/1:56,9:65:25:25,0,965	0/1:45,12:57:95:95,0,722	0/1:115,27:144:99:104,0,2149
ENA|FR796435|FR796435.1	57425	.	A	T	128.18	.	AC=3;AF=0.250;AN=12;BaseQRankSum=-1.754;DP=937;Dels=0.00;FS=17.464;HaplotypeScore=92.8571;MLEAC=3;MLEAF=0.250;MQ=41.44;MQ0=2;MQRankSum=0.205;QD=0.26;ReadPosRankSum=-12.156;SOR=2.968	GT:AD:DP:GQ:PL	0/1:84,8:93:41:41,0,2276	0/0:137,7:147:99:0,172,4432	0/1:128,12:141:3:3,0,3981	0/0:130,7:137:99:0,151,4053	0/0:151,16:168:32:0,32,4641	0/1:223,26:249:99:121,0,6694
ENA|FR796435|FR796435.1	57427	.	G	T	1133.46	.	AC=5;AF=0.417;AN=12;BaseQRankSum=-4.184;DP=931;Dels=0.00;FS=30.112;HaplotypeScore=91.9000;MLEAC=5;MLEAF=0.417;MQ=41.44;MQ0=2;MQRankSum=2.567;QD=1.44;ReadPosRankSum=-13.411;SOR=3.089	GT:AD:DP:GQ:PL	0/1:76,14:92:99:171,0,2069	0/0:130,15:145:6:0,6,4021	0/1:119,19:142:99:246,0,3687	0/1:121,11:134:5:5,0,3576	0/1:147,21:168:99:111,0,4243	0/1:202,43:250:99:637,0,5977
ENA|FR796435|FR796435.1	57450	.	T	G	396.17	.	AC=5;AF=0.417;AN=12;BaseQRankSum=-5.238;DP=891;Dels=0.00;FS=42.513;HaplotypeScore=11.3014;MLEAC=5;MLEAF=0.417;MQ=41.52;MQ0=2;MQRankSum=0.802;QD=0.62;ReadPosRankSum=-13.898;SOR=3.323	GT:AD:DP:GQ:PL	0/1:79,9:88:43:43,0,2663	0/1:126,13:139:65:65,0,4193	0/1:120,19:139:99:260,0,3990	0/1:116,12:129:54:54,0,3747	0/1:132,13:145:13:13,0,4307	0/0:237,13:250:99:0,337,8227
ENA|FR796435|FR796435.1	57451	.	G	T	58.27	.	AC=3;AF=0.250;AN=12;BaseQRankSum=-3.917;DP=880;Dels=0.00;FS=34.997;HaplotypeScore=11.2569;MLEAC=3;MLEAF=0.250;MQ=41.52;MQ0=2;MQRankSum=1.352;QD=0.17;ReadPosRankSum=-12.225;SOR=3.790	GT:AD:DP:GQ:PL	0/1:80,7:87:16:16,0,2623	0/0:126,8:134:99:0,110,4195	0/1:121,13:134:70:70,0,3970	0/1:121,11:132:11:11,0,3738	0/0:133,10:143:83:0,83,4369	0/0:240,10:250:99:0,437,8178
ENA|FR796435|FR796435.1	60403	.	G	C	6745.34	.	AC=6;AF=0.500;AN=12;BaseQRankSum=-1.222;DP=699;Dels=0.00;FS=342.503;HaplotypeScore=3.0889;MLEAC=6;MLEAF=0.500;MQ=41.89;MQ0=0;MQRankSum=0.307;QD=9.65;ReadPosRankSum=-19.300;SOR=9.516	GT:AD:DP:GQ:PL	0/1:39,21:60:99:627,0,1263	0/1:56,29:85:99:839,0,1732	0/1:51,27:78:99:788,0,1693	0/1:72,42:114:99:1279,0,2311	0/1:74,38:112:99:1133,0,2436	0/1:174,76:250:99:2116,0,5778
ENA|FR796435|FR796435.1	60987	.	A	G	603.42	.	AC=6;AF=0.500;AN=12;BaseQRankSum=2.809;DP=755;Dels=0.00;FS=62.266;HaplotypeScore=89.5853;MLEAC=6;MLEAF=0.500;MQ=41.91;MQ0=0;MQRankSum=-0.577;QD=0.80;ReadPosRankSum=-13.223;SOR=7.249	GT:AD:DP:GQ:PL	0/1:43,7:50:99:115,0,1354	0/1:95,9:104:17:17,0,3041	0/1:89,10:99:99:109,0,2559	0/1:106,9:115:19:19,0,3257	0/1:119,15:135:99:179,0,3636	0/1:225,25:250:99:201,0,6995
ENA|FR796435|FR796435.1	97795	.	C	G	115.23	.	AC=3;AF=0.250;AN=12;BaseQRankSum=-8.919;DP=765;Dels=0.00;FS=148.560;HaplotypeScore=11.5293;MLEAC=2;MLEAF=0.167;MQ=41.97;MQ0=0;MQRankSum=1.240;QD=0.29;ReadPosRankSum=-12.284;SOR=8.932	GT:AD:DP:GQ:PL	0/1:53,6:59:41:41,0,1711	0/1:80,12:92:1:1,0,2519	0/0:104,9:113:44:0,44,3240	0/0:112,14:127:20:0,20,3684	0/0:109,14:124:99:0,111,3499	0/1:217,31:249:99:109,0,7071
ENA|FR796435|FR796435.1	100882	.	T	C	4858.34	.	AC=6;AF=0.500;AN=12;BaseQRankSum=-1.672;DP=402;Dels=0.00;FS=611.998;HaplotypeScore=1.5617;MLEAC=6;MLEAF=0.500;MQ=41.86;MQ0=0;MQRankSum=0.653;QD=12.09;ReadPosRankSum=-11.092;SOR=10.212	GT:AD:DP:GQ:PL	0/1:17,16:33:99:512,0,485	0/1:30,22:52:99:680,0,847	0/1:36,25:61:99:728,0,1074	0/1:36,17:53:99:456,0,1094	0/1:31,30:61:99:938,0,865	0/1:88,54:142:99:1581,0,2719
ENA|FR796435|FR796435.1	103382	.	G	C	2233.34	.	AC=6;AF=0.500;AN=12;BaseQRankSum=-12.475;DP=821;Dels=0.00;FS=222.290;HaplotypeScore=7.1844;MLEAC=6;MLEAF=0.500;MQ=41.92;MQ0=0;MQRankSum=0.049;QD=2.72;ReadPosRankSum=-10.794;SOR=10.556	GT:AD:DP:GQ:PL	0/1:48,22:70:99:257,0,1330	0/1:89,29:118:99:376,0,2370	0/1:78,24:102:99:309,0,2129	0/1:103,45:149:99:565,0,2837	0/1:103,35:139:99:491,0,2800	0/1:201,40:242:99:272,0,5835
ENA|FR796435|FR796435.1	103388	.	T	C	363.4	.	AC=3;AF=0.250;AN=12;BaseQRankSum=-8.679;DP=672;Dels=0.00;FS=130.157;HaplotypeScore=11.9445;MLEAC=3;MLEAF=0.250;MQ=41.91;MQ0=0;MQRankSum=1.327;QD=1.24;ReadPosRankSum=-9.910;SOR=8.838	GT:AD:DP:GQ:PL	0/0:51,6:57:20:0,20,1585	0/1:83,18:101:99:214,0,2645	0/1:71,10:81:9:9,0,2391	0/1:91,19:110:99:179,0,2784	0/0:96,12:108:31:0,31,3080	0/0:194,18:213:99:0,174,6396
ENA|FR796435|FR796435.1	115055	.	G	A	382.43	.	AC=4;AF=0.333;AN=12;BaseQRankSum=-2.573;DP=94;Dels=0.00;FS=17.136;HaplotypeScore=8.8332;MLEAC=4;MLEAF=0.333;MQ=40.31;MQ0=0;MQRankSum=0.331;QD=4.72;ReadPosRankSum=-5.429;SOR=3.098	GT:AD:DP:GQ:PL	0/0:3,0:3:6:0,6,75	0/0:9,1:10:27:0,27,341	0/1:10,3:13:76:76,0,286	0/1:10,4:14:99:113,0,311	0/1:11,1:12:2:2,0,349	0/1:30,11:41:99:228,0,841
ENA|FR796435|FR796435.1	115057	.	A	G	216.41	.	AC=3;AF=0.250;AN=12;BaseQRankSum=-2.500;DP=93;Dels=0.00;FS=10.258;HaplotypeScore=2.3859;MLEAC=3;MLEAF=0.250;MQ=40.29;MQ0=0;MQRankSum=0.810;QD=3.33;ReadPosRankSum=-3.793;SOR=2.133	GT:AD:DP:GQ:PL	0/0:4,0:4:12:0,12,148	0/0:11,1:12:3:0,3,347	0/1:9,3:12:43:43,0,244	0/1:10,4:15:99:107,0,325	0/0:12,0:12:27:0,27,314	0/1:28,10:38:99:104,0,796
ENA|FR796435|FR796435.1	119801	.	T	C	84.76	.	AC=2;AF=0.167;AN=12;BaseQRankSum=0.819;DP=874;Dels=0.00;FS=18.871;HaplotypeScore=116.2751;MLEAC=2;MLEAF=0.167;MQ=41.93;MQ0=1;MQRankSum=-0.589;QD=0.27;ReadPosRankSum=-10.067;SOR=3.025	GT:AD:DP:GQ:PL	0/1:57,7:64:64:64,0,1446	0/0:133,11:144:62:0,62,3502	0/0:96,5:101:91:0,91,2605	0/0:140,4:144:99:0,275,3961	0/0:165,5:171:99:0,280,4621	0/1:225,22:248:58:58,0,5739
ENA|FR796435|FR796435.1	119810	.	T	C	398.63	.	AC=4;AF=0.333;AN=12;BaseQRankSum=1.142;DP=913;Dels=0.00;FS=70.346;HaplotypeScore=109.8004;MLEAC=4;MLEAF=0.333;MQ=41.95;MQ0=0;MQRankSum=2.699;QD=0.73;ReadPosRankSum=-13.873;SOR=5.809	GT:AD:DP:GQ:PL	0/1:64,8:72:95:95,0,2057	0/1:146,13:159:4:4,0,4700	0/0:109,8:117:85:0,85,3324	0/1:129,17:146:99:193,0,4143	0/1:151,17:168:99:145,0,4947	0/0:236,13:249:99:0,231,7925
ENA|FR796435|FR796435.1	120686	.	G	C	791.34	.	AC=6;AF=0.500;AN=12;BaseQRankSum=0.751;DP=52;Dels=0.00;FS=28.753;HaplotypeScore=2.0202;MLEAC=6;MLEAF=0.500;MQ=41.89;MQ0=0;MQRankSum=-0.916;QD=15.22;ReadPosRankSum=-4.450;SOR=4.768	GT:AD:DP:GQ:PL	0/1:2,1:3:29:29,0,61	0/1:5,4:9:92:92,0,166	0/1:2,1:3:31:31,0,72	0/1:5,6:11:99:199,0,153	0/1:6,5:11:99:157,0,152	0/1:5,10:15:99:320,0,101
ENA|FR796435|FR796435.1	122919	.	T	C	3715.76	.	AC=2;AF=0.167;AN=12;BaseQRankSum=-1.159;DP=716;Dels=0.00;FS=9.552;HaplotypeScore=3.8257;MLEAC=2;MLEAF=0.167;MQ=31.03;MQ0=8;MQRankSum=7.514;QD=12.43;ReadPosRankSum=-1.853;SOR=2.847	GT:AD:DP:GQ:PL	0/0:57,0:57:87:0,87,1080	0/0:120,0:120:99:0,174,2081	0/1:71,16:87:99:314,0,1164	0/0:105,0:105:99:0,178,2171	0/0:135,0:135:99:0,201,2439	0/1:91,120:211:99:3439,0,1245
ENA|FR796435|FR796435.1	124380	.	T	C	607.03	.	AC=4;AF=0.333;AN=12;BaseQRankSum=0.757;DP=503;Dels=0.00;FS=66.109;HaplotypeScore=47.5431;MLEAC=4;MLEAF=0.333;MQ=41.80;MQ0=0;MQRankSum=-0.185;QD=1.66;ReadPosRankSum=-10.931;SOR=5.132	GT:AD:DP:GQ:PL	0/1:38,5:43:61:61,0,1170	0/0:67,5:72:47:0,47,2070	0/0:62,4:66:62:0,62,1928	0/1:50,8:58:99:106,0,1489	0/1:70,10:80:99:135,0,2122	0/1:157,25:182:99:345,0,4871
ENA|FR796435|FR796435.1	125947	.	G	C	88.74	.	AC=3;AF=0.250;AN=12;BaseQRankSum=-13.270;DP=568;Dels=0.00;FS=166.143;HaplotypeScore=15.8395;MLEAC=3;MLEAF=0.250;MQ=41.83;MQ0=0;MQRankSum=-2.763;QD=0.27;ReadPosRankSum=-9.608;SOR=9.437	GT:AD:DP:GQ:PL	0/1:31,6:37:17:17,0,845	0/1:60,16:76:21:21,0,1774	0/0:55,15:70:59:0,59,1808	0/0:62,22:84:36:0,36,1792	0/0:72,16:88:38:0,38,2221	0/1:162,50:213:90:90,0,4824
ENA|FR796435|FR796435.1	130540	.	T	C	458.34	.	AC=6;AF=0.500;AN=12;BaseQRankSum=-3.515;DP=110;Dels=0.00;FS=51.019;HaplotypeScore=1.9766;MLEAC=6;MLEAF=0.500;MQ=41.57;MQ0=0;MQRankSum=-0.207;QD=4.17;ReadPosRankSum=-0.627;SOR=6.898	GT:AD:DP:GQ:PL	0/1:4,3:7:33:33,0,123	0/1:6,6:12:87:87,0,95	0/1:10,3:13:35:35,0,338	0/1:14,7:21:99:171,0,372	0/1:13,4:17:49:49,0,281	0/1:29,11:40:99:120,0,782
ENA|FR796435|FR796435.1	130546	.	A	C	143	.	AC=2;AF=0.167;AN=12;BaseQRankSum=-1.814;DP=146;Dels=0.00;FS=40.574;HaplotypeScore=1.0513;MLEAC=2;MLEAF=0.167;MQ=41.73;MQ0=0;MQRankSum=0.272;QD=3.04;ReadPosRankSum=-4.501;SOR=5.567	GT:AD:DP:GQ:PL	0/0:9,0:9:27:0,27,322	0/0:16,1:17:13:0,13,516	0/0:19,2:21:0:0,0,647	0/1:20,7:27:99:163,0,669	0/1:18,2:20:13:13,0,557	0/0:46,5:51:2:0,2,1501
ENA|FR796435|FR796435.1	131143	.	G	C	461.13	.	AC=5;AF=0.417;AN=12;BaseQRankSum=-7.855;DP=194;Dels=0.00;FS=267.601;HaplotypeScore=2.8740;MLEAC=5;MLEAF=0.417;MQ=41.99;MQ0=0;MQRankSum=0.321;QD=2.76;ReadPosRankSum=-3.288;SOR=7.522	GT:AD:DP:GQ:PL	0/1:6,1:7:14:14,0,164	0/1:21,7:28:70:70,0,715	0/0:25,1:27:42:0,42,848	0/1:17,8:25:99:119,0,573	0/1:18,7:25:99:117,0,607	0/1:63,18:81:99:180,0,2092
ENA|FR796435|FR796435.1	131147	.	A	C	270.9	.	AC=3;AF=0.250;AN=12;BaseQRankSum=-3.128;DP=178;Dels=0.00;FS=128.923;HaplotypeScore=2.6777;MLEAC=3;MLEAF=0.250;MQ=41.99;MQ0=0;MQRankSum=0.411;QD=2.18;ReadPosRankSum=-3.608;SOR=5.206	GT:AD:DP:GQ:PL	0/0:6,1:7:18:0,18,201	0/1:20,6:26:99:124,0,494	0/0:26,1:27:63:0,63,709	0/0:17,3:20:11:0,11,452	0/1:18,7:25:99:112,0,520	0/1:63,10:73:74:74,0,1876
ENA|FR796435|FR796435.1	134782	.	T	G	95.53	.	AC=4;AF=0.333;AN=12;BaseQRankSum=1.318;DP=72;Dels=0.00;FS=21.303;HaplotypeScore=0.5882;MLEAC=3;MLEAF=0.250;MQ=41.97;MQ0=0;MQRankSum=0.536;QD=1.65;ReadPosRankSum=-3.701;SOR=4.405	GT:AD:DP:GQ:PL	0/0:4,0:4:12:0,12,133	0/1:11,1:12:2:2,0,309	0/1:11,1:12:4:4,0,329	0/0:10,0:10:30:0,30,338	0/1:5,1:6:22:22,0,130	0/1:22,5:27:99:103,0,683
ENA|FR796435|FR796435.1	135634	.	C	T	342.3	.	AC=3;AF=0.250;AN=12;BaseQRankSum=-4.975;DP=640;Dels=0.00;FS=0.000;HaplotypeScore=7.4445;MLEAC=3;MLEAF=0.250;MQ=41.55;MQ0=3;MQRankSum=0.901;QD=0.95;ReadPosRankSum=-11.775;SOR=0.468	GT:AD:DP:GQ:PL	0/1:39,6:45:77:77,0,1257	0/0:68,6:75:0:0,0,2238	0/1:63,10:73:99:122,0,2079	0/0:90,6:97:58:0,58,3148	0/0:100,7:107:45:0,45,3437	0/1:217,25:242:99:180,0,7216
ENA|FR796435|FR796435.1	143192	.	A	G	12816.9	.	AC=12;AF=1.00;AN=12;DP=357;Dels=0.00;FS=0.000;HaplotypeScore=1.5330;MLEAC=12;MLEAF=1.00;MQ=40.85;MQ0=2;QD=32.25;SOR=5.988	GT:AD:DP:GQ:PL	1/1:0,33:33:96:1189,96,0	1/1:0,49:49:99:1694,135,0	1/1:0,39:39:99:1453,114,0	1/1:0,58:58:99:2064,171,0	1/1:0,54:54:99:1937,159,0	1/1:0,124:124:99:4505,358,0
ENA|FR796435|FR796435.1	143354	.	A	G	4776.95	.	AC=12;AF=1.00;AN=12;BaseQRankSum=1.714;DP=194;Dels=0.00;FS=0.000;HaplotypeScore=1.5532;MLEAC=12;MLEAF=1.00;MQ=29.09;MQ0=1;MQRankSum=-1.050;QD=24.62;ReadPosRankSum=-0.673;SOR=3.901	GT:AD:DP:GQ:PL	1/1:0,6:6:15:146,15,0	1/1:0,31:31:84:845,84,0	1/1:1,20:21:42:393,42,0	1/1:0,35:35:90:884,90,0	1/1:0,35:35:90:923,90,0	1/1:0,66:66:99:1611,165,0
ENA|FR796435|FR796435.1	143375	.	A	G	3970.34	.	AC=6;AF=0.500;AN=12;BaseQRankSum=-4.071;DP=282;Dels=0.00;FS=14.811;HaplotypeScore=29.2780;MLEAC=6;MLEAF=0.500;MQ=24.52;MQ0=3;MQRankSum=-1.668;QD=14.08;ReadPosRankSum=1.159;SOR=0.010	GT:AD:DP:GQ:PL	0/1:5,12:17:66:289,0,66	0/1:18,24:42:99:426,0,381	0/1:7,24:31:85:510,0,85	0/1:11,42:53:99:870,0,183	0/1:14,25:39:99:491,0,262	0/1:30,69:99:99:1421,0,556
ENA|FR796435|FR796435.1	143377	.	A	G	1736.34	.	AC=6;AF=0.500;AN=12;BaseQRankSum=7.210;DP=288;Dels=0.02;FS=8.470;HaplotypeScore=31.0613;MLEAC=6;MLEAF=0.500;MQ=24.05;MQ0=3;MQRankSum=1.618;QD=6.03;ReadPosRankSum=-2.586;SOR=2.269	GT:AD:DP:GQ:PL	0/1:12,5:17:66:66,0,291	0/1:23,19:42:99:430,0,401	0/1:20,8:28:75:75,0,385	0/1:40,12:52:99:217,0,822	0/1:24,15:39:99:281,0,478	0/1:67,35:102:99:704,0,1267
ENA|FR796435|FR796435.1	143378	.	A	G	3640.34	.	AC=6;AF=0.500;AN=12;BaseQRankSum=-6.086;DP=292;Dels=0.00;FS=10.684;HaplotypeScore=55.2648;MLEAC=6;MLEAF=0.500;MQ=24.05;MQ0=3;MQRankSum=-1.963;QD=12.47;ReadPosRankSum=2.705;SOR=0.089	GT:AD:DP:GQ:PL	0/1:5,12:17:66:292,0,66	0/1:20,23:43:99:396,0,455	0/1:13,20:33:99:394,0,221	0/1:14,40:54:99:831,0,255	0/1:16,24:40:99:485,0,309	0/1:37,68:105:99:1279,0,761
ENA|FR796435|FR796435.1	143380	.	G	A	3142.34	.	AC=6;AF=0.500;AN=12;BaseQRankSum=-7.993;DP=299;Dels=0.00;FS=3.589;HaplotypeScore=36.2803;MLEAC=6;MLEAF=0.500;MQ=23.50;MQ0=3;MQRankSum=-3.165;QD=10.51;ReadPosRankSum=3.410;SOR=0.206	GT:AD:DP:GQ:PL	0/1:5,12:17:66:286,0,66	0/1:20,22:43:99:360,0,473	0/1:14,20:34:99:359,0,250	0/1:17,37:54:99:662,0,353	0/1:20,22:42:99:375,0,403	0/1:40,67:107:99:1137,0,862
ENA|FR796435|FR796435.1	143381	.	A	G	3493.34	.	AC=6;AF=0.500;AN=12;BaseQRankSum=-5.145;DP=305;Dels=0.00;FS=1.061;HaplotypeScore=36.9221;MLEAC=6;MLEAF=0.500;MQ=23.79;MQ0=3;MQRankSum=-2.858;QD=11.45;ReadPosRankSum=2.693;SOR=0.224	GT:AD:DP:GQ:PL	0/1:5,13:18:63:312,0,63	0/1:20,23:43:99:387,0,464	0/1:14,20:34:99:387,0,247	0/1:17,37:54:99:671,0,336	0/1:19,23:42:99:420,0,391	0/1:41,73:114:99:1353,0,840
ENA|FR796435|FR796435.1	143390	.	C	A	7184.93	.	AC=12;AF=1.00;AN=12;BaseQRankSum=2.849;DP=316;Dels=0.02;FS=24.959;HaplotypeScore=72.0636;MLEAC=12;MLEAF=1.00;MQ=25.07;MQ0=3;MQRankSum=-3.327;QD=22.74;ReadPosRankSum=4.775;SOR=4.782	GT:AD:DP:GQ:PL	1/1:1,19:20:28:488,28,0	1/1:1,42:43:82:1015,82,0	1/1:0,34:34:87:812,87,0	1/1:1,53:54:99:1294,113,0	1/1:2,40:42:65:909,65,0	1/1:4,111:115:99:2692,186,0
ENA|FR796435|FR796435.1	144953	.	C	G	814	.	AC=5;AF=0.417;AN=12;BaseQRankSum=-9.962;DP=609;Dels=0.00;FS=164.814;HaplotypeScore=4.5909;MLEAC=5;MLEAF=0.417;MQ=41.84;MQ0=0;MQRankSum=0.081;QD=1.45;ReadPosRankSum=-12.510;SOR=9.308	GT:AD:DP:GQ:PL	0/0:42,5:47:79:0,79,1292	0/1:77,16:93:92:92,0,2420	0/1:60,16:77:99:201,0,1806	0/1:60,16:76:99:221,0,1773	0/1:78,16:94:79:79,0,2350	0/1:185,36:221:99:260,0,5710
ENA|FR796435|FR796435.1	152029	.	G	C	77.16	.	AC=2;AF=0.167;AN=12;BaseQRankSum=-0.019;DP=41;Dels=0.00;FS=28.537;HaplotypeScore=2.5478;MLEAC=2;MLEAF=0.167;MQ=39.59;MQ0=1;MQRankSum=-2.784;QD=4.29;ReadPosRankSum=2.178;SOR=1.023	GT:AD:DP:GQ:PL	0/0:4,0:4:12:0,12,157	0/1:4,1:5:26:26,0,141	0/0:2,1:3:3:0,3,36	0/0:10,0:10:24:0,24,300	0/0:6,0:6:18:0,18,233	0/1:9,4:13:87:87,0,309
ENA|FR796435|FR796435.1	156330	.	C	A	1330.34	.	AC=6;AF=0.500;AN=12;BaseQRankSum=-5.883;DP=512;Dels=0.00;FS=5.238;HaplotypeScore=56.6907;MLEAC=6;MLEAF=0.500;MQ=41.77;MQ0=0;MQRankSum=0.181;QD=2.60;ReadPosRankSum=-12.014;SOR=1.614	GT:AD:DP:GQ:PL	0/1:37,5:42:37:37,0,1081	0/1:53,14:67:99:183,0,1685	0/1:62,9:71:63:63,0,2012	0/1:56,10:66:99:127,0,1797	0/1:61,12:73:99:220,0,1942	0/1:149,43:192:99:737,0,4848
ENA|FR796435|FR796435.1	156655	.	G	T	36575.9	.	AC=12;AF=1.00;AN=12;BaseQRankSum=-0.716;DP=960;Dels=0.00;FS=0.000;HaplotypeScore=4.3970;MLEAC=12;MLEAF=1.00;MQ=41.93;MQ0=0;MQRankSum=1.718;QD=27.13;ReadPosRankSum=1.137;SOR=0.232	GT:AD:DP:GQ:PL	1/1:0,79:79:99:3095,238,0	1/1:0,169:169:99:6477,503,0	1/1:0,159:159:99:6085,472,0	1/1:0,138:138:99:5250,412,0	1/1:0,161:161:99:6189,481,0	1/1:1,249:250:99:9505,718,0
ENA|FR796435|FR796435.1	161894	.	A	C	409.47	.	AC=6;AF=0.500;AN=12;BaseQRankSum=-5.892;DP=334;Dels=0.00;FS=263.676;HaplotypeScore=7.6613;MLEAC=6;MLEAF=0.500;MQ=41.91;MQ0=0;MQRankSum=-1.058;QD=1.23;ReadPosRankSum=-5.830;SOR=6.300	GT:AD:DP:GQ:PL	0/1:23,5:28:53:53,0,607	0/1:35,18:53:99:122,0,796	0/1:37,9:46:25:25,0,940	0/1:32,5:37:13:13,0,686	0/1:34,13:47:99:139,0,883	0/1:95,26:122:94:94,0,2047
ENA|FR796435|FR796435.1	161899	.	A	C	437.01	.	AC=5;AF=0.417;AN=12;BaseQRankSum=-4.629;DP=307;Dels=0.00;FS=241.756;HaplotypeScore=7.4397;MLEAC=5;MLEAF=0.417;MQ=41.91;MQ0=0;MQRankSum=0.502;QD=1.56;ReadPosRankSum=-7.543;SOR=8.254	GT:AD:DP:GQ:PL	0/0:19,5:26:26:0,26,545	0/1:31,17:49:99:198,0,544	0/1:32,6:38:52:52,0,710	0/1:28,8:36:62:62,0,580	0/1:36,11:47:87:87,0,809	0/1:84,22:110:77:77,0,1601
ENA|FR796435|FR796435.1	161904	.	G	C	121.76	.	AC=2;AF=0.167;AN=12;BaseQRankSum=-2.275;DP=257;Dels=0.00;FS=141.877;HaplotypeScore=3.7316;MLEAC=2;MLEAF=0.167;MQ=41.96;MQ0=0;MQRankSum=-0.239;QD=0.93;ReadPosRankSum=-6.847;SOR=6.271	GT:AD:DP:GQ:PL	0/0:22,0:22:66:0,66,831	0/1:30,6:36:99:107,0,1021	0/0:32,2:34:29:0,29,1053	0/0:30,2:32:48:0,48,972	0/0:35,3:38:38:0,38,1184	0/1:85,9:94:52:52,0,2761
ENA|FR796435|FR796435.1	163620	.	A	G	611	.	AC=5;AF=0.417;AN=12;BaseQRankSum=-3.042;DP=328;Dels=0.00;FS=149.375;HaplotypeScore=0.7825;MLEAC=5;MLEAF=0.417;MQ=41.77;MQ0=0;MQRankSum=-2.094;QD=2.00;ReadPosRankSum=-10.317;SOR=7.523	GT:AD:DP:GQ:PL	0/0:22,0:22:63:0,63,826	0/1:31,6:37:99:116,0,1018	0/1:38,4:42:28:28,0,1203	0/1:34,5:39:66:66,0,1177	0/1:38,5:43:59:59,0,1276	0/1:123,22:145:99:381,0,4158
ENA|FR796435|FR796435.1	163627	.	C	G	755.01	.	AC=5;AF=0.417;AN=12;BaseQRankSum=-9.584;DP=288;Dels=0.00;FS=243.974;HaplotypeScore=1.4787;MLEAC=5;MLEAF=0.417;MQ=41.72;MQ0=0;MQRankSum=0.306;QD=2.80;ReadPosRankSum=-4.823;SOR=8.468	GT:AD:DP:GQ:PL	0/0:17,1:18:29:0,29,614	0/1:25,9:34:99:118,0,793	0/1:25,8:33:30:30,0,766	0/1:25,12:38:99:161,0,800	0/1:28,11:39:99:178,0,898	0/1:95,30:125:99:307,0,2957
ENA|FR796435|FR796435.1	163631	.	C	G	899	.	AC=5;AF=0.417;AN=12;BaseQRankSum=-9.025;DP=266;Dels=0.00;FS=327.692;HaplotypeScore=6.2533;MLEAC=5;MLEAF=0.417;MQ=41.62;MQ0=0;MQRankSum=-0.559;QD=3.60;ReadPosRankSum=-1.820;SOR=7.023	GT:AD:DP:GQ:PL	0/0:15,1:16:45:0,45,561	0/1:20,8:28:92:92,0,563	0/1:22,9:31:96:96,0,606	0/1:23,9:34:99:160,0,694	0/1:24,11:35:99:178,0,731	0/1:88,33:122:99:412,0,2803
ENA|FR796435|FR796435.1	163635	.	C	G	790.4	.	AC=6;AF=0.500;AN=12;BaseQRankSum=-9.609;DP=253;Dels=0.00;FS=370.436;HaplotypeScore=6.2592;MLEAC=6;MLEAF=0.500;MQ=41.60;MQ0=0;MQRankSum=-0.103;QD=3.12;ReadPosRankSum=-1.544;SOR=8.497	GT:AD:DP:GQ:PL	0/1:14,2:17:16:16,0,451	0/1:18,10:28:99:140,0,552	0/1:23,8:31:30:30,0,640	0/1:19,11:30:56:56,0,619	0/1:20,11:31:99:190,0,567	0/1:83,33:116:99:395,0,2518
ENA|FR796435|FR796435.1	174444	.	C	T	39321.9	.	AC=12;AF=1.00;AN=12;BaseQRankSum=1.712;DP=1037;Dels=0.00;FS=0.000;HaplotypeScore=3.0939;MLEAC=12;MLEAF=1.00;MQ=41.92;MQ0=0;MQRankSum=-1.141;QD=32.70;ReadPosRankSum=0.850;SOR=0.355	GT:AD:DP:GQ:PL	1/1:0,83:83:99:3129,250,0	1/1:0,168:168:99:6394,491,0	1/1:0,147:147:99:5513,433,0	1/1:0,179:179:99:6778,530,0	1/1:0,210:210:99:7940,623,0	1/1:1,249:250:99:9593,749,0
ENA|FR796435|FR796435.1	177465	.	G	C	39.52	.	AC=1;AF=0.083;AN=12;BaseQRankSum=-3.296;DP=248;Dels=0.00;FS=73.774;HaplotypeScore=2.9621;MLEAC=1;MLEAF=0.083;MQ=41.85;MQ0=0;MQRankSum=-0.008;QD=0.46;ReadPosRankSum=-5.408;SOR=6.090	GT:AD:DP:GQ:PL	0/0:12,1:13:4:0,4,420	0/0:32,2:34:58:0,58,1095	0/0:21,3:24:3:0,3,617	0/0:35,3:38:54:0,54,1186	0/0:48,3:52:53:0,53,1687	0/1:75,11:86:71:71,0,2392
ENA|FR796435|FR796435.1	177804	.	A	G	702.45	.	AC=2;AF=0.167;AN=12;BaseQRankSum=-4.044;DP=856;Dels=0.00;FS=0.907;HaplotypeScore=187.5151;MLEAC=2;MLEAF=0.167;MQ=41.86;MQ0=0;MQRankSum=-0.153;QD=2.22;ReadPosRankSum=-14.194;SOR=0.559	GT:AD:DP:GQ:PL	0/1:58,8:66:91:91,0,1942	0/0:126,11:137:1:0,1,4059	0/0:110,5:115:99:0,188,3930	0/0:108,8:116:60:0,60,3774	0/0:157,13:170:30:0,30,5266	0/1:211,39:250:99:647,0,7053
ENA|FR796435|FR796435.1	177822	.	G	T	226.89	.	AC=3;AF=0.250;AN=12;BaseQRankSum=-6.379;DP=841;Dels=0.00;FS=4.015;HaplotypeScore=3.5592;MLEAC=3;MLEAF=0.250;MQ=41.90;MQ0=0;MQRankSum=-0.211;QD=0.56;ReadPosRankSum=-11.674;SOR=1.280	GT:AD:DP:GQ:PL	0/0:67,3:70:99:0,126,2317	0/1:112,12:124:34:34,0,3786	0/1:103,11:114:13:13,0,3324	0/0:110,7:117:99:0,103,3652	0/1:144,20:164:99:219,0,4725	0/0:242,8:250:99:0,484,8689
ENA|FR796435|FR796435.1	177823	.	T	C	40.31	.	AC=1;AF=0.083;AN=12;BaseQRankSum=-6.052;DP=838;Dels=0.00;FS=4.510;HaplotypeScore=4.5085;MLEAC=1;MLEAF=0.083;MQ=41.90;MQ0=0;MQRankSum=0.827;QD=0.25;ReadPosRankSum=-11.174;SOR=1.537	GT:AD:DP:GQ:PL	0/0:68,2:70:99:0,139,2381	0/0:115,11:126:10:0,10,3784	0/0:102,10:112:35:0,35,3326	0/0:111,6:117:99:0,199,3856	0/1:145,16:161:73:73,0,4731	0/0:242,7:249:99:0,508,8630
ENA|FR796435|FR796435.1	178476	.	A	C	97.83	.	AC=4;AF=0.333;AN=12;BaseQRankSum=-1.005;DP=51;Dels=0.02;FS=7.883;HaplotypeScore=0.8668;MLEAC=4;MLEAF=0.333;MQ=41.43;MQ0=0;MQRankSum=-0.835;QD=2.45;ReadPosRankSum=1.882;SOR=3.126	GT:AD:DP:GQ:PL	0/1:6,1:7:18:18,0,201	0/0:6,0:6:12:0,12,136	0/1:4,2:6:19:19,0,131	0/1:13,3:16:56:56,0,370	0/0:4,0:4:12:0,12,149	0/1:7,3:10:44:44,0,202
ENA|FR796435|FR796435.1	178482	.	A	C	80.78	.	AC=4;AF=0.333;AN=12;BaseQRankSum=-2.055;DP=60;Dels=0.00;FS=4.709;HaplotypeScore=0.5460;MLEAC=4;MLEAF=0.333;MQ=41.52;MQ0=0;MQRankSum=-0.728;QD=1.92;ReadPosRankSum=-1.490;SOR=2.213	GT:AD:DP:GQ:PL	0/1:7,1:8:14:14,0,214	0/0:9,0:9:21:0,21,251	0/1:4,2:6:42:42,0,131	0/1:13,2:15:29:29,0,444	0/0:8,1:9:2:0,2,271	0/1:11,2:13:33:33,0,359
ENA|FR796435|FR796435.1	213850	.	T	C	34935.9	.	AC=12;AF=1.00;AN=12;BaseQRankSum=-0.688;DP=940;Dels=0.00;FS=0.000;HaplotypeScore=3.4708;MLEAC=12;MLEAF=1.00;MQ=41.93;MQ0=0;MQRankSum=1.714;QD=33.75;ReadPosRankSum=1.181;SOR=0.242	GT:AD:DP:GQ:PL	1/1:0,61:61:99:2285,181,0	1/1:0,133:133:99:4945,394,0	1/1:0,123:123:99:4574,361,0	1/1:1,171:172:99:6298,472,0	1/1:0,197:198:99:7456,590,0	1/1:0,250:250:99:9403,746,0
ENA|FR796435|FR796435.1	215275	.	C	T	32.26	.	AC=1;AF=0.083;AN=12;BaseQRankSum=-2.671;DP=425;Dels=0.00;FS=0.834;HaplotypeScore=40.9254;MLEAC=1;MLEAF=0.083;MQ=41.51;MQ0=2;MQRankSum=0.439;QD=0.24;ReadPosRankSum=-1.014;SOR=0.975	GT:AD:DP:GQ:PL	0/0:39,2:41:47:0,47,1251	0/0:74,4:78:99:0,166,2372	0/0:63,9:72:1:0,1,1954	0/0:45,2:47:84:0,84,1390	0/0:50,4:54:35:0,35,1542	0/1:118,14:132:64:64,0,3412
ENA|FR796435|FR796435.1	220241	.	G	C	6596.34	.	AC=6;AF=0.500;AN=12;BaseQRankSum=0.089;DP=516;Dels=0.00;FS=266.483;HaplotypeScore=29.2688;MLEAC=6;MLEAF=0.500;MQ=41.87;MQ0=0;MQRankSum=-0.379;QD=12.78;ReadPosRankSum=-16.266;SOR=7.130	GT:AD:DP:GQ:PL	0/1:24,11:35:99:319,0,736	0/1:37,34:71:99:1086,0,1134	0/1:43,18:61:99:502,0,1474	0/1:36,24:60:99:705,0,1092	0/1:53,30:83:99:868,0,1716	0/1:103,101:204:99:3153,0,2905
ENA|FR796435|FR796435.1	220242	.	T	C	125.77	.	AC=2;AF=0.167;AN=12;BaseQRankSum=-1.801;DP=326;Dels=0.00;FS=116.785;HaplotypeScore=4.1616;MLEAC=2;MLEAF=0.167;MQ=41.86;MQ0=0;MQRankSum=1.205;QD=0.78;ReadPosRankSum=-6.597;SOR=6.438	GT:AD:DP:GQ:PL	0/0:24,0:24:69:0,69,811	0/1:36,4:40:31:31,0,1130	0/0:43,1:44:83:0,83,1452	0/0:37,2:39:28:0,28,1070	0/0:53,3:57:83:0,83,1830	0/1:103,17:120:99:132,0,2905
ENA|FR796435|FR796435.1	220276	.	C	G	42.98	.	AC=3;AF=0.250;AN=12;BaseQRankSum=-6.019;DP=438;Dels=0.00;FS=51.789;HaplotypeScore=3.0087;MLEAC=3;MLEAF=0.250;MQ=41.90;MQ0=0;MQRankSum=1.007;QD=0.24;ReadPosRankSum=-8.446;SOR=7.428	GT:AD:DP:GQ:PL	0/0:32,1:33:70:0,70,1136	0/1:50,7:58:12:12,0,1633	0/1:41,6:48:34:34,0,1396	0/0:56,4:60:81:0,81,1789	0/1:64,9:73:36:36,0,2021	0/0:150,14:165:38:0,38,5018
ENA|FR796435|FR796435.1	232788	.	G	A	123.15	.	AC=1;AF=0.083;AN=12;BaseQRankSum=-7.404;DP=807;Dels=0.00;FS=0.000;HaplotypeScore=4.5626;MLEAC=1;MLEAF=0.083;MQ=41.78;MQ0=0;MQRankSum=-0.801;QD=0.99;ReadPosRankSum=-10.535;SOR=0.710	GT:AD:DP:GQ:PL	0/0:47,1:49:99:0,109,1710	0/0:113,9:122:99:0,128,4005	0/0:106,9:115:26:0,26,3512	0/1:108,16:125:99:156,0,3695	0/0:139,6:146:99:0,248,4923	0/0:243,7:250:99:0,668,9134
ENA|FR796435|FR796435.1	238373	.	T	G	45.75	.	AC=2;AF=0.167;AN=12;BaseQRankSum=-4.179;DP=202;Dels=0.00;FS=102.031;HaplotypeScore=1.1859;MLEAC=1;MLEAF=0.083;MQ=41.40;MQ0=0;MQRankSum=-0.256;QD=0.44;ReadPosRankSum=-0.884;SOR=5.781	GT:AD:DP:GQ:PL	0/0:12,1:13:2:0,2,420	0/1:30,3:33:3:3,0,980	0/0:21,0:21:60:0,60,732	0/0:25,1:26:40:0,40,849	0/0:36,3:39:13:0,13,1137	0/1:61,9:70:75:75,0,1978
ENA|FR796435|FR796435.1	238376	.	A	G	1529.34	.	AC=6;AF=0.500;AN=12;BaseQRankSum=-0.316;DP=117;Dels=0.00;FS=76.163;HaplotypeScore=1.1246;MLEAC=6;MLEAF=0.500;MQ=41.55;MQ0=0;MQRankSum=0.245;QD=13.07;ReadPosRankSum=-5.006;SOR=8.121	GT:AD:DP:GQ:PL	0/1:1,2:3:29:60,0,29	0/1:6,15:21:99:440,0,123	0/1:9,3:12:50:50,0,283	0/1:6,12:18:42:311,0,42	0/1:17,6:23:99:149,0,371	0/1:18,21:40:99:556,0,358
ENA|FR796435|FR796435.1	250515	.	G	C	4517.34	.	AC=6;AF=0.500;AN=12;BaseQRankSum=0.790;DP=427;Dels=0.00;FS=372.552;HaplotypeScore=4.5717;MLEAC=6;MLEAF=0.500;MQ=41.89;MQ0=0;MQRankSum=-0.512;QD=10.58;ReadPosRankSum=-16.016;SOR=8.675	GT:AD:DP:GQ:PL	0/1:26,19:45:99:582,0,830	0/1:40,26:66:99:773,0,1133	0/1:40,14:54:99:310,0,1154	0/1:39,24:63:99:725,0,1167	0/1:36,21:57:99:624,0,1046	0/1:90,52:142:99:1540,0,2655
ENA|FR796435|FR796435.1	252190	.	C	G	819.36	.	AC=6;AF=0.500;AN=12;BaseQRankSum=-2.905;DP=115;Dels=0.00;FS=196.708;HaplotypeScore=2.4444;MLEAC=6;MLEAF=0.500;MQ=40.76;MQ0=0;MQRankSum=-3.008;QD=7.12;ReadPosRankSum=-3.801;SOR=7.275	GT:AD:DP:GQ:PL	0/1:2,5:7:58:114,0,58	0/1:19,3:23:21:21,0,621	0/1:7,3:10:74:74,0,233	0/1:12,7:19:99:166,0,324	0/1:9,4:13:99:100,0,281	0/1:28,15:43:99:381,0,881
ENA|FR796435|FR796435.1	252207	.	C	G	503.35	.	AC=6;AF=0.500;AN=12;BaseQRankSum=-4.878;DP=128;Dels=0.01;FS=47.631;HaplotypeScore=15.8110;MLEAC=6;MLEAF=0.500;MQ=40.18;MQ0=0;MQRankSum=-0.009;QD=3.93;ReadPosRankSum=6.529;SOR=5.136	GT:AD:DP:GQ:PL	0/1:8,6:14:41:41,0,90	0/1:10,7:17:71:71,0,223	0/1:6,6:12:34:34,0,74	0/1:5,10:15:41:135,0,41	0/1:14,6:20:22:22,0,316	0/1:24,25:49:99:237,0,528
ENA|FR796435|FR796435.1	252214	.	C	G	4662.93	.	AC=12;AF=1.00;AN=12;BaseQRankSum=0.409;DP=155;Dels=0.00;FS=0.000;HaplotypeScore=16.0943;MLEAC=12;MLEAF=1.00;MQ=41.05;MQ0=0;MQRankSum=1.708;QD=30.08;ReadPosRankSum=1.684;SOR=1.466	GT:AD:DP:GQ:PL	1/1:0,13:13:39:463,39,0	1/1:0,21:21:63:765,63,0	1/1:0,16:16:42:488,42,0	1/1:0,21:21:48:592,48,0	1/1:1,22:24:48:600,48,0	1/1:2,57:59:99:1780,153,0
ENA|FR796435|FR796435.1	253257	.	C	T	31.09	.	AC=2;AF=0.167;AN=12;BaseQRankSum=-11.503;DP=670;Dels=0.00;FS=113.671;HaplotypeScore=21.4429;MLEAC=2;MLEAF=0.167;MQ=41.98;MQ0=0;MQRankSum=3.990;QD=0.09;ReadPosRankSum=-7.076;SOR=8.454	GT:AD:DP:GQ:PL	0/0:44,6:51:81:0,81,1172	0/0:74,13:88:91:0,91,1716	0/1:84,21:106:41:41,0,1838	0/0:75,26:103:17:0,17,2004	0/0:72,23:95:10:0,10,1893	0/1:174,49:227:27:27,0,4148
ENA|FR796435|FR796435.1	253997	.	A	C	2706.03	.	AC=12;AF=1.00;AN=12;DP=77;Dels=0.00;FS=0.000;HaplotypeScore=0.0000;MLEAC=12;MLEAF=1.00;MQ=41.92;MQ0=0;QD=35.31;SOR=2.395	GT:AD:DP:GQ:PL	1/1:0,3:3:9:111,9,0	1/1:0,9:9:27:318,27,0	1/1:0,11:11:30:373,30,0	1/1:0,10:10:27:335,27,0	1/1:0,16:16:45:569,45,0	1/1:0,28:28:81:1025,81,0
ENA|FR796435|FR796435.1	254005	.	A	C	2192.99	.	AC=12;AF=1.00;AN=12;DP=62;Dels=0.00;FS=0.000;HaplotypeScore=0.0000;MLEAC=12;MLEAF=1.00;MQ=41.81;MQ0=0;QD=27.82;SOR=1.234	GT:AD:DP:GQ:PL	1/1:0,4:4:12:144,12,0	1/1:0,7:7:21:260,21,0	1/1:0,9:9:27:341,27,0	1/1:0,10:10:30:370,30,0	1/1:0,11:11:33:390,33,0	1/1:0,21:21:60:713,60,0
ENA|FR796435|FR796435.1	254022	.	A	C	2244.15	.	AC=12;AF=1.00;AN=12;BaseQRankSum=0.447;DP=63;Dels=0.00;FS=0.000;HaplotypeScore=0.1666;MLEAC=12;MLEAF=1.00;MQ=41.81;MQ0=0;MQRankSum=1.062;QD=28.63;ReadPosRankSum=1.565;SOR=1.040	GT:AD:DP:GQ:PL	1/1:0,3:3:6:71,6,0	1/1:0,5:5:15:198,15,0	1/1:0,11:11:33:436,33,0	1/1:0,12:12:36:481,36,0	1/1:0,6:6:18:217,18,0	1/1:1,24:25:37:866,37,0
ENA|FR796435|FR796435.1	254253	.	G	A	22547.9	.	AC=12;AF=1.00;AN=12;BaseQRankSum=1.212;DP=656;Dels=0.00;FS=0.000;HaplotypeScore=2.5523;MLEAC=12;MLEAF=1.00;MQ=41.76;MQ0=1;MQRankSum=-1.122;QD=34.37;ReadPosRankSum=1.318;SOR=1.742	GT:AD:DP:GQ:PL	1/1:0,47:47:99:1488,120,0	1/1:0,100:100:99:3498,289,0	1/1:0,66:66:99:2335,192,0	1/1:1,104:105:99:3422,257,0	1/1:1,104:105:99:3718,304,0	1/1:0,231:231:99:8112,665,0
ENA|FR796435|FR796435.1	254616	.	C	G	711	.	AC=5;AF=0.417;AN=12;BaseQRankSum=-8.741;DP=371;Dels=0.00;FS=335.904;HaplotypeScore=5.3177;MLEAC=5;MLEAF=0.417;MQ=41.66;MQ0=0;MQRankSum=-0.205;QD=2.19;ReadPosRankSum=-7.498;SOR=7.657	GT:AD:DP:GQ:PL	0/1:14,14:28:99:116,0,310	0/1:33,15:48:75:75,0,839	0/0:36,10:47:36:0,36,1089	0/1:34,16:51:99:236,0,872	0/1:48,17:65:60:60,0,1371	0/1:94,36:130:99:263,0,2432
ENA|FR796435|FR796435.1	261850	.	T	G	484.55	.	AC=5;AF=0.417;AN=12;BaseQRankSum=2.265;DP=100;Dels=0.01;FS=1.120;HaplotypeScore=56.2648;MLEAC=5;MLEAF=0.417;MQ=26.11;MQ0=1;MQRankSum=-0.399;QD=4.94;ReadPosRankSum=-4.914;SOR=0.403	GT:AD:DP:GQ:PL	0/0:2,0:2:6:0,6,57	0/1:9,5:14:99:104,0,161	0/1:13,4:17:80:80,0,280	0/1:10,9:19:99:183,0,220	0/1:10,4:14:89:89,0,182	0/1:26,6:33:66:66,0,471
ENA|FR796435|FR796435.1	261856	.	A	T	94.04	.	AC=3;AF=0.250;AN=12;BaseQRankSum=-1.646;DP=83;Dels=0.00;FS=1.425;HaplotypeScore=17.4862;MLEAC=3;MLEAF=0.250;MQ=27.19;MQ0=1;MQRankSum=-1.427;QD=2.41;ReadPosRankSum=-3.968;SOR=0.984	GT:AD:DP:GQ:PL	0/0:3,0:3:6:0,6,66	0/1:9,3:12:53:53,0,167	0/1:10,2:12:28:28,0,227	0/1:9,5:15:51:51,0,216	0/0:12,0:12:30:0,30,302	0/0:25,4:29:8:0,8,551
ENA|FR796435|FR796435.1	261857	.	A	C	74.07	.	AC=3;AF=0.250;AN=12;BaseQRankSum=-1.163;DP=82;Dels=0.00;FS=1.432;HaplotypeScore=11.6294;MLEAC=3;MLEAF=0.250;MQ=27.23;MQ0=1;MQRankSum=-2.168;QD=1.95;ReadPosRankSum=-4.034;SOR=0.957	GT:AD:DP:GQ:PL	0/0:3,0:3:6:0,6,69	0/1:8,3:12:59:59,0,128	0/1:10,2:12:4:4,0,232	0/1:9,4:14:47:47,0,215	0/0:12,0:12:27:0,27,257	0/0:25,4:29:8:0,8,545
ENA|FR796435|FR796435.1	269677	.	A	C	71.01	.	AC=4;AF=0.333;AN=12;BaseQRankSum=-0.321;DP=62;Dels=0.00;FS=0.000;HaplotypeScore=0.3997;MLEAC=4;MLEAF=0.333;MQ=37.73;MQ0=0;MQRankSum=2.845;QD=1.45;ReadPosRankSum=-1.536;SOR=2.093	GT:AD:DP:GQ:PL	0/1:4,1:5:30:30,0,69	0/0:7,0:7:21:0,21,252	0/0:6,0:6:15:0,15,186	0/1:6,2:8:57:57,0,103	0/1:7,1:8:9:9,0,204	0/1:26,2:28:14:14,0,653
ENA|FR796435|FR796435.1	287173	.	C	T	2254.34	.	AC=6;AF=0.500;AN=12;BaseQRankSum=-3.180;DP=592;Dels=0.00;FS=0.712;HaplotypeScore=42.1097;MLEAC=6;MLEAF=0.500;MQ=41.68;MQ0=0;MQRankSum=1.110;QD=3.81;ReadPosRankSum=-11.631;SOR=0.606	GT:AD:DP:GQ:PL	0/1:50,13:64:99:309,0,1665	0/1:84,16:100:99:296,0,2703	0/1:86,17:103:99:315,0,2851	0/1:58,19:78:99:500,0,1794	0/1:57,20:77:99:483,0,1853	0/1:144,24:168:99:388,0,4806
ENA|FR796435|FR796435.1	287196	.	C	A	172.93	.	AC=2;AF=0.167;AN=12;BaseQRankSum=-2.636;DP=685;Dels=0.00;FS=4.351;HaplotypeScore=5.5667;MLEAC=2;MLEAF=0.167;MQ=41.78;MQ0=0;MQRankSum=1.689;QD=0.90;ReadPosRankSum=-9.327;SOR=1.587	GT:AD:DP:GQ:PL	0/1:64,11:75:99:191,0,1980	0/0:107,10:117:20:0,20,3533	0/1:107,10:117:19:19,0,3394	0/0:81,3:84:99:0,156,2614	0/0:82,5:87:77:0,77,2646	0/0:185,17:202:99:0,160,6312
ENA|FR796435|FR796435.1	290733	.	G	C	547	.	AC=5;AF=0.417;AN=12;BaseQRankSum=-3.990;DP=716;Dels=0.00;FS=115.673;HaplotypeScore=4.8521;MLEAC=5;MLEAF=0.417;MQ=41.93;MQ0=0;MQRankSum=-0.129;QD=1.10;ReadPosRankSum=-12.760;SOR=8.838	GT:AD:DP:GQ:PL	0/1:60,8:68:84:84,0,1753	0/1:89,10:99:45:45,0,2615	0/1:81,9:90:30:30,0,2411	0/1:86,14:100:99:157,0,2598	0/1:119,20:140:99:270,0,3823	0/0:195,21:218:57:0,57,6035
ENA|FR796435|FR796435.1	293070	.	T	G	501.36	.	AC=6;AF=0.500;AN=12;BaseQRankSum=1.205;DP=203;Dels=0.00;FS=71.453;HaplotypeScore=19.4806;MLEAC=6;MLEAF=0.500;MQ=41.96;MQ0=0;MQRankSum=0.226;QD=2.47;ReadPosRankSum=-4.341;SOR=4.342	GT:AD:DP:GQ:PL	0/1:15,4:20:95:95,0,395	0/1:29,5:35:31:31,0,636	0/1:14,4:18:34:34,0,322	0/1:20,2:22:21:21,0,449	0/1:15,6:21:99:108,0,340	0/1:69,18:87:99:249,0,1735
ENA|FR796435|FR796435.1	301835	.	A	C	645.44	.	AC=6;AF=0.500;AN=12;BaseQRankSum=-4.898;DP=128;Dels=0.02;FS=3.200;HaplotypeScore=22.3167;MLEAC=6;MLEAF=0.500;MQ=23.24;MQ0=25;MQRankSum=3.472;QD=5.04;ReadPosRankSum=-2.047;SOR=1.075	GT:AD:DP:GQ:PL	0/1:6,3:12:20:20,0,60	0/1:7,4:17:47:107,0,47	0/1:16,2:20:15:15,0,347	0/1:6,6:13:94:175,0,94	0/1:10,7:22:96:133,0,96	0/1:22,12:39:99:232,0,304
ENA|FR796435|FR796435.1	301836	.	T	C	126.33	.	AC=4;AF=0.333;AN=12;BaseQRankSum=-3.007;DP=109;Dels=0.02;FS=0.000;HaplotypeScore=42.6508;MLEAC=4;MLEAF=0.333;MQ=19.81;MQ0=25;MQRankSum=0.791;QD=1.60;ReadPosRankSum=2.703;SOR=3.690	GT:AD:DP:GQ:PL	0/0:8,3:11:9:0,9,91	0/1:13,2:15:40:40,0,81	0/0:18,1:19:14:0,14,359	0/1:8,1:9:10:10,0,135	0/1:15,4:19:26:26,0,198	0/1:25,7:34:89:89,0,316
ENA|FR796435|FR796435.1	301837	.	T	G	54.93	.	AC=3;AF=0.250;AN=12;BaseQRankSum=-2.021;DP=105;Dels=0.02;FS=0.000;HaplotypeScore=25.7009;MLEAC=3;MLEAF=0.250;MQ=19.76;MQ0=25;MQRankSum=-1.068;QD=1.28;ReadPosRankSum=2.635;SOR=0.471	GT:AD:DP:GQ:PL	0/1:8,2:11:19:19,0,59	0/1:9,5:14:16:16,0,84	0/0:16,3:19:42:0,42,415	0/0:7,1:8:15:0,15,153	0/1:12,5:18:59:59,0,127	0/0:25,6:32:39:0,39,393
ENA|FR796435|FR796435.1	301841	.	G	C	1058.8	.	AC=10;AF=0.833;AN=12;BaseQRankSum=-1.040;DP=92;Dels=0.00;FS=0.000;HaplotypeScore=21.2895;MLEAC=9;MLEAF=0.750;MQ=19.21;MQ0=19;MQRankSum=4.714;QD=11.51;ReadPosRankSum=-5.459;SOR=3.388	GT:AD:DP:GQ:PL	1/1:5,3:11:6:66,6,0	0/1:6,3:11:19:58,0,19	1/1:1,16:18:14:355,14,0	1/1:2,5:8:15:150,15,0	0/1:4,8:16:12:103,0,12	1/1:8,19:28:8:307,8,0
ENA|FR796435|FR796435.1	301843	.	G	C	897.61	.	AC=12;AF=1.00;AN=12;BaseQRankSum=-3.595;DP=72;Dels=0.00;FS=0.000;HaplotypeScore=15.5551;MLEAC=12;MLEAF=1.00;MQ=17.93;MQ0=13;MQRankSum=4.956;QD=12.47;ReadPosRankSum=-5.548;SOR=3.161	GT:AD:DP:GQ:PL	1/1:4,3:7:6:62,6,0	1/1:5,3:8:3:29,3,0	1/1:0,14:14:33:309,33,0	1/1:2,5:7:15:147,15,0	1/1:1,7:8:9:83,9,0	1/1:9,19:28:30:292,30,0
ENA|FR796435|FR796435.1	301845	.	T	C	149.4	.	AC=5;AF=0.417;AN=12;BaseQRankSum=-1.933;DP=67;Dels=0.00;FS=0.000;HaplotypeScore=11.0071;MLEAC=5;MLEAF=0.417;MQ=15.82;MQ0=11;MQRankSum=2.191;QD=2.77;ReadPosRankSum=-4.081;SOR=2.464	GT:AD:DP:GQ:PL	0/0:5,0:5:3:0,3,28	1/1:5,2:7:3:29,3,0	0/1:10,4:14:81:81,0,163	0/1:5,1:6:16:16,0,72	0/0:7,1:8:9:0,9,83	0/1:21,4:26:61:61,0,119
ENA|FR796435|FR796435.1	301847	.	C	G	271.85	.	AC=8;AF=1.00;AN=8;BaseQRankSum=-3.243;DP=44;Dels=0.00;FS=0.000;HaplotypeScore=0.9841;MLEAC=7;MLEAF=0.875;MQ=12.68;MQ0=8;MQRankSum=3.510;QD=11.33;ReadPosRankSum=-3.599;SOR=4.796	GT:AD:DP:GQ:PL	1/1:4,1:5:3:28,3,0	./.	1/1:0,8:9:15:138,15,0	1/1:2,1:4:3:27,3,0	1/1:2,4:6:9:83,9,0	./.
ENA|FR796435|FR796435.1	301848	.	A	C	31.43	.	AC=4;AF=1.00;AN=4;BaseQRankSum=-1.026;DP=34;Dels=0.00;FS=0.000;HaplotypeScore=2.9800;MLEAC=4;MLEAF=1.00;MQ=9.20;MQ0=5;MQRankSum=1.026;QD=3.93;ReadPosRankSum=-1.026;SOR=2.197	GT:AD:DP:GQ:PL	./.	./.	1/1:0,3:3:3:28,3,0	./.	1/1:2,2:4:3:28,3,0	./.
ENA|FR796435|FR796435.1	301849	.	T	C	31.43	.	AC=4;AF=1.00;AN=4;BaseQRankSum=-1.231;DP=30;Dels=0.00;FS=0.000;HaplotypeScore=0.0000;MLEAC=4;MLEAF=1.00;MQ=8.01;MQ0=0;MQRankSum=1.231;QD=6.29;ReadPosRankSum=-1.231;SOR=2.197	GT:AD:DP:GQ:PL	./.	./.	1/1:0,1:1:3:28,3,0	1/1:3,1:4:3:28,3,0	./.	./.
ENA|FR796435|FR796435.1	316118	.	G	C	80.05	.	AC=1;AF=0.083;AN=12;BaseQRankSum=-5.551;DP=535;Dels=0.00;FS=14.528;HaplotypeScore=7.1504;MLEAC=1;MLEAF=0.083;MQ=39.83;MQ0=1;MQRankSum=-0.703;QD=0.40;ReadPosRankSum=-1.739;SOR=2.986	GT:AD:DP:GQ:PL	0/0:34,3:37:41:0,41,918	0/0:62,12:75:2:0,2,1849	0/0:63,5:68:77:0,77,1636	0/0:64,6:70:38:0,38,1828	0/0:81,5:86:99:0,126,2196	0/1:169,29:198:99:112,0,4553
ENA|FR796435|FR796435.1	316132	.	C	G	2517.34	.	AC=6;AF=0.500;AN=12;BaseQRankSum=-4.597;DP=597;Dels=0.00;FS=0.615;HaplotypeScore=33.4431;MLEAC=6;MLEAF=0.500;MQ=39.54;MQ0=1;MQRankSum=2.101;QD=4.22;ReadPosRankSum=-8.869;SOR=0.755	GT:AD:DP:GQ:PL	0/1:33,11:44:63:63,0,966	0/1:60,25:85:99:381,0,1646	0/1:56,11:67:99:104,0,1382	0/1:63,15:78:99:170,0,1721	0/1:60,24:84:99:575,0,1649	0/1:167,66:236:99:1261,0,4447
ENA|FR796435|FR796435.1	316134	.	G	C	4243.34	.	AC=6;AF=0.500;AN=12;BaseQRankSum=0.370;DP=591;Dels=0.00;FS=1.838;HaplotypeScore=32.9107;MLEAC=6;MLEAF=0.500;MQ=39.55;MQ0=1;MQRankSum=1.150;QD=7.18;ReadPosRankSum=-7.804;SOR=0.834	GT:AD:DP:GQ:PL	0/1:30,15:45:99:276,0,712	0/1:57,27:84:99:535,0,1414	0/1:48,17:65:99:310,0,1078	0/1:51,24:75:99:316,0,1329	0/1:57,30:87:99:785,0,1287	0/1:142,91:233:99:2058,0,3385
ENA|FR796435|FR796435.1	317325	.	A	G	35623.9	.	AC=12;AF=1.00;AN=12;DP=956;Dels=0.00;FS=0.000;HaplotypeScore=4.3178;MLEAC=12;MLEAF=1.00;MQ=41.77;MQ0=6;QD=28.45;SOR=0.769	GT:AD:DP:GQ:PL	1/1:0,92:92:99:3398,271,0	1/1:0,125:125:99:4775,370,0	1/1:0,149:149:99:5599,436,0	1/1:0,160:160:99:5949,469,0	1/1:0,180:180:99:6800,533,0	1/1:0,249:250:99:9128,725,0
ENA|FR796435|FR796435.1	332254	.	T	G	221.26	.	AC=10;AF=1.00;AN=10;BaseQRankSum=-5.426;DP=181;Dels=0.00;FS=0.000;HaplotypeScore=0.0000;MLEAC=10;MLEAF=1.00;MQ=6.62;MQ0=12;MQRankSum=6.335;QD=1.35;ReadPosRankSum=-5.413;SOR=5.545	GT:AD:DP:GQ:PL	./.	1/1:26,5:31:3:24,3,0	1/1:17,3:20:6:55,6,0	1/1:14,1:15:3:28,3,0	1/1:33,4:38:9:83,9,0	1/1:46,10:58:6:55,6,0
ENA|FR796435|FR796435.1	332256	.	T	C	788.36	.	AC=10;AF=0.833;AN=12;BaseQRankSum=-6.194;DP=197;Dels=0.00;FS=0.000;HaplotypeScore=6.4130;MLEAC=10;MLEAF=0.833;MQ=10.12;MQ0=18;MQRankSum=9.327;QD=4.00;ReadPosRankSum=-6.871;SOR=7.427	GT:AD:DP:GQ:PL	1/1:16,4:20:6:55,6,0	1/1:24,8:32:9:83,9,0	1/1:13,6:19:12:110,12,0	1/1:13,7:20:15:138,15,0	0/1:32,9:41:4:170,0,4	0/1:43,21:64:16:265,0,16
ENA|FR796435|FR796435.1	332257	.	T	C	1303.24	.	AC=11;AF=0.917;AN=12;BaseQRankSum=-5.744;DP=216;Dels=0.00;FS=0.000;HaplotypeScore=17.2894;MLEAC=12;MLEAF=1.00;MQ=11.94;MQ0=26;MQRankSum=10.828;QD=6.03;ReadPosRankSum=-7.728;SOR=8.254	GT:AD:DP:GQ:PL	1/1:14,6:20:9:83,9,0	1/1:24,11:35:15:138,15,0	1/1:11,8:19:15:138,15,0	0/1:14,13:27:1:194,0,1	1/1:30,13:43:5:249,5,0	1/1:38,34:72:14:526,14,0
ENA|FR796435|FR796435.1	332258	.	T	C	191.5	.	AC=4;AF=0.333;AN=12;BaseQRankSum=-2.982;DP=237;Dels=0.00;FS=0.000;HaplotypeScore=25.0413;MLEAC=4;MLEAF=0.333;MQ=13.81;MQ0=27;MQRankSum=4.750;QD=1.08;ReadPosRankSum=-5.100;SOR=5.782	GT:AD:DP:GQ:PL	0/0:18,1:19:9:0,9,83	0/0:38,1:39:4:0,4,251	0/1:19,2:21:31:31,0,143	0/1:27,2:29:25:25,0,192	0/1:42,3:45:42:42,0,264	0/1:70,9:79:99:131,0,520
ENA|FR796435|FR796435.1	332260	.	C	T	731.34	.	AC=6;AF=0.500;AN=12;BaseQRankSum=-5.689;DP=252;Dels=0.00;FS=0.000;HaplotypeScore=31.0088;MLEAC=6;MLEAF=0.500;MQ=15.80;MQ0=32;MQRankSum=7.612;QD=2.90;ReadPosRankSum=-7.238;SOR=6.138	GT:AD:DP:GQ:PL	0/1:20,5:25:65:65,0,91	0/1:36,4:40:66:66,0,289	0/1:17,6:23:99:105,0,160	0/1:28,10:38:99:194,0,247	0/1:37,6:43:64:64,0,286	0/1:66,17:83:99:274,0,603
ENA|FR796435|FR796435.1	332261	.	T	A	955.34	.	AC=6;AF=0.500;AN=12;BaseQRankSum=-4.294;DP=255;Dels=0.00;FS=0.000;HaplotypeScore=45.4695;MLEAC=6;MLEAF=0.500;MQ=16.38;MQ0=32;MQRankSum=7.608;QD=3.75;ReadPosRankSum=-6.242;SOR=6.439	GT:AD:DP:GQ:PL	0/1:20,5:25:62:62,0,115	0/1:32,5:37:91:91,0,286	0/1:17,8:25:99:156,0,154	0/1:28,11:39:99:218,0,244	0/1:37,6:43:89:89,0,283	0/1:65,20:85:99:376,0,591
ENA|FR796435|FR796435.1	332264	.	A	G	3679.93	.	AC=12;AF=1.00;AN=12;BaseQRankSum=3.229;DP=255;Dels=0.00;FS=0.000;HaplotypeScore=51.6876;MLEAC=9;MLEAF=0.750;MQ=19.68;MQ0=32;MQRankSum=11.474;QD=14.43;ReadPosRankSum=8.185;SOR=5.264	GT:AD:DP:GQ:PL	1/1:9,14:23:27:254,27,0	1/1:10,25:36:51:479,51,0	1/1:5,21:29:45:427,45,0	1/1:6,30:36:69:662,69,0	1/1:15,25:42:57:540,57,0	1/1:19,63:87:99:1262,136,0
ENA|FR796435|FR796435.1	332265	.	G	A	213.79	.	AC=3;AF=0.250;AN=12;BaseQRankSum=-4.303;DP=291;Dels=0.00;FS=1.834;HaplotypeScore=68.0769;MLEAC=2;MLEAF=0.167;MQ=23.83;MQ0=32;MQRankSum=6.667;QD=2.08;ReadPosRankSum=-6.753;SOR=2.078	GT:AD:DP:GQ:PL	0/1:23,4:27:94:94,0,312	0/1:37,2:39:2:2,0,478	0/1:30,7:37:99:154,0,570	0/0:36,2:38:14:0,14,686	0/0:49,1:50:46:0,46,691	0/0:97,3:100:91:0,91,1752
ENA|FR796435|FR796435.1	332266	.	C	T	290.75	.	AC=5;AF=0.417;AN=12;BaseQRankSum=-4.722;DP=315;Dels=0.00;FS=0.880;HaplotypeScore=77.7241;MLEAC=5;MLEAF=0.417;MQ=25.86;MQ0=32;MQRankSum=7.282;QD=1.40;ReadPosRankSum=-6.186;SOR=0.844	GT:AD:DP:GQ:PL	0/1:21,4:27:99:104,0,282	0/1:35,3:41:12:12,0,457	0/1:33,5:39:85:85,0,673	0/1:36,6:43:99:124,0,649	0/1:49,3:55:3:3,0,806	0/0:94,5:106:21:0,21,1637
ENA|FR796435|FR796435.1	332267	.	C	A,G	2907.33	.	AC=1,6;AF=0.083,0.500;AN=12;BaseQRankSum=-5.529;DP=318;Dels=0.00;FS=13.462;HaplotypeScore=70.0961;MLEAC=1,6;MLEAF=0.083,0.500;MQ=27.31;MQ0=32;MQRankSum=8.498;QD=9.14;ReadPosRankSum=-3.389;SOR=1.689	GT:AD:DP:GQ:PL	0/2:9,2,18:29:99:310,261,422,0,100,134	0/2:16,2,22:40:99:356,321,579,0,199,222	1/2:10,9,23:42:92:507,254,409,92,0,229	0/2:14,2,25:42:99:538,513,787,0,222,223	0/2:22,9,22:53:10:443,192,462,0,10,250	0/2:43,17,49:109:99:792,348,1112,0,277,722
ENA|FR796435|FR796435.1	332269	.	C	G	7261.06	.	AC=10;AF=0.833;AN=12;BaseQRankSum=4.235;DP=333;Dels=0.00;FS=6.229;HaplotypeScore=65.2669;MLEAC=12;MLEAF=1.00;MQ=29.33;MQ0=32;MQRankSum=5.308;QD=21.80;ReadPosRankSum=6.550;SOR=3.347	GT:AD:DP:GQ:PL	0/1:4,29:34:3:703,0,3	0/1:6,36:42:4:795,0,4	1/1:2,41:44:62:1049,62,0	1/1:2,42:44:73:1092,73,0	1/1:9,47:56:74:1287,74,0	1/1:12,100:112:38:2364,38,0
ENA|FR796435|FR796435.1	340586	.	T	G	499.67	.	AC=6;AF=0.500;AN=12;BaseQRankSum=-2.854;DP=372;Dels=0.00;FS=178.657;HaplotypeScore=4.6837;MLEAC=6;MLEAF=0.500;MQ=41.79;MQ0=0;MQRankSum=1.185;QD=1.34;ReadPosRankSum=-9.732;SOR=7.743	GT:AD:DP:GQ:PL	0/1:19,2:21:9:9,0,627	0/1:39,6:45:82:82,0,1265	0/1:50,5:55:21:21,0,1554	0/1:34,6:40:99:100,0,1034	0/1:52,7:59:77:77,0,1637	0/1:129,21:152:99:247,0,4131
ENA|FR796435|FR796435.1	340595	.	A	G	129.19	.	AC=4;AF=0.333;AN=12;BaseQRankSum=-7.258;DP=385;Dels=0.00;FS=161.024;HaplotypeScore=8.9137;MLEAC=5;MLEAF=0.417;MQ=41.92;MQ0=0;MQRankSum=0.093;QD=0.47;ReadPosRankSum=-1.713;SOR=7.301	GT:AD:DP:GQ:PL	0/1:18,5:23:22:22,0,424	0/1:44,14:58:92:92,0,1051	0/0:37,11:49:11:0,11,834	0/1:30,10:40:15:15,0,719	0/0:43,15:59:0:0,0,862	0/1:122,34:156:36:36,0,2209
ENA|FR796435|FR796435.1	340599	.	A	G	196.05	.	AC=4;AF=0.333;AN=12;BaseQRankSum=-7.898;DP=373;Dels=0.00;FS=272.385;HaplotypeScore=8.2309;MLEAC=5;MLEAF=0.417;MQ=41.89;MQ0=0;MQRankSum=-2.261;QD=0.66;ReadPosRankSum=-2.026;SOR=8.713	GT:AD:DP:GQ:PL	0/0:21,4:25:8:0,8,551	0/0:41,12:53:0:0,0,1082	0/1:33,11:44:35:35,0,820	0/1:27,10:37:85:85,0,651	0/1:44,14:58:99:103,0,971	0/1:122,33:155:8:8,0,3039
ENA|FR796435|FR796435.1	350257	.	G	T	18931.9	.	AC=12;AF=1.00;AN=12;DP=674;Dels=0.00;FS=0.000;HaplotypeScore=1.1365;MLEAC=12;MLEAF=1.00;MQ=33.33;MQ0=3;QD=28.09;SOR=0.928	GT:AD:DP:GQ:PL	1/1:0,47:47:99:1392,129,0	1/1:0,106:106:99:3105,286,0	1/1:1,71:72:99:2087,195,0	1/1:0,100:100:99:2834,259,0	1/1:0,125:126:99:3386,328,0	1/1:0,221:223:99:6153,592,0
ENA|FR796435|FR796435.1	350267	.	G	C	17368.9	.	AC=12;AF=1.00;AN=12;DP=603;Dels=0.00;FS=0.000;HaplotypeScore=81.0642;MLEAC=12;MLEAF=1.00;MQ=31.34;MQ0=6;QD=28.80;SOR=1.007	GT:AD:DP:GQ:PL	1/1:0,40:40:99:1211,114,0	1/1:0,92:92:99:2729,253,0	1/1:0,66:66:99:1880,174,0	1/1:0,80:80:99:2283,207,0	1/1:0,114:114:99:3182,307,0	1/1:0,211:211:99:6109,583,0
ENA|FR796435|FR796435.1	350271	.	A	G	16519.9	.	AC=12;AF=1.00;AN=12;DP=596;Dels=0.00;FS=0.000;HaplotypeScore=80.6594;MLEAC=12;MLEAF=1.00;MQ=29.88;MQ0=6;QD=27.72;SOR=0.937	GT:AD:DP:GQ:PL	1/1:0,35:35:99:1025,99,0	1/1:0,82:83:99:2424,228,0	1/1:0,68:68:99:1901,180,0	1/1:0,76:77:99:2168,201,0	1/1:0,117:119:99:3207,313,0	1/1:0,211:211:99:5820,574,0
ENA|FR796435|FR796435.1	350275	.	C	G	962.34	.	AC=6;AF=0.500;AN=12;BaseQRankSum=-6.048;DP=581;Dels=0.00;FS=0.000;HaplotypeScore=84.1635;MLEAC=6;MLEAF=0.500;MQ=27.58;MQ0=6;MQRankSum=1.998;QD=1.66;ReadPosRankSum=-4.678;SOR=0.637	GT:AD:DP:GQ:PL	0/1:30,7:37:99:125,0,666	0/1:63,12:75:81:81,0,1471	0/1:46,14:60:99:186,0,1061	0/1:61,16:77:99:210,0,1344	0/1:103,19:122:99:157,0,2368	0/1:176,32:208:99:240,0,4057
ENA|FR796435|FR796435.1	350276	.	C	G	11650.3	.	AC=6;AF=0.500;AN=12;BaseQRankSum=5.801;DP=590;Dels=0.00;FS=0.000;HaplotypeScore=84.1635;MLEAC=6;MLEAF=0.500;MQ=27.17;MQ0=7;MQRankSum=-0.530;QD=19.75;ReadPosRankSum=2.869;SOR=0.913	GT:AD:DP:GQ:PL	0/1:6,29:35:77:701,0,77	0/1:10,66:76:66:1545,0,66	0/1:13,47:60:99:1108,0,151	0/1:18,66:84:99:1523,0,257	0/1:17,107:124:99:2446,0,130	0/1:27,182:209:97:4364,0,97
ENA|FR796435|FR796435.1	350281	.	A	G	15299.9	.	AC=12;AF=1.00;AN=12;DP=601;Dels=0.00;FS=0.000;HaplotypeScore=63.2365;MLEAC=12;MLEAF=1.00;MQ=24.98;MQ0=8;QD=25.46;SOR=0.803	GT:AD:DP:GQ:PL	1/1:0,35:35:99:929,99,0	1/1:0,79:79:99:2097,216,0	1/1:0,58:58:99:1411,144,0	1/1:0,78:78:99:1912,198,0	1/1:0,125:125:99:3130,324,0	1/1:0,225:225:99:5846,607,0
ENA|FR796435|FR796435.1	350284	.	C	G	15142.9	.	AC=12;AF=1.00;AN=12;DP=603;Dels=0.00;FS=0.000;HaplotypeScore=0.7509;MLEAC=12;MLEAF=1.00;MQ=24.35;MQ0=8;QD=25.11;SOR=0.752	GT:AD:DP:GQ:PL	1/1:0,37:37:99:970,102,0	1/1:0,75:75:99:1907,201,0	1/1:0,63:63:99:1536,162,0	1/1:0,79:79:99:2049,213,0	1/1:0,127:127:99:3175,330,0	1/1:0,222:222:99:5531,586,0
ENA|FR796435|FR796435.1	350296	.	A	G	16882.9	.	AC=12;AF=1.00;AN=12;BaseQRankSum=1.692;DP=619;Dels=0.00;FS=0.000;HaplotypeScore=1.3721;MLEAC=12;MLEAF=1.00;MQ=28.01;MQ0=7;MQRankSum=1.613;QD=27.27;ReadPosRankSum=-1.732;SOR=0.255	GT:AD:DP:GQ:PL	1/1:0,45:45:99:1327,126,0	1/1:0,66:66:99:1738,174,0	1/1:0,68:68:99:1872,180,0	1/1:0,84:84:99:2313,225,0	1/1:0,123:123:99:3208,319,0	1/1:1,232:233:99:6450,634,0
ENA|FR796435|FR796435.1	350302	.	A	G	17259.9	.	AC=12;AF=1.00;AN=12;DP=607;Dels=0.00;FS=0.000;HaplotypeScore=1.5000;MLEAC=12;MLEAF=1.00;MQ=30.03;MQ0=6;QD=28.43;SOR=0.817	GT:AD:DP:GQ:PL	1/1:0,49:49:99:1530,138,0	1/1:0,62:62:99:1620,159,0	1/1:0,70:70:99:2008,189,0	1/1:0,80:81:99:2331,219,0	1/1:0,116:116:99:3232,307,0	1/1:0,227:227:99:6564,616,0
ENA|FR796435|FR796435.1	350304	.	A	C	17240.9	.	AC=12;AF=1.00;AN=12;DP=597;Dels=0.00;FS=0.000;HaplotypeScore=1.5000;MLEAC=12;MLEAF=1.00;MQ=30.79;MQ0=5;QD=28.88;SOR=0.804	GT:AD:DP:GQ:PL	1/1:0,48:48:99:1582,141,0	1/1:0,61:61:99:1693,165,0	1/1:0,67:67:99:1885,174,0	1/1:0,84:84:99:2532,234,0	1/1:0,110:110:99:3111,295,0	1/1:0,223:223:99:6463,601,0
ENA|FR796435|FR796435.1	350305	.	C	G	17541.9	.	AC=12;AF=1.00;AN=12;DP=596;Dels=0.00;FS=0.000;HaplotypeScore=1.7323;MLEAC=12;MLEAF=1.00;MQ=31.33;MQ0=5;QD=29.43;SOR=0.753	GT:AD:DP:GQ:PL	1/1:0,47:47:99:1578,138,0	1/1:0,57:57:99:1587,150,0	1/1:0,70:70:99:2075,189,0	1/1:0,84:84:99:2562,232,0	1/1:0,112:112:99:3214,298,0	1/1:0,223:223:99:6551,598,0
ENA|FR796435|FR796435.1	350308	.	A	G	18341.9	.	AC=12;AF=1.00;AN=12;DP=609;Dels=0.00;FS=0.000;HaplotypeScore=1.8631;MLEAC=12;MLEAF=1.00;MQ=32.47;MQ0=5;QD=30.12;SOR=0.786	GT:AD:DP:GQ:PL	1/1:0,54:54:99:1788,159,0	1/1:0,63:63:99:1860,171,0	1/1:0,68:68:99:1994,180,0	1/1:0,83:83:99:2575,231,0	1/1:0,111:111:99:3237,292,0	1/1:0,229:229:99:6913,631,0
ENA|FR796435|FR796435.1	350310	.	A	T	18289.9	.	AC=12;AF=1.00;AN=12;DP=624;Dels=0.00;FS=0.000;HaplotypeScore=1.7105;MLEAC=12;MLEAF=1.00;MQ=32.86;MQ0=5;QD=29.31;SOR=0.778	GT:AD:DP:GQ:PL	1/1:0,55:55:99:1712,153,0	1/1:0,63:63:99:1760,165,0	1/1:0,73:73:99:2094,192,0	1/1:0,84:84:99:2488,228,0	1/1:0,112:112:99:3250,304,0	1/1:0,237:237:99:7011,646,0
ENA|FR796435|FR796435.1	364403	.	T	G	53.09	.	AC=3;AF=0.250;AN=12;BaseQRankSum=-2.222;DP=221;Dels=0.00;FS=102.631;HaplotypeScore=5.0704;MLEAC=3;MLEAF=0.250;MQ=41.91;MQ0=0;MQRankSum=0.193;QD=0.34;ReadPosRankSum=-3.004;SOR=3.985	GT:AD:DP:GQ:PL	0/0:14,2:16:27:0,27,280	0/0:26,3:29:38:0,38,658	0/0:19,0:19:36:0,36,359	0/1:33,6:39:34:34,0,741	0/1:23,5:28:11:11,0,368	0/1:78,11:89:47:47,0,1473
ENA|FR796435|FR796435.1	366405	.	T	C	996.37	.	AC=6;AF=0.500;AN=12;BaseQRankSum=-6.497;DP=666;Dels=0.00;FS=1.749;HaplotypeScore=12.7182;MLEAC=6;MLEAF=0.500;MQ=41.26;MQ0=3;MQRankSum=0.972;QD=1.50;ReadPosRankSum=-13.458;SOR=0.982	GT:AD:DP:GQ:PL	0/1:41,10:51:99:187,0,1328	0/1:94,11:105:27:27,0,3056	0/1:83,18:101:99:284,0,2670	0/1:66,11:77:99:121,0,2151	0/1:100,13:113:19:19,0,3274	0/1:186,30:216:99:395,0,6254
ENA|FR796435|FR796435.1	368525	.	A	G	557.35	.	AC=6;AF=0.500;AN=12;BaseQRankSum=-1.966;DP=551;Dels=0.00;FS=182.938;HaplotypeScore=56.0318;MLEAC=6;MLEAF=0.500;MQ=41.88;MQ0=0;MQRankSum=-0.685;QD=1.01;ReadPosRankSum=-11.004;SOR=4.537	GT:AD:DP:GQ:PL	0/1:36,5:41:35:35,0,1202	0/1:67,8:75:27:27,0,2033	0/1:52,5:57:30:30,0,1634	0/1:68,8:76:69:69,0,2064	0/1:76,11:87:99:172,0,2360	0/1:188,26:214:99:261,0,6194
ENA|FR796435|FR796435.1	380848	.	A	G	334.24	.	AC=4;AF=0.333;AN=12;BaseQRankSum=-1.477;DP=758;Dels=0.00;FS=90.827;HaplotypeScore=66.5171;MLEAC=4;MLEAF=0.333;MQ=41.89;MQ0=0;MQRankSum=0.893;QD=0.60;ReadPosRankSum=-11.987;SOR=7.111	GT:AD:DP:GQ:PL	0/0:54,4:58:13:0,13,1682	0/1:97,11:108:13:13,0,3136	0/1:101,12:113:99:117,0,3107	0/1:81,7:88:8:8,0,2548	0/0:128,11:139:39:0,39,4292	0/1:224,26:250:99:235,0,6718
ENA|FR796435|FR796435.1	381635	.	G	T	7063.93	.	AC=12;AF=1.00;AN=12;BaseQRankSum=4.257;DP=1390;Dels=0.01;FS=42.997;HaplotypeScore=11.9608;MLEAC=12;MLEAF=1.00;MQ=15.38;MQ0=24;MQRankSum=25.295;QD=5.08;ReadPosRankSum=3.064;SOR=0.111	GT:AD:DP:GQ:PL	1/1:159,43:202:33:943,33,0	1/1:191,56:247:63:1045,63,0	1/1:136,47:184:68:947,68,0	1/1:168,80:249:92:1249,92,0	1/1:190,58:248:64:1273,64,0	1/1:166,82:249:99:1632,144,0
ENA|FR796435|FR796435.1	381923	.	T	G	33.9	.	AC=3;AF=0.250;AN=12;BaseQRankSum=-2.619;DP=1500;Dels=0.00;FS=3.762;HaplotypeScore=20.9134;MLEAC=3;MLEAF=0.250;MQ=7.20;MQ0=22;MQRankSum=3.275;QD=0.05;ReadPosRankSum=3.326;SOR=0.317	GT:AD:DP:GQ:PL	0/0:229,18:248:24:0,24,227	0/1:225,23:250:17:17,0,186	0/0:229,19:248:25:0,25,425	0/1:228,21:249:23:23,0,349	0/1:224,25:249:33:33,0,193	0/0:214,31:245:14:0,14,300
ENA|FR796435|FR796435.1	381929	.	T	G	47.42	.	AC=2;AF=0.167;AN=12;BaseQRankSum=-4.773;DP=1500;Dels=0.00;FS=5.570;HaplotypeScore=16.2706;MLEAC=2;MLEAF=0.167;MQ=6.95;MQ0=19;MQRankSum=6.241;QD=0.09;ReadPosRankSum=3.886;SOR=1.735	GT:AD:DP:GQ:PL	0/0:218,29:249:1:0,1,197	0/0:229,21:250:7:0,7,232	0/0:231,18:250:3:0,3,348	0/1:222,26:249:24:24,0,298	0/0:231,19:250:24:0,24,197	0/1:225,22:250:57:57,0,235
ENA|FR796436|FR796436.1	2000	.	C	A	104.54	.	AC=4;AF=0.333;AN=12;BaseQRankSum=4.301;DP=1491;Dels=0.00;FS=9.859;HaplotypeScore=27.9774;MLEAC=5;MLEAF=0.417;MQ=4.81;MQ0=108;MQRankSum=10.065;QD=0.10;ReadPosRankSum=4.949;SOR=0.166	GT:AD:DP:GQ:PL	0/1:195,49:245:36:36,0,50	0/1:190,59:249:41:41,0,76	0/0:213,29:244:3:0,3,22	0/0:193,55:248:3:0,3,28	0/1:176,69:246:22:22,0,22	0/1:197,51:248:41:41,0,80
ENA|FR796436|FR796436.1	2018	.	A	C	177.12	.	AC=4;AF=0.333;AN=12;BaseQRankSum=-3.541;DP=1401;Dels=0.01;FS=0.000;HaplotypeScore=29.5752;MLEAC=4;MLEAF=0.333;MQ=6.08;MQ0=94;MQRankSum=2.310;QD=0.18;ReadPosRankSum=-4.951;SOR=0.354	GT:AD:DP:GQ:PL	0/0:186,29:215:27:0,27,237	0/1:201,43:244:95:95,0,109	0/0:181,31:213:9:0,9,78	0/1:196,26:223:10:10,0,73	0/1:214,29:243:79:79,0,83	0/1:200,46:248:32:32,0,100
ENA|FR796436|FR796436.1	2070	.	A	T	101.03	.	AC=4;AF=0.333;AN=12;BaseQRankSum=-0.760;DP=1375;Dels=0.00;FS=7.191;HaplotypeScore=7.4743;MLEAC=4;MLEAF=0.333;MQ=7.19;MQ0=30;MQRankSum=5.043;QD=0.11;ReadPosRankSum=-5.007;SOR=4.606	GT:AD:DP:GQ:PL	0/1:193,2:195:11:11,0,254	0/1:247,3:250:46:46,0,165	0/0:181,0:181:15:0,15,178	0/0:249,0:249:18:0,18,204	0/1:249,1:250:11:11,0,223	0/1:246,3:250:72:72,0,304
ENA|FR796436|FR796436.1	2071	.	C	A	145.6	.	AC=4;AF=0.333;AN=12;BaseQRankSum=-1.362;DP=1379;Dels=0.00;FS=7.404;HaplotypeScore=7.3856;MLEAC=4;MLEAF=0.333;MQ=7.30;MQ0=28;MQRankSum=4.773;QD=0.15;ReadPosRankSum=-5.368;SOR=5.130	GT:AD:DP:GQ:PL	0/1:194,3:197:13:13,0,255	0/1:245,3:249:47:47,0,184	0/0:181,0:181:15:0,15,178	0/0:250,0:250:15:0,15,170	0/1:245,3:248:51:51,0,183	0/1:245,3:249:74:74,0,296
ENA|FR796436|FR796436.1	4123	.	G	T	865	.	AC=5;AF=0.417;AN=12;BaseQRankSum=-3.365;DP=765;Dels=0.00;FS=80.190;HaplotypeScore=45.7185;MLEAC=5;MLEAF=0.417;MQ=41.84;MQ0=0;MQRankSum=-0.785;QD=1.32;ReadPosRankSum=-12.190;SOR=6.183	GT:AD:DP:GQ:PL	0/1:59,11:70:99:218,0,1799	0/1:138,18:156:99:153,0,4389	0/1:79,19:98:99:232,0,2356	0/0:104,8:112:81:0,81,3529	0/1:127,15:142:99:120,0,4020	0/1:164,23:187:99:181,0,4912
ENA|FR796436|FR796436.1	4138	.	G	T	3530.34	.	AC=6;AF=0.500;AN=12;BaseQRankSum=-3.851;DP=727;Dels=0.00;FS=195.818;HaplotypeScore=4.5996;MLEAC=6;MLEAF=0.500;MQ=41.93;MQ0=0;MQRankSum=3.444;QD=4.86;ReadPosRankSum=-18.413;SOR=7.288	GT:AD:DP:GQ:PL	0/1:55,17:72:99:411,0,1795	0/1:122,24:146:99:488,0,3753	0/1:73,20:93:99:410,0,2444	0/1:73,22:95:99:574,0,2197	0/1:101,26:127:99:605,0,3289	0/1:147,46:193:99:1079,0,4669
ENA|FR796436|FR796436.1	19848	.	G	T	215.1	.	AC=4;AF=0.333;AN=12;BaseQRankSum=-7.509;DP=997;Dels=0.00;FS=2.166;HaplotypeScore=5.1997;MLEAC=4;MLEAF=0.333;MQ=41.96;MQ0=0;MQRankSum=-0.514;QD=0.32;ReadPosRankSum=-14.247;SOR=0.939	GT:AD:DP:GQ:PL	0/1:88,9:98:39:39,0,3060	0/0:196,15:211:99:0,106,6973	0/0:97,8:105:19:0,19,3374	0/1:141,16:158:99:123,0,4894	0/1:163,16:179:53:53,0,5727	0/1:222,21:244:40:40,0,7837
ENA|FR796436|FR796436.1	32050	.	T	C	142.27	.	AC=5;AF=0.417;AN=12;BaseQRankSum=-1.385;DP=58;Dels=0.00;FS=0.000;HaplotypeScore=0.4437;MLEAC=5;MLEAF=0.417;MQ=40.25;MQ0=0;MQRankSum=0.152;QD=2.59;ReadPosRankSum=-1.911;SOR=1.081	GT:AD:DP:GQ:PL	0/0:3,0:3:9:0,9,101	0/1:7,1:8:13:13,0,234	0/1:7,2:9:51:51,0,208	0/1:11,2:13:41:41,0,307	0/1:4,2:6:11:11,0,114	0/1:15,4:19:64:64,0,461
ENA|FR796436|FR796436.1	39425	.	T	C	30506.9	.	AC=12;AF=1.00;AN=12;BaseQRankSum=1.711;DP=822;Dels=0.00;FS=0.000;HaplotypeScore=2.4066;MLEAC=12;MLEAF=1.00;MQ=41.77;MQ0=0;MQRankSum=1.504;QD=29.91;ReadPosRankSum=-1.542;SOR=1.007	GT:AD:DP:GQ:PL	1/1:0,70:70:99:2613,205,0	1/1:0,160:160:99:5802,463,0	1/1:0,103:103:99:3866,301,0	1/1:0,139:139:99:5234,412,0	1/1:1,163:164:99:6092,484,0	1/1:0,185:185:99:6925,551,0
ENA|FR796436|FR796436.1	44437	.	A	G	1476.34	.	AC=6;AF=0.500;AN=12;BaseQRankSum=-4.336;DP=496;Dels=0.00;FS=116.386;HaplotypeScore=9.6753;MLEAC=6;MLEAF=0.500;MQ=41.83;MQ0=0;MQRankSum=-1.094;QD=2.98;ReadPosRankSum=-8.122;SOR=7.966	GT:AD:DP:GQ:PL	0/1:39,16:55:99:150,0,871	0/1:63,20:83:99:137,0,1435	0/1:37,16:53:99:162,0,868	0/1:49,28:78:99:301,0,1075	0/1:79,30:109:99:466,0,1495	0/1:85,32:117:99:297,0,1867
ENA|FR796436|FR796436.1	70731	.	T	C	1264.34	.	AC=6;AF=0.500;AN=12;BaseQRankSum=0.752;DP=440;Dels=0.00;FS=140.195;HaplotypeScore=46.0695;MLEAC=6;MLEAF=0.500;MQ=41.64;MQ0=0;MQRankSum=1.401;QD=2.87;ReadPosRankSum=-11.777;SOR=6.356	GT:AD:DP:GQ:PL	0/1:28,9:37:99:198,0,770	0/1:64,15:79:99:250,0,1745	0/1:38,7:45:85:85,0,1109	0/1:73,13:86:99:148,0,2100	0/1:75,10:86:99:105,0,2087	0/1:81,25:106:99:515,0,2178
ENA|FR796436|FR796436.1	93896	.	A	C	70.34	.	AC=2;AF=0.167;AN=12;BaseQRankSum=-2.683;DP=265;Dels=0.00;FS=2.621;HaplotypeScore=4.4896;MLEAC=2;MLEAF=0.167;MQ=41.31;MQ0=2;MQRankSum=0.454;QD=0.66;ReadPosRankSum=-2.047;SOR=1.031	GT:AD:DP:GQ:PL	0/0:21,3:24:8:0,8,340	0/0:33,7:41:12:0,12,550	0/1:28,5:33:36:36,0,476	0/0:36,7:45:22:0,22,563	0/0:40,5:46:63:0,63,681	0/1:53,19:73:71:71,0,604
ENA|FR796436|FR796436.1	96952	.	A	G	2481.34	.	AC=6;AF=0.500;AN=12;BaseQRankSum=2.584;DP=427;Dels=0.00;FS=146.255;HaplotypeScore=34.2404;MLEAC=6;MLEAF=0.500;MQ=41.51;MQ0=3;MQRankSum=0.292;QD=5.81;ReadPosRankSum=-13.601;SOR=9.308	GT:AD:DP:GQ:PL	0/1:35,6:41:99:108,0,1087	0/1:62,13:75:99:194,0,1971	0/1:35,13:48:99:337,0,1081	0/1:48,18:66:99:383,0,1332	0/1:77,27:104:99:708,0,2221	0/1:65,28:93:99:788,0,1880
ENA|FR796436|FR796436.1	97361	.	A	C	33.36	.	AC=4;AF=0.333;AN=12;BaseQRankSum=-3.396;DP=443;Dels=0.00;FS=30.993;HaplotypeScore=8.8180;MLEAC=4;MLEAF=0.333;MQ=41.63;MQ0=3;MQRankSum=1.019;QD=0.13;ReadPosRankSum=-2.017;SOR=2.983	GT:AD:DP:GQ:PL	0/1:33,10:43:17:17,0,311	0/0:58,7:65:42:0,42,414	0/1:37,14:52:29:29,0,332	0/1:61,19:80:6:6,0,775	0/1:69,19:88:20:20,0,674	0/0:88,22:111:18:0,18,987
ENA|FR796436|FR796436.1	113840	.	C	T	27889.9	.	AC=12;AF=1.00;AN=12;BaseQRankSum=2.925;DP=766;Dels=0.00;FS=0.000;HaplotypeScore=2.4545;MLEAC=12;MLEAF=1.00;MQ=41.93;MQ0=0;MQRankSum=-0.535;QD=26.63;ReadPosRankSum=-1.305;SOR=0.724	GT:AD:DP:GQ:PL	1/1:0,77:77:99:2826,226,0	1/1:0,129:129:99:4765,376,0	1/1:0,77:77:99:2848,226,0	1/1:2,141:143:99:5119,390,0	1/1:1,169:170:99:6027,481,0	1/1:0,169:169:99:6330,497,0
ENA|FR796436|FR796436.1	118144	.	A	C	352.36	.	AC=6;AF=0.500;AN=12;BaseQRankSum=1.245;DP=57;Dels=0.00;FS=9.428;HaplotypeScore=2.5599;MLEAC=6;MLEAF=0.500;MQ=41.23;MQ0=0;MQRankSum=-0.742;QD=6.18;ReadPosRankSum=1.108;SOR=3.031	GT:AD:DP:GQ:PL	0/1:5,1:6:24:24,0,65	0/1:5,5:10:50:76,0,50	0/1:4,6:10:46:85,0,46	0/1:4,4:8:27:49,0,27	0/1:3,5:8:26:26,0,57	0/1:8,7:15:99:129,0,113
ENA|FR796436|FR796436.1	118152	.	G	C	75.72	.	AC=4;AF=0.333;AN=12;BaseQRankSum=-1.983;DP=79;Dels=0.00;FS=49.270;HaplotypeScore=2.8729;MLEAC=4;MLEAF=0.333;MQ=41.69;MQ0=0;MQRankSum=0.052;QD=1.35;ReadPosRankSum=-2.131;SOR=4.797	GT:AD:DP:GQ:PL	0/0:5,0:5:15:0,15,196	0/0:17,1:18:16:0,16,573	0/1:8,3:11:18:18,0,251	0/1:10,1:11:5:5,0,344	0/1:11,2:13:36:36,0,347	0/1:18,3:21:55:55,0,525
ENA|FR796436|FR796436.1	119296	.	T	C	29732.9	.	AC=12;AF=1.00;AN=12;BaseQRankSum=0.544;DP=847;Dels=0.00;FS=0.000;HaplotypeScore=3.3814;MLEAC=12;MLEAF=1.00;MQ=41.99;MQ0=0;MQRankSum=-1.011;QD=29.67;ReadPosRankSum=-0.249;SOR=1.445	GT:AD:DP:GQ:PL	1/1:1,93:94:99:3246,232,0	1/1:0,146:146:99:5151,427,0	1/1:0,114:115:99:4036,331,0	1/1:0,150:150:99:5262,430,0	1/1:0,149:150:99:5231,436,0	1/1:1,191:192:99:6832,521,0
ENA|FR796436|FR796436.1	131181	.	A	G	420.02	.	AC=5;AF=0.417;AN=12;BaseQRankSum=-2.069;DP=226;Dels=0.00;FS=263.153;HaplotypeScore=21.2686;MLEAC=5;MLEAF=0.417;MQ=41.65;MQ0=0;MQRankSum=-1.325;QD=2.06;ReadPosRankSum=-7.677;SOR=6.993	GT:AD:DP:GQ:PL	0/1:17,2:19:21:21,0,581	0/1:33,4:37:43:43,0,1101	0/0:21,1:22:62:0,62,768	0/1:42,9:51:96:96,0,1270	0/1:24,5:29:99:101,0,792	0/1:55,12:67:99:198,0,1824
ENA|FR796436|FR796436.1	132087	.	A	C	72.89	.	AC=2;AF=0.167;AN=12;BaseQRankSum=-1.109;DP=78;Dels=0.01;FS=76.795;HaplotypeScore=2.0195;MLEAC=2;MLEAF=0.167;MQ=42.00;MQ0=0;MQRankSum=-0.241;QD=2.92;ReadPosRankSum=-3.055;SOR=3.008	GT:AD:DP:GQ:PL	0/0:6,1:7:18:0,18,222	0/1:7,3:10:41:41,0,126	0/0:7,0:7:15:0,15,176	0/1:12,3:15:69:69,0,338	0/0:15,1:16:39:0,39,462	0/0:21,1:22:24:0,24,635
ENA|FR796436|FR796436.1	140380	.	A	G	20896.9	.	AC=12;AF=1.00;AN=12;BaseQRankSum=0.968;DP=569;Dels=0.00;FS=0.000;HaplotypeScore=3.8867;MLEAC=12;MLEAF=1.00;MQ=41.83;MQ0=0;MQRankSum=1.423;QD=28.99;ReadPosRankSum=0.527;SOR=0.123	GT:AD:DP:GQ:PL	1/1:0,39:39:99:1429,114,0	1/1:1,105:106:99:3901,310,0	1/1:0,68:68:99:2472,196,0	1/1:0,96:96:99:3615,283,0	1/1:1,112:113:99:4283,297,0	1/1:0,142:143:99:5222,406,0
ENA|FR796436|FR796436.1	154480	.	G	C	666.01	.	AC=5;AF=0.417;AN=12;BaseQRankSum=-7.421;DP=530;Dels=0.00;FS=213.605;HaplotypeScore=3.3766;MLEAC=5;MLEAF=0.417;MQ=41.94;MQ0=0;MQRankSum=-0.519;QD=1.66;ReadPosRankSum=-11.697;SOR=6.411	GT:AD:DP:GQ:PL	0/1:37,9:46:99:150,0,1202	0/1:76,13:89:99:140,0,2424	0/1:56,14:71:99:199,0,1779	0/1:79,11:90:99:108,0,2598	0/1:89,17:106:99:108,0,2876	0/0:117,11:128:26:0,26,4011
ENA|FR796436|FR796436.1	157162	.	G	T	1439.34	.	AC=6;AF=0.500;AN=12;BaseQRankSum=-3.945;DP=537;Dels=0.00;FS=260.191;HaplotypeScore=2.8575;MLEAC=6;MLEAF=0.500;MQ=41.97;MQ0=0;MQRankSum=-0.376;QD=2.68;ReadPosRankSum=-14.200;SOR=8.909	GT:AD:DP:GQ:PL	0/1:49,7:56:86:86,0,1678	0/1:81,16:97:99:303,0,2668	0/1:48,6:54:56:56,0,1492	0/1:81,17:98:99:287,0,2660	0/1:91,17:108:99:308,0,2988	0/1:102,22:124:99:436,0,3337
ENA|FR796436|FR796436.1	176380	.	T	G	52.07	.	AC=4;AF=0.333;AN=12;BaseQRankSum=-1.665;DP=43;Dels=0.00;FS=29.772;HaplotypeScore=6.3451;MLEAC=4;MLEAF=0.333;MQ=41.06;MQ0=0;MQRankSum=-0.054;QD=1.53;ReadPosRankSum=-1.951;SOR=4.395	GT:AD:DP:GQ:PL	0/1:2,2:4:54:54,0,67	0/1:7,1:8:12:12,0,204	0/0:3,0:3:3:0,3,26	0/0:6,0:6:12:0,12,140	0/1:10,4:14:5:5,0,144	0/1:6,2:8:17:17,0,100
ENA|FR796436|FR796436.1	198578	.	G	C	1751.34	.	AC=6;AF=0.500;AN=12;BaseQRankSum=-5.531;DP=448;Dels=0.00;FS=301.591;HaplotypeScore=3.4419;MLEAC=6;MLEAF=0.500;MQ=41.85;MQ0=0;MQRankSum=-0.521;QD=3.91;ReadPosRankSum=-13.192;SOR=9.250	GT:AD:DP:GQ:PL	0/1:36,10:46:99:160,0,1055	0/1:38,14:52:99:318,0,1138	0/1:37,13:50:99:286,0,1042	0/1:66,28:94:99:584,0,2090	0/1:84,14:98:77:77,0,2570	0/1:83,22:105:99:363,0,2534
ENA|FR796436|FR796436.1	198598	.	G	C	19036.9	.	AC=12;AF=1.00;AN=12;DP=521;Dels=0.00;FS=0.000;HaplotypeScore=2.4704;MLEAC=12;MLEAF=1.00;MQ=41.87;MQ0=0;QD=27.15;SOR=2.401	GT:AD:DP:GQ:PL	1/1:0,52:52:99:1800,147,0	1/1:0,66:66:99:2422,193,0	1/1:0,53:53:99:1866,153,0	1/1:0,93:93:99:3367,271,0	1/1:0,118:118:99:4424,352,0	1/1:0,137:137:99:5183,409,0
ENA|FR796436|FR796436.1	209412	.	T	C	178.08	.	AC=3;AF=0.250;AN=12;BaseQRankSum=-0.566;DP=258;Dels=0.00;FS=35.597;HaplotypeScore=33.7342;MLEAC=3;MLEAF=0.250;MQ=41.75;MQ0=0;MQRankSum=0.081;QD=1.91;ReadPosRankSum=-5.769;SOR=2.118	GT:AD:DP:GQ:PL	0/1:22,3:25:11:11,0,664	0/0:46,0:47:99:0,111,1301	0/1:21,4:25:84:84,0,534	0/1:35,7:42:99:122,0,972	0/0:49,3:53:95:0,95,1433	0/0:58,7:65:55:0,55,1628
ENA|FR796436|FR796436.1	212428	.	A	C	7684.34	.	AC=6;AF=0.500;AN=12;BaseQRankSum=-0.514;DP=335;Dels=0.00;FS=382.642;HaplotypeScore=1.1472;MLEAC=6;MLEAF=0.500;MQ=41.84;MQ0=0;MQRankSum=-0.739;QD=22.94;ReadPosRankSum=-5.369;SOR=10.970	GT:AD:DP:GQ:PL	0/1:6,14:20:99:459,0,125	0/1:16,44:60:99:1424,0,387	0/1:13,20:33:99:597,0,393	0/1:17,43:60:99:1331,0,371	0/1:16,53:69:99:1685,0,316	0/1:25,68:93:99:2225,0,512
ENA|FR796436|FR796436.1	212430	.	G	C	2263.34	.	AC=6;AF=0.500;AN=12;BaseQRankSum=-8.904;DP=348;Dels=0.00;FS=525.759;HaplotypeScore=1.3949;MLEAC=6;MLEAF=0.500;MQ=41.89;MQ0=0;MQRankSum=-0.118;QD=6.50;ReadPosRankSum=-1.825;SOR=9.170	GT:AD:DP:GQ:PL	0/1:15,10:25:99:250,0,502	0/1:51,20:71:99:516,0,1761	0/1:30,9:39:99:219,0,1001	0/1:42,16:58:99:365,0,1451	0/1:50,22:72:99:452,0,1748	0/1:61,22:83:99:498,0,2151
ENA|FR796436|FR796436.1	218774	.	C	A	797.73	.	AC=7;AF=0.583;AN=12;BaseQRankSum=-4.361;DP=731;Dels=0.00;FS=3.438;HaplotypeScore=3.7222;MLEAC=7;MLEAF=0.583;MQ=9.35;MQ0=8;MQRankSum=13.751;QD=1.09;ReadPosRankSum=9.716;SOR=0.481	GT:AD:DP:GQ:PL	1/1:28,36:64:6:47,6,0	0/1:55,70:125:27:185,0,27	0/1:42,38:81:13:54,0,13	0/1:66,74:142:54:239,0,54	0/1:73,72:146:23:175,0,23	0/1:89,80:170:98:135,0,98
ENA|FR796436|FR796436.1	222840	.	C	G	72.49	.	AC=4;AF=0.500;AN=8;BaseQRankSum=-4.723;DP=662;Dels=0.00;FS=0.000;HaplotypeScore=2.6911;MLEAC=4;MLEAF=0.500;MQ=4.18;MQ0=10;MQRankSum=3.040;QD=0.23;ReadPosRankSum=-5.139;SOR=1.719	GT:AD:DP:GQ:PL	./.	0/1:109,15:124:54:54,0,57	1/1:59,9:69:3:26,3,0	0/1:100,18:118:24:24,0,33	0/0:108,19:127:3:0,3,35	./.
ENA|FR796436|FR796436.1	222842	.	G	C	139.07	.	AC=7;AF=0.700;AN=10;BaseQRankSum=-1.252;DP=650;Dels=0.02;FS=0.000;HaplotypeScore=2.6814;MLEAC=7;MLEAF=0.700;MQ=4.21;MQ0=9;MQRankSum=0.900;QD=0.30;ReadPosRankSum=-6.514;SOR=1.204	GT:AD:DP:GQ:PL	./.	0/1:88,28:117:54:54,0,57	1/1:41,21:62:3:26,3,0	1/1:81,37:118:6:66,6,0	0/0:85,39:124:3:0,3,22	1/1:119,33:152:3:26,3,0
ENA|FR796436|FR796436.1	222860	.	G	C	45.06	.	AC=2;AF=0.200;AN=10;BaseQRankSum=-4.343;DP=691;Dels=0.00;FS=0.000;HaplotypeScore=0.8392;MLEAC=2;MLEAF=0.200;MQ=6.45;MQ0=11;MQRankSum=0.073;QD=0.15;ReadPosRankSum=-2.592;SOR=1.040	GT:AD:DP:GQ:PL	./.	0/0:122,6:129:18:0,18,199	0/0:69,8:77:3:0,3,26	0/1:122,9:131:65:65,0,111	0/0:117,15:132:15:0,15,165	0/1:145,15:162:14:14,0,63
ENA|FR796436|FR796436.1	223021	.	T	C	4775.93	.	AC=12;AF=1.00;AN=12;BaseQRankSum=3.059;DP=623;Dels=0.00;FS=0.000;HaplotypeScore=0.2217;MLEAC=12;MLEAF=1.00;MQ=18.48;MQ0=10;MQRankSum=10.832;QD=7.67;ReadPosRankSum=-2.560;SOR=2.933	GT:AD:DP:GQ:PL	1/1:27,15:42:33:407,33,0	1/1:76,36:112:57:668,57,0	1/1:44,25:69:48:611,48,0	1/1:63,44:108:72:852,72,0	1/1:75,52:128:99:1277,102,0	1/1:101,61:162:87:986,87,0
ENA|FR796436|FR796436.1	225534	.	T	G	37.67	.	AC=3;AF=0.250;AN=12;BaseQRankSum=-1.073;DP=97;Dels=0.00;FS=46.013;HaplotypeScore=2.6408;MLEAC=3;MLEAF=0.250;MQ=41.77;MQ0=0;MQRankSum=-1.544;QD=0.56;ReadPosRankSum=0.515;SOR=4.797	GT:AD:DP:GQ:PL	0/0:5,0:5:12:0,12,143	0/0:12,1:13:14:0,14,388	0/0:9,1:11:4:0,4,281	0/1:13,3:16:30:30,0,441	0/1:21,2:23:1:1,0,672	0/1:23,4:27:41:41,0,649
ENA|FR796436|FR796436.1	225535	.	C	G	92.28	.	AC=3;AF=0.250;AN=12;BaseQRankSum=-0.065;DP=103;Dels=0.00;FS=55.914;HaplotypeScore=2.5714;MLEAC=3;MLEAF=0.250;MQ=41.79;MQ0=0;MQRankSum=-0.572;QD=1.56;ReadPosRankSum=0.334;SOR=4.970	GT:AD:DP:GQ:PL	0/0:5,1:6:15:0,15,191	0/0:14,0:14:39:0,39,481	0/1:11,1:12:5:5,0,337	0/1:18,3:21:50:50,0,590	0/0:22,2:24:6:0,6,771	0/1:22,4:26:74:74,0,684
ENA|FR796436|FR796436.1	231506	.	C	G	3136.34	.	AC=6;AF=0.500;AN=12;BaseQRankSum=-2.422;DP=444;Dels=0.00;FS=319.875;HaplotypeScore=19.2308;MLEAC=6;MLEAF=0.500;MQ=41.71;MQ0=1;MQRankSum=0.062;QD=7.06;ReadPosRankSum=-11.630;SOR=8.205	GT:AD:DP:GQ:PL	0/1:30,11:41:99:291,0,1037	0/1:43,19:62:99:522,0,1419	0/1:35,11:46:99:280,0,1248	0/1:62,17:79:99:409,0,2160	0/1:71,30:101:99:823,0,2309	0/1:82,33:115:99:848,0,2743
ENA|FR796436|FR796436.1	247840	.	A	C	352.24	.	AC=5;AF=0.417;AN=12;BaseQRankSum=-1.477;DP=100;Dels=0.00;FS=45.049;HaplotypeScore=1.8203;MLEAC=5;MLEAF=0.417;MQ=41.38;MQ0=1;MQRankSum=0.858;QD=3.79;ReadPosRankSum=-4.074;SOR=5.943	GT:AD:DP:GQ:PL	0/1:5,3:8:52:52,0,176	0/1:17,2:19:23:23,0,532	0/0:6,1:7:15:0,15,192	0/1:12,5:17:96:96,0,398	0/1:19,7:26:99:178,0,610	0/1:20,3:23:42:42,0,659
ENA|FR796436|FR796436.1	253452	.	A	C	4172.34	.	AC=6;AF=0.500;AN=12;BaseQRankSum=-0.496;DP=228;Dels=0.00;FS=196.709;HaplotypeScore=1.0255;MLEAC=6;MLEAF=0.500;MQ=41.06;MQ0=0;MQRankSum=0.814;QD=18.30;ReadPosRankSum=-3.352;SOR=9.912	GT:AD:DP:GQ:PL	0/1:10,11:21:99:339,0,279	0/1:14,22:36:99:693,0,269	0/1:10,14:24:99:399,0,219	0/1:10,35:45:99:1062,0,154	0/1:24,26:50:99:749,0,592	0/1:19,33:52:99:967,0,470
ENA|FR796436|FR796436.1	253454	.	A	C	2044.34	.	AC=6;AF=0.500;AN=12;BaseQRankSum=-4.928;DP=300;Dels=0.00;FS=405.610;HaplotypeScore=0.9277;MLEAC=6;MLEAF=0.500;MQ=41.35;MQ0=0;MQRankSum=-0.985;QD=6.81;ReadPosRankSum=-1.038;SOR=8.932	GT:AD:DP:GQ:PL	0/1:27,6:33:53:53,0,873	0/1:38,17:55:99:451,0,1101	0/1:15,8:23:99:205,0,463	0/1:41,27:68:99:746,0,1258	0/1:36,11:47:99:235,0,1103	0/1:57,17:74:99:391,0,1830
ENA|FR796436|FR796436.1	253456	.	A	C	35.08	.	AC=2;AF=0.167;AN=12;BaseQRankSum=-2.596;DP=291;Dels=0.00;FS=131.984;HaplotypeScore=0.9277;MLEAC=1;MLEAF=0.083;MQ=41.33;MQ0=0;MQRankSum=-0.422;QD=0.47;ReadPosRankSum=-4.471;SOR=5.992	GT:AD:DP:GQ:PL	0/0:38,1:39:79:0,79,1311	0/0:47,3:50:67:0,67,1467	0/1:20,2:22:1:1,0,643	0/1:46,6:52:66:66,0,1401	0/0:45,4:49:8:0,8,1390	0/0:76,3:79:99:0,125,2638
ENA|FR796436|FR796436.1	265570	.	T	G	32.29	.	AC=1;AF=0.083;AN=12;BaseQRankSum=-2.883;DP=183;Dels=0.00;FS=56.740;HaplotypeScore=3.8603;MLEAC=1;MLEAF=0.083;MQ=41.57;MQ0=0;MQRankSum=-3.196;QD=1.01;ReadPosRankSum=0.251;SOR=5.781	GT:AD:DP:GQ:PL	0/0:13,2:15:13:0,13,407	0/0:31,4:35:15:0,15,754	0/0:19,1:20:23:0,23,477	0/1:27,5:32:65:65,0,615	0/0:42,6:48:34:0,34,1178	0/0:29,4:33:46:0,46,705
ENA|FR796436|FR796436.1	265574	.	T	G	761.37	.	AC=6;AF=0.500;AN=12;BaseQRankSum=1.480;DP=178;Dels=0.00;FS=117.996;HaplotypeScore=3.5284;MLEAC=6;MLEAF=0.500;MQ=41.56;MQ0=0;MQRankSum=0.220;QD=4.28;ReadPosRankSum=-3.268;SOR=6.182	GT:AD:DP:GQ:PL	0/1:10,2:12:19:19,0,230	0/1:26,10:36:99:189,0,477	0/1:14,3:17:37:37,0,189	0/1:19,11:30:99:213,0,324	0/1:34,10:44:99:169,0,651	0/1:27,12:39:99:171,0,487
ENA|FR796436|FR796436.1	268404	.	A	C	1242.34	.	AC=6;AF=0.500;AN=12;BaseQRankSum=1.900;DP=471;Dels=0.00;FS=114.376;HaplotypeScore=5.1134;MLEAC=6;MLEAF=0.500;MQ=41.94;MQ0=1;MQRankSum=-0.771;QD=2.64;ReadPosRankSum=-10.932;SOR=8.497	GT:AD:DP:GQ:PL	0/1:41,7:48:99:137,0,1135	0/1:88,17:105:99:296,0,2767	0/1:32,8:40:99:150,0,940	0/1:64,13:77:99:267,0,1969	0/1:78,17:95:99:374,0,2255	0/1:96,10:106:55:55,0,2865
ENA|FR796436|FR796436.1	276061	.	C	G	81.14	.	AC=6;AF=0.750;AN=8;BaseQRankSum=0.720;DP=14;Dels=0.00;FS=0.000;HaplotypeScore=0.0000;MLEAC=7;MLEAF=0.875;MQ=15.06;MQ0=7;MQRankSum=0.000;QD=6.76;ReadPosRankSum=-1.380;SOR=1.329	GT:AD:DP:GQ:PL	1/1:0,1:1:3:28,3,0	./.	./.	0/0:1,1:2:3:0,3,28	1/1:1,2:3:6:55,6,0	1/1:2,5:7:3:28,3,0
ENA|FR796436|FR796436.1	276063	.	A	T	218.92	.	AC=8;AF=1.00;AN=8;BaseQRankSum=0.751;DP=20;Dels=0.00;FS=0.000;HaplotypeScore=0.0000;MLEAC=7;MLEAF=0.875;MQ=15.67;MQ0=9;MQRankSum=0.751;QD=11.52;ReadPosRankSum=0.751;SOR=1.802	GT:AD:DP:GQ:PL	1/1:0,2:2:6:56,6,0	./.	./.	1/1:0,2:3:3:28,3,0	1/1:1,5:6:9:84,9,0	1/1:1,6:8:6:51,6,0
ENA|FR796436|FR796436.1	276065	.	C	T	284.14	.	AC=8;AF=1.00;AN=8;BaseQRankSum=1.302;DP=28;Dels=0.00;FS=0.000;HaplotypeScore=0.0000;MLEAC=8;MLEAF=1.00;MQ=15.39;MQ0=10;MQRankSum=1.519;QD=10.93;ReadPosRankSum=0.434;SOR=0.776	GT:AD:DP:GQ:PL	1/1:0,3:3:9:85,9,0	./.	./.	1/1:0,5:6:6:57,6,0	1/1:1,7:8:12:112,12,0	1/1:1,8:9:6:55,6,0
ENA|FR796436|FR796436.1	276066	.	A	T	301.69	.	AC=9;AF=0.900;AN=10;BaseQRankSum=1.694;DP=36;Dels=0.00;FS=0.000;HaplotypeScore=2.4948;MLEAC=9;MLEAF=0.900;MQ=15.77;MQ0=13;MQRankSum=1.588;QD=9.14;ReadPosRankSum=2.435;SOR=0.153	GT:AD:DP:GQ:PL	1/1:1,3:4:9:85,9,0	1/1:0,2:2:3:37,3,0	./.	1/1:1,5:7:6:57,6,0	0/1:2,7:10:13:97,0,13	1/1:3,6:10:6:55,6,0
ENA|FR796436|FR796436.1	276069	.	G	T	316.71	.	AC=8;AF=0.800;AN=10;BaseQRankSum=-1.256;DP=36;Dels=0.00;FS=0.000;HaplotypeScore=2.4948;MLEAC=8;MLEAF=0.800;MQ=16.23;MQ0=13;MQRankSum=0.754;QD=9.60;ReadPosRankSum=0.854;SOR=0.123	GT:AD:DP:GQ:PL	1/1:1,3:4:9:85,9,0	1/1:0,2:2:3:40,3,0	./.	0/1:2,5:7:19:48,0,19	0/1:2,9:11:10:121,0,10	1/1:2,7:9:6:55,6,0
ENA|FR796436|FR796436.1	276070	.	C	G	325.17	.	AC=9;AF=0.900;AN=10;BaseQRankSum=1.004;DP=36;Dels=0.00;FS=0.000;HaplotypeScore=2.4948;MLEAC=7;MLEAF=0.700;MQ=16.23;MQ0=13;MQRankSum=0.639;QD=9.85;ReadPosRankSum=-1.552;SOR=0.420	GT:AD:DP:GQ:PL	1/1:0,3:4:9:85,9,0	1/1:0,2:2:3:40,3,0	./.	0/1:1,5:7:19:48,0,19	1/1:0,10:11:12:111,12,0	1/1:1,7:9:6:55,6,0
ENA|FR796436|FR796436.1	276072	.	C	G	298.33	.	AC=6;AF=0.600;AN=10;BaseQRankSum=0.750;DP=47;Dels=0.00;FS=0.000;HaplotypeScore=4.2967;MLEAC=6;MLEAF=0.600;MQ=21.34;MQ0=14;MQRankSum=-1.642;QD=6.78;ReadPosRankSum=4.360;SOR=0.558	GT:AD:DP:GQ:PL	1/1:1,3:4:9:85,9,0	0/1:2,2:4:31:31,0,64	./.	0/1:3,6:9:50:66,0,50	0/1:5,10:15:93:112,0,93	0/1:4,8:12:40:40,0,87
ENA|FR796436|FR796436.1	276073	.	A	G,T	1084.15	.	AC=8,4;AF=0.667,0.333;AN=12;DP=61;Dels=0.00;FS=0.000;HaplotypeScore=4.1148;MLEAC=8,4;MLEAF=0.667,0.333;MQ=25.69;MQ0=14;QD=17.77;SOR=1.203	GT:AD:DP:GQ:PL	1/1:0,3,1:4:9:85,9,0,85,9,85	1/2:0,6,1:7:17:194,32,17,162,0,159	1/1:0,4,1:5:6:72,6,0,72,6,72	1/2:0,10,2:13:31:233,49,31,184,0,178	1/2:0,14,3:17:50:290,74,50,216,0,207	1/2:0,11,3:15:49:233,67,49,166,0,160
ENA|FR796436|FR796436.1	276074	.	G	T	675.33	.	AC=8;AF=0.667;AN=12;BaseQRankSum=-0.545;DP=70;Dels=0.00;FS=1.054;HaplotypeScore=5.5736;MLEAC=8;MLEAF=0.667;MQ=28.24;MQ0=14;MQRankSum=-0.159;QD=9.65;ReadPosRankSum=1.099;SOR=0.534	GT:AD:DP:GQ:PL	1/1:1,3:4:9:85,9,0	0/1:5,4:9:90:90,0,155	1/1:1,5:6:9:102,9,0	0/1:6,10:16:99:200,0,120	0/1:7,12:19:99:170,0,145	0/1:7,9:16:67:67,0,143
ENA|FR796436|FR796436.1	276075	.	A	G,T	1488.04	.	AC=8,4;AF=0.667,0.333;AN=12;DP=78;Dels=0.00;FS=0.000;HaplotypeScore=4.1148;MLEAC=8,3;MLEAF=0.667,0.250;MQ=29.94;MQ0=14;QD=19.08;SOR=1.238	GT:AD:DP:GQ:PL	1/1:0,4,0:4:9:85,9,0,85,9,85	1/2:0,8,3:12:73:335,94,73,241,0,231	1/1:0,6,0:7:12:142,12,0,142,12,142	1/2:0,13,2:17:38:339,65,38,273,0,267	1/2:0,16,2:20:40:343,70,40,273,0,267	1/2:0,14,2:18:38:257,59,38,199,0,193
ENA|FR796436|FR796436.1	285596	.	T	A	69.15	.	AC=1;AF=0.083;AN=12;BaseQRankSum=-6.110;DP=457;Dels=0.00;FS=18.743;HaplotypeScore=28.3070;MLEAC=1;MLEAF=0.083;MQ=39.46;MQ0=6;MQRankSum=1.802;QD=0.77;ReadPosRankSum=-3.329;SOR=1.320	GT:AD:DP:GQ:PL	0/0:31,0:31:87:0,87,1130	0/0:78,7:86:98:0,98,2478	0/0:43,4:49:42:0,42,1195	0/1:75,11:90:99:102,0,1983	0/0:80,5:88:99:0,123,2629	0/0:100,11:112:99:0,110,3180
ENA|FR796436|FR796436.1	285598	.	A	C	272.03	.	AC=4;AF=0.333;AN=12;BaseQRankSum=-5.314;DP=456;Dels=0.00;FS=23.485;HaplotypeScore=28.3642;MLEAC=4;MLEAF=0.333;MQ=39.26;MQ0=6;MQRankSum=0.788;QD=0.80;ReadPosRankSum=-3.828;SOR=1.102	GT:AD:DP:GQ:PL	0/0:31,1:32:60:0,60,1078	0/0:74,9:83:33:0,33,2208	0/1:40,7:48:39:39,0,1141	0/1:76,16:92:99:163,0,2053	0/1:78,11:90:62:62,0,2559	0/1:96,13:110:48:48,0,2749
ENA|FR796436|FR796436.1	289258	.	T	G	108.93	.	AC=5;AF=0.417;AN=12;BaseQRankSum=-2.054;DP=125;Dels=0.00;FS=50.639;HaplotypeScore=12.2887;MLEAC=5;MLEAF=0.417;MQ=41.92;MQ0=0;MQRankSum=-0.713;QD=0.96;ReadPosRankSum=1.916;SOR=3.988	GT:AD:DP:GQ:PL	0/0:7,4:11:15:0,15,171	0/1:14,6:20:1:1,0,288	0/1:9,4:14:37:37,0,172	0/1:10,5:15:29:29,0,201	0/1:12,7:19:8:8,0,151	0/1:34,11:45:70:70,0,618
ENA|FR796436|FR796436.1	291659	.	T	C	231.74	.	AC=4;AF=0.333;AN=12;BaseQRankSum=-3.262;DP=546;Dels=0.00;FS=52.550;HaplotypeScore=60.6623;MLEAC=4;MLEAF=0.333;MQ=38.77;MQ0=1;MQRankSum=-4.010;QD=0.62;ReadPosRankSum=-9.971;SOR=4.166	GT:AD:DP:GQ:PL	0/1:38,6:46:42:42,0,1083	0/1:79,9:88:8:8,0,2344	0/0:55,5:60:64:0,64,1888	0/0:102,7:110:99:0,162,3210	0/1:103,15:121:99:138,0,3095	0/1:107,13:120:83:83,0,3063
ENA|FR796436|FR796436.1	291660	.	C	A	273.54	.	AC=3;AF=0.250;AN=12;BaseQRankSum=-3.966;DP=579;Dels=0.00;FS=35.521;HaplotypeScore=75.0733;MLEAC=3;MLEAF=0.250;MQ=38.83;MQ0=1;MQRankSum=-2.698;QD=0.89;ReadPosRankSum=-8.918;SOR=3.409	GT:AD:DP:GQ:PL	0/1:43,7:50:47:47,0,1260	0/0:84,8:92:35:0,35,2683	0/0:60,4:65:74:0,74,2091	0/0:108,8:116:94:0,94,3409	0/1:111,16:127:99:181,0,3283	0/1:116,13:129:85:85,0,3383
ENA|FR796436|FR796436.1	291662	.	T	C	282.93	.	AC=3;AF=0.250;AN=12;BaseQRankSum=-4.339;DP=599;Dels=0.04;FS=40.852;HaplotypeScore=81.0585;MLEAC=2;MLEAF=0.167;MQ=38.76;MQ0=1;MQRankSum=5.534;QD=0.77;ReadPosRankSum=-11.007;SOR=3.113	GT:AD:DP:GQ:PL	0/0:39,6:50:24:0,24,1199	0/1:75,10:91:67:67,0,2298	0/0:55,7:65:0:0,0,1761	0/0:96,7:111:89:0,89,3033	0/1:103,15:130:99:168,0,3149	0/1:106,10:130:36:36,0,3069
ENA|FR796436|FR796436.1	291663	.	C	A	684	.	AC=5;AF=0.417;AN=12;BaseQRankSum=-8.673;DP=600;Dels=0.00;FS=47.229;HaplotypeScore=81.7618;MLEAC=5;MLEAF=0.417;MQ=38.77;MQ0=1;MQRankSum=5.544;QD=1.41;ReadPosRankSum=-12.000;SOR=3.571	GT:AD:DP:GQ:PL	0/1:42,10:52:80:80,0,1329	0/1:81,14:95:99:166,0,2628	0/1:57,9:66:53:53,0,1869	0/0:103,11:114:77:0,77,3297	0/1:113,24:138:99:363,0,3612	0/1:119,13:132:61:61,0,3650
ENA|FR796436|FR796436.1	291691	.	G	A	1221.34	.	AC=6;AF=0.500;AN=12;BaseQRankSum=-5.723;DP=606;Dels=0.00;FS=86.418;HaplotypeScore=6.0582;MLEAC=6;MLEAF=0.500;MQ=39.26;MQ0=1;MQRankSum=-0.577;QD=2.02;ReadPosRankSum=-11.987;SOR=4.376	GT:AD:DP:GQ:PL	0/1:40,9:49:99:163,0,1190	0/1:86,12:98:99:104,0,2711	0/1:58,12:70:99:243,0,1612	0/1:90,20:110:99:238,0,2741	0/1:122,24:146:99:228,0,4018	0/1:112,21:133:99:282,0,3539
ENA|FR796436|FR796436.1	291692	.	G	C	866.34	.	AC=6;AF=0.500;AN=12;BaseQRankSum=-5.558;DP=597;Dels=0.00;FS=72.774;HaplotypeScore=5.5887;MLEAC=6;MLEAF=0.500;MQ=39.31;MQ0=1;MQRankSum=-2.858;QD=1.45;ReadPosRankSum=-11.780;SOR=4.773	GT:AD:DP:GQ:PL	0/1:41,8:49:99:120,0,1283	0/1:86,11:97:45:45,0,2854	0/1:57,12:69:99:236,0,1736	0/1:87,16:103:99:186,0,2750	0/1:128,20:148:99:205,0,4200	0/1:114,15:130:99:111,0,3625
ENA|FR796436|FR796436.1	291694	.	G	C	573.12	.	AC=5;AF=0.417;AN=12;BaseQRankSum=-4.911;DP=589;Dels=0.00;FS=82.937;HaplotypeScore=5.2161;MLEAC=5;MLEAF=0.417;MQ=39.43;MQ0=1;MQRankSum=-3.678;QD=1.25;ReadPosRankSum=-12.080;SOR=6.243	GT:AD:DP:GQ:PL	0/1:40,7:47:89:89,0,1227	0/1:89,9:98:26:26,0,2938	0/1:54,12:66:99:235,0,1689	0/1:87,12:99:53:53,0,2732	0/1:127,18:146:99:209,0,4208	0/0:118,11:130:18:0,18,3850
ENA|FR796436|FR796436.1	291695	.	G	A	488.44	.	AC=6;AF=0.500;AN=12;BaseQRankSum=-3.407;DP=583;Dels=0.00;FS=70.133;HaplotypeScore=4.9885;MLEAC=6;MLEAF=0.500;MQ=39.45;MQ0=1;MQRankSum=-5.496;QD=0.84;ReadPosRankSum=-12.221;SOR=5.547	GT:AD:DP:GQ:PL	0/1:40,6:46:85:85,0,1172	0/1:89,9:98:40:40,0,2707	0/1:52,13:65:99:212,0,1556	0/1:85,10:96:43:43,0,2528	0/1:130,18:148:99:131,0,4139	0/1:117,12:130:14:14,0,3609
ENA|FR796436|FR796436.1	291696	.	G	C	78.41	.	AC=2;AF=0.167;AN=12;BaseQRankSum=-4.181;DP=564;Dels=0.00;FS=55.070;HaplotypeScore=4.7347;MLEAC=2;MLEAF=0.167;MQ=39.53;MQ0=1;MQRankSum=-6.389;QD=0.51;ReadPosRankSum=-10.110;SOR=6.137	GT:AD:DP:GQ:PL	0/0:42,3:45:50:0,50,1371	0/0:88,4:93:99:0,168,3067	0/1:53,8:61:91:91,0,1706	0/1:83,9:93:24:24,0,2695	0/0:132,12:145:6:0,6,4323	0/0:117,7:126:99:0,115,3875
ENA|FR796436|FR796436.1	302221	.	A	C	32.24	.	AC=4;AF=0.333;AN=12;BaseQRankSum=-2.791;DP=49;Dels=0.00;FS=0.000;HaplotypeScore=7.3453;MLEAC=4;MLEAF=0.333;MQ=31.20;MQ0=0;MQRankSum=3.121;QD=0.92;ReadPosRankSum=-3.187;SOR=1.885	GT:AD:DP:GQ:PL	0/1:4,1:5:23:23,0,103	0/1:10,1:11:11:11,0,203	0/1:5,2:7:20:20,0,109	0/0:8,0:8:21:0,21,268	0/0:6,0:6:9:0,9,106	0/1:11,1:12:17:17,0,204
ENA|FR796436|FR796436.1	302222	.	C	G	544.35	.	AC=6;AF=0.500;AN=12;BaseQRankSum=4.125;DP=49;Dels=0.00;FS=0.000;HaplotypeScore=6.8107;MLEAC=5;MLEAF=0.417;MQ=28.86;MQ0=0;MQRankSum=1.896;QD=12.96;ReadPosRankSum=4.791;SOR=5.993	GT:AD:DP:GQ:PL	0/1:5,1:6:32:32,0,66	0/1:4,6:10:45:142,0,45	1/1:0,3:5:9:96,9,0	0/1:4,5:9:58:170,0,58	0/0:7,0:7:9:0,9,105	0/1:6,4:10:60:129,0,60
ENA|FR796436|FR796436.1	302224	.	C	G	722.32	.	AC=9;AF=0.750;AN=12;BaseQRankSum=1.479;DP=50;Dels=0.00;FS=0.000;HaplotypeScore=4.8207;MLEAC=9;MLEAF=0.750;MQ=26.72;MQ0=0;MQRankSum=5.757;QD=14.45;ReadPosRankSum=-0.074;SOR=6.356	GT:AD:DP:GQ:PL	1/1:3,2:5:6:75,6,0	0/1:3,5:10:12:123,0,12	0/1:3,2:6:19:57,0,19	1/1:2,7:9:21:262,21,0	0/1:7,2:9:19:67,0,19	1/1:6,5:11:12:143,12,0
ENA|FR796436|FR796436.1	302225	.	A	G	380.57	.	AC=5;AF=0.417;AN=12;BaseQRankSum=1.334;DP=51;Dels=0.00;FS=0.000;HaplotypeScore=4.8207;MLEAC=5;MLEAF=0.417;MQ=25.79;MQ0=0;MQRankSum=3.408;QD=8.85;ReadPosRankSum=1.249;SOR=5.547	GT:AD:DP:GQ:PL	0/1:4,1:5:29:33,0,29	0/1:7,4:11:77:77,0,97	0/1:4,2:6:43:54,0,43	0/1:5,5:10:52:161,0,52	0/0:8,0:8:6:0,6,60	0/1:7,3:10:23:93,0,23
ENA|FR796436|FR796436.1	302227	.	C	G	394.46	.	AC=10;AF=1.00;AN=10;BaseQRankSum=-2.210;DP=43;Dels=0.00;FS=0.000;HaplotypeScore=0.6309;MLEAC=8;MLEAF=0.800;MQ=19.82;MQ0=0;MQRankSum=4.603;QD=11.60;ReadPosRankSum=-0.466;SOR=5.130	GT:AD:DP:GQ:PL	1/1:4,1:5:3:36,3,0	1/1:4,3:9:6:64,6,0	1/1:1,1:3:3:29,3,0	1/1:3,5:8:15:174,15,0	./.	1/1:7,2:9:6:68,6,0
ENA|FR796436|FR796436.1	302231	.	C	G	128.54	.	AC=8;AF=1.00;AN=8;BaseQRankSum=-2.276;DP=40;Dels=0.00;FS=0.000;HaplotypeScore=0.0000;MLEAC=8;MLEAF=1.00;MQ=9.94;MQ0=0;MQRankSum=3.363;QD=4.94;ReadPosRankSum=-2.344;SOR=3.584	GT:AD:DP:GQ:PL	./.	1/1:5,1:7:3:29,3,0	1/1:1,1:2:3:29,3,0	1/1:5,1:6:3:29,3,0	./.	1/1:9,2:11:6:65,6,0
ENA|FR796436|FR796436.1	302232	.	G	T	62.34	.	AC=6;AF=1.00;AN=6;BaseQRankSum=-1.398;DP=40;Dels=0.00;FS=0.000;HaplotypeScore=0.0000;MLEAC=6;MLEAF=1.00;MQ=6.67;MQ0=0;MQRankSum=2.627;QD=3.28;ReadPosRankSum=-2.180;SOR=2.773	GT:AD:DP:GQ:PL	./.	./.	1/1:1,1:2:3:29,3,0	1/1:6,1:7:3:29,3,0	./.	1/1:9,1:10:3:28,3,0
ENA|FR796436|FR796436.1	302233	.	C	A	32.43	.	AC=4;AF=1.00;AN=4;BaseQRankSum=-1.826;DP=41;Dels=0.00;FS=0.000;HaplotypeScore=0.0000;MLEAC=4;MLEAF=1.00;MQ=5.43;MQ0=0;MQRankSum=2.041;QD=2.70;ReadPosRankSum=-2.256;SOR=2.198	GT:AD:DP:GQ:PL	./.	./.	1/1:1,1:2:3:29,3,0	./.	./.	1/1:9,1:10:3:28,3,0
ENA|FR796436|FR796436.1	308001	.	C	A	98.94	.	AC=4;AF=0.333;AN=12;BaseQRankSum=-7.333;DP=413;Dels=0.00;FS=84.160;HaplotypeScore=3.8632;MLEAC=4;MLEAF=0.333;MQ=30.25;MQ0=5;MQRankSum=0.089;QD=0.31;ReadPosRankSum=-1.834;SOR=3.282	GT:AD:DP:GQ:PL	0/0:36,4:40:60:0,60,728	0/1:54,11:65:7:7,0,839	0/0:40,8:49:28:0,28,925	0/1:63,13:76:72:72,0,1177	0/1:68,20:88:35:35,0,1163	0/1:77,16:94:24:24,0,1374
ENA|FR796436|FR796436.1	310655	.	G	A	189.76	.	AC=2;AF=0.167;AN=12;BaseQRankSum=-5.443;DP=487;Dels=0.00;FS=2.601;HaplotypeScore=4.0925;MLEAC=2;MLEAF=0.167;MQ=41.74;MQ0=0;MQRankSum=0.134;QD=1.07;ReadPosRankSum=-9.220;SOR=1.355	GT:AD:DP:GQ:PL	0/1:36,6:43:96:96,0,1204	0/0:85,7:92:99:0,120,3020	0/0:43,1:44:95:0,95,1609	0/0:83,1:84:99:0,210,2966	0/0:85,4:89:99:0,149,3001	0/1:120,15:135:99:131,0,4037
ENA|FR796436|FR796436.1	328782	.	C	T	33155.9	.	AC=12;AF=1.00;AN=12;BaseQRankSum=2.433;DP=903;Dels=0.00;FS=0.000;HaplotypeScore=2.8726;MLEAC=12;MLEAF=1.00;MQ=41.89;MQ0=0;MQRankSum=0.502;QD=32.58;ReadPosRankSum=-0.004;SOR=0.201	GT:AD:DP:GQ:PL	1/1:0,88:88:99:3063,244,0	1/1:1,133:134:99:5034,397,0	1/1:0,126:126:99:4647,367,0	1/1:0,153:153:99:5692,451,0	1/1:0,170:170:99:6250,499,0	1/1:1,229:230:99:8495,668,0
ENA|FR796436|FR796436.1	329041	.	G	C	26129.9	.	AC=12;AF=1.00;AN=12;BaseQRankSum=-1.279;DP=729;Dels=0.00;FS=0.000;HaplotypeScore=2.7732;MLEAC=12;MLEAF=1.00;MQ=41.06;MQ0=0;MQRankSum=-1.217;QD=35.13;ReadPosRankSum=0.646;SOR=0.673	GT:AD:DP:GQ:PL	1/1:0,77:77:99:2830,226,0	1/1:1,113:114:99:3996,292,0	1/1:0,89:89:99:3192,259,0	1/1:0,121:121:99:4454,355,0	1/1:0,152:152:99:5452,439,0	1/1:0,174:174:99:6231,505,0
ENA|FR796436|FR796436.1	329049	.	T	C	23123.9	.	AC=12;AF=1.00;AN=12;DP=706;Dels=0.00;FS=0.000;HaplotypeScore=3.0841;MLEAC=12;MLEAF=1.00;MQ=40.83;MQ0=0;QD=32.75;SOR=1.672	GT:AD:DP:GQ:PL	1/1:0,79:79:99:2471,213,0	1/1:0,114:114:99:3725,319,0	1/1:0,90:90:99:2988,256,0	1/1:0,114:114:99:3952,331,0	1/1:0,145:145:99:4662,406,0	1/1:0,163:164:99:5351,454,0
ENA|FR796436|FR796436.1	329125	.	A	G	5946.93	.	AC=12;AF=1.00;AN=12;DP=168;Dels=0.00;FS=0.000;HaplotypeScore=0.4241;MLEAC=12;MLEAF=1.00;MQ=38.85;MQ0=0;QD=33.20;SOR=1.381	GT:AD:DP:GQ:PL	1/1:0,20:20:60:751,60,0	1/1:0,26:26:75:962,75,0	1/1:0,26:26:75:911,75,0	1/1:0,33:33:93:1071,93,0	1/1:0,34:34:99:1212,99,0	1/1:0,29:29:87:1065,87,0
ENA|FR796436|FR796436.1	332604	.	T	G	61.63	.	AC=3;AF=0.250;AN=12;BaseQRankSum=-4.465;DP=344;Dels=0.00;FS=103.453;HaplotypeScore=6.0501;MLEAC=3;MLEAF=0.250;MQ=41.97;MQ0=0;MQRankSum=-1.297;QD=0.33;ReadPosRankSum=-7.329;SOR=6.271	GT:AD:DP:GQ:PL	0/1:25,7:32:65:65,0,522	0/0:48,7:55:46:0,46,1037	0/0:27,6:33:18:0,18,614	0/0:57,10:67:55:0,55,1285	0/1:58,14:72:27:27,0,1362	0/1:69,15:84:8:8,0,1282
ENA|FR796436|FR796436.1	332608	.	T	G	739.34	.	AC=6;AF=0.500;AN=12;BaseQRankSum=-2.532;DP=341;Dels=0.00;FS=282.303;HaplotypeScore=9.8040;MLEAC=6;MLEAF=0.500;MQ=41.97;MQ0=0;MQRankSum=-0.379;QD=2.17;ReadPosRankSum=-5.322;SOR=8.286	GT:AD:DP:GQ:PL	0/1:23,9:32:99:141,0,570	0/1:47,7:54:37:37,0,1096	0/1:25,8:33:99:160,0,704	0/1:55,10:66:98:98,0,1361	0/1:52,14:66:99:188,0,1298	0/1:69,20:89:99:152,0,1649
ENA|FR796436|FR796436.1	337066	.	A	C	2768.34	.	AC=6;AF=0.500;AN=12;BaseQRankSum=-5.779;DP=290;Dels=0.00;FS=532.196;HaplotypeScore=0.6963;MLEAC=6;MLEAF=0.500;MQ=41.83;MQ0=0;MQRankSum=-1.934;QD=9.55;ReadPosRankSum=2.595;SOR=9.401	GT:AD:DP:GQ:PL	0/1:22,10:32:99:203,0,745	0/1:36,16:52:99:419,0,1164	0/1:16,8:24:99:169,0,544	0/1:29,15:44:99:427,0,934	0/1:34,24:58:99:634,0,1083	0/1:44,36:80:99:953,0,1448
ENA|FR796436|FR796436.1	337067	.	A	C	1590.34	.	AC=6;AF=0.500;AN=12;BaseQRankSum=-3.295;DP=259;Dels=0.00;FS=402.428;HaplotypeScore=0.6963;MLEAC=6;MLEAF=0.500;MQ=41.81;MQ0=0;MQRankSum=0.032;QD=6.14;ReadPosRankSum=-3.136;SOR=8.553	GT:AD:DP:GQ:PL	0/1:23,5:28:79:79,0,756	0/1:36,10:46:99:199,0,1117	0/1:20,5:25:85:85,0,662	0/1:29,6:36:99:119,0,905	0/1:35,17:52:99:440,0,1046	0/1:44,28:72:99:705,0,1433
ENA|FR796436|FR796436.1	337069	.	T	C	30.62	.	AC=2;AF=0.167;AN=12;BaseQRankSum=-5.237;DP=282;Dels=0.00;FS=160.737;HaplotypeScore=0.8186;MLEAC=2;MLEAF=0.167;MQ=41.83;MQ0=0;MQRankSum=-0.550;QD=0.28;ReadPosRankSum=-2.660;SOR=6.356	GT:AD:DP:GQ:PL	0/0:28,1:29:52:0,52,1023	0/0:41,3:44:42:0,42,1472	0/1:26,3:29:11:11,0,872	0/0:40,2:42:62:0,62,1391	0/0:53,4:57:50:0,50,1836	0/1:71,10:81:56:56,0,2442
ENA|FR796436|FR796436.1	351401	.	T	G	98.52	.	AC=4;AF=0.333;AN=12;BaseQRankSum=-1.585;DP=96;Dels=0.00;FS=56.059;HaplotypeScore=1.4405;MLEAC=4;MLEAF=0.333;MQ=41.40;MQ0=0;MQRankSum=0.803;QD=1.76;ReadPosRankSum=0.074;SOR=5.546	GT:AD:DP:GQ:PL	0/1:7,1:8:24:24,0,126	0/1:11,3:14:64:64,0,242	0/0:9,0:9:27:0,27,288	0/1:8,3:11:38:38,0,126	0/1:16,6:22:12:12,0,383	0/0:28,3:31:15:0,15,642
ENA|FR796436|FR796436.1	352062	.	A	G	326.01	.	AC=3;AF=0.250;AN=12;BaseQRankSum=-5.782;DP=307;Dels=0.00;FS=293.996;HaplotypeScore=0.8037;MLEAC=3;MLEAF=0.250;MQ=41.80;MQ0=0;MQRankSum=-0.111;QD=1.76;ReadPosRankSum=-6.863;SOR=7.222	GT:AD:DP:GQ:PL	0/0:37,3:40:9:0,9,1265	0/0:51,3:54:57:0,57,1728	0/0:27,1:28:56:0,56,951	0/1:35,10:45:99:188,0,1135	0/1:55,6:61:27:27,0,1735	0/1:66,13:79:99:150,0,2217
ENA|FR796436|FR796436.1	352065	.	C	G	1133.34	.	AC=6;AF=0.500;AN=12;BaseQRankSum=-8.874;DP=307;Dels=0.00;FS=485.430;HaplotypeScore=2.3283;MLEAC=6;MLEAF=0.500;MQ=41.56;MQ0=0;MQRankSum=-0.877;QD=3.69;ReadPosRankSum=-8.554;SOR=8.553	GT:AD:DP:GQ:PL	0/1:31,5:36:34:34,0,1070	0/1:44,10:54:99:159,0,1515	0/1:27,5:32:72:72,0,890	0/1:34,14:48:99:204,0,1094	0/1:46,16:62:99:266,0,1423	0/1:53,22:75:99:435,0,1777
ENA|FR796436|FR796436.1	352258	.	C	A	52.58	.	AC=5;AF=0.417;AN=12;BaseQRankSum=-0.551;DP=16;Dels=0.00;FS=0.000;HaplotypeScore=3.6521;MLEAC=5;MLEAF=0.417;MQ=28.95;MQ0=0;MQRankSum=0.429;QD=5.84;ReadPosRankSum=2.388;SOR=0.015	GT:AD:DP:GQ:PL	1/1:0,1:1:3:36,3,0	0/0:1,1:2:3:0,3,28	1/1:1,1:2:3:30,3,0	0/1:4,2:6:23:23,0,33	0/0:3,0:3:6:0,6,81	0/0:1,1:2:3:0,3,38
ENA|FR796436|FR796436.1	352259	.	G	T	84.93	.	AC=6;AF=0.500;AN=12;BaseQRankSum=-0.452;DP=17;Dels=0.00;FS=0.000;HaplotypeScore=3.6521;MLEAC=6;MLEAF=0.500;MQ=28.12;MQ0=0;MQRankSum=0.653;QD=7.08;ReadPosRankSum=2.764;SOR=0.007	GT:AD:DP:GQ:PL	1/1:0,1:1:3:41,3,0	0/0:1,1:2:3:0,3,39	1/1:1,1:2:3:39,3,0	0/1:4,2:6:23:23,0,33	0/0:3,0:3:6:0,6,82	0/1:2,1:3:19:19,0,32
ENA|FR796436|FR796436.1	352264	.	C	G	48.77	.	AC=4;AF=0.333;AN=12;BaseQRankSum=-0.334;DP=26;Dels=0.00;FS=2.920;HaplotypeScore=5.7133;MLEAC=4;MLEAF=0.333;MQ=32.58;MQ0=0;MQRankSum=0.111;QD=2.32;ReadPosRankSum=1.445;SOR=0.117	GT:AD:DP:GQ:PL	0/1:1,1:2:29:35,0,29	0/0:1,1:2:3:0,3,40	0/0:3,0:3:6:0,6,76	0/1:7,1:8:14:14,0,125	0/1:5,1:6:20:20,0,109	0/1:4,1:5:16:16,0,104
ENA|FR796436|FR796436.1	354155	.	G	A	256.77	.	AC=2;AF=0.167;AN=12;BaseQRankSum=-2.356;DP=530;Dels=0.00;FS=30.755;HaplotypeScore=36.1924;MLEAC=2;MLEAF=0.167;MQ=38.16;MQ0=4;MQRankSum=0.871;QD=1.15;ReadPosRankSum=-7.946;SOR=3.480	GT:AD:DP:GQ:PL	0/0:51,3:54:90:0,90,1394	0/1:75,20:95:99:263,0,1916	0/0:42,3:45:50:0,50,1250	0/0:99,5:104:99:0,117,2661	0/0:93,8:101:64:0,64,2611	0/1:116,12:128:31:31,0,3182
ENA|FR796436|FR796436.1	354157	.	G	A	783.88	.	AC=5;AF=0.417;AN=12;BaseQRankSum=-2.129;DP=542;Dels=0.00;FS=39.460;HaplotypeScore=36.4745;MLEAC=5;MLEAF=0.417;MQ=38.15;MQ0=4;MQRankSum=3.346;QD=1.61;ReadPosRankSum=-10.151;SOR=3.609	GT:AD:DP:GQ:PL	0/0:48,7:55:5:0,5,1489	0/1:73,21:94:99:373,0,2165	0/1:44,7:51:99:113,0,1291	0/1:95,10:105:46:46,0,2598	0/1:91,13:104:99:110,0,2456	0/1:115,18:133:99:179,0,3262
ENA|FR796436|FR796436.1	354160	.	G	C	1372.34	.	AC=6;AF=0.500;AN=12;BaseQRankSum=-1.393;DP=546;Dels=0.00;FS=45.039;HaplotypeScore=36.7973;MLEAC=6;MLEAF=0.500;MQ=38.09;MQ0=6;MQRankSum=3.168;QD=2.51;ReadPosRankSum=-10.822;SOR=3.478	GT:AD:DP:GQ:PL	0/1:48,9:57:99:114,0,1116	0/1:63,29:93:99:529,0,1551	0/1:41,14:55:99:204,0,1168	0/1:89,14:103:99:169,0,2092	0/1:84,17:101:99:219,0,2242	0/1:114,22:136:99:174,0,3106
ENA|FR796436|FR796436.1	354192	.	G	C	1261.34	.	AC=6;AF=0.500;AN=12;BaseQRankSum=-1.853;DP=630;Dels=0.00;FS=20.224;HaplotypeScore=16.0828;MLEAC=6;MLEAF=0.500;MQ=38.45;MQ0=6;MQRankSum=-1.810;QD=2.00;ReadPosRankSum=-10.053;SOR=1.390	GT:AD:DP:GQ:PL	0/1:65,10:75:99:118,0,1983	0/1:87,17:104:99:157,0,2643	0/1:52,11:63:99:154,0,1637	0/1:109,19:129:99:241,0,3367	0/1:99,16:115:99:165,0,3079	0/1:114,26:142:99:463,0,3382
ENA|FR796436|FR796436.1	354194	.	A	C	808.34	.	AC=6;AF=0.500;AN=12;BaseQRankSum=-2.776;DP=632;Dels=0.00;FS=14.820;HaplotypeScore=17.0960;MLEAC=6;MLEAF=0.500;MQ=38.50;MQ0=6;MQRankSum=-1.625;QD=1.28;ReadPosRankSum=-10.634;SOR=1.274	GT:AD:DP:GQ:PL	0/1:65,8:73:42:42,0,2026	0/1:87,17:105:84:84,0,2563	0/1:55,10:66:95:95,0,1758	0/1:112,17:129:99:168,0,3452	0/1:102,13:116:86:86,0,3159	0/1:117,25:142:99:370,0,3282
ENA|FR796436|FR796436.1	359499	.	C	A	3603.34	.	AC=6;AF=0.500;AN=12;BaseQRankSum=6.845;DP=1001;Dels=0.00;FS=3.246;HaplotypeScore=6.1166;MLEAC=6;MLEAF=0.500;MQ=38.21;MQ0=9;MQRankSum=-19.117;QD=3.60;ReadPosRankSum=13.231;SOR=0.985	GT:AD:DP:GQ:PL	0/1:68,20:88:99:405,0,2162	0/1:123,34:157:99:412,0,3960	0/1:88,23:111:99:304,0,2704	0/1:125,51:176:99:882,0,3779	0/1:179,38:217:99:486,0,5644	0/1:189,60:250:99:1151,0,5709
ENA|FR796436|FR796436.1	359518	.	T	C	3279.34	.	AC=6;AF=0.500;AN=12;BaseQRankSum=6.597;DP=1041;Dels=0.00;FS=0.723;HaplotypeScore=5.3027;MLEAC=6;MLEAF=0.500;MQ=39.15;MQ0=8;MQRankSum=-20.749;QD=3.15;ReadPosRankSum=5.543;SOR=0.879	GT:AD:DP:GQ:PL	0/1:71,20:92:99:379,0,2210	0/1:132,35:167:99:426,0,4318	0/1:90,23:113:99:306,0,2906	0/1:145,52:198:99:761,0,4460	0/1:181,39:221:99:481,0,5609	0/1:193,56:249:99:963,0,6078
ENA|FR796436|FR796436.1	359519	.	G	A	3147.34	.	AC=6;AF=0.500;AN=12;BaseQRankSum=5.857;DP=1045;Dels=0.00;FS=2.369;HaplotypeScore=5.5946;MLEAC=6;MLEAF=0.500;MQ=39.20;MQ0=8;MQRankSum=-21.150;QD=3.01;ReadPosRankSum=4.910;SOR=0.906	GT:AD:DP:GQ:PL	0/1:71,20:91:99:374,0,2244	0/1:134,34:168:99:375,0,4580	0/1:90,23:113:99:301,0,2994	0/1:146,51:197:99:752,0,4801	0/1:188,38:226:99:446,0,6211	0/1:193,55:248:99:936,0,6303
ENA|FR796436|FR796436.1	359530	.	C	T	2752.34	.	AC=6;AF=0.500;AN=12;BaseQRankSum=1.586;DP=1051;Dels=0.00;FS=1.506;HaplotypeScore=4.7321;MLEAC=6;MLEAF=0.500;MQ=39.59;MQ0=8;MQRankSum=-21.603;QD=2.62;ReadPosRankSum=-5.621;SOR=0.845	GT:AD:DP:GQ:PL	0/1:77,20:97:99:375,0,2616	0/1:138,34:173:99:351,0,4816	0/1:89,21:110:99:230,0,3148	0/1:145,50:195:99:692,0,4820	0/1:186,38:224:99:415,0,6555	0/1:199,51:250:99:726,0,6821
ENA|FR796436|FR796436.1	359531	.	G	T	2449.34	.	AC=6;AF=0.500;AN=12;BaseQRankSum=2.373;DP=1045;Dels=0.00;FS=1.511;HaplotypeScore=4.4620;MLEAC=6;MLEAF=0.500;MQ=39.68;MQ0=8;MQRankSum=-21.551;QD=2.34;ReadPosRankSum=-6.294;SOR=0.924	GT:AD:DP:GQ:PL	0/1:78,18:96:99:305,0,2637	0/1:139,34:173:99:319,0,4751	0/1:88,19:107:99:171,0,3058	0/1:144,47:191:99:629,0,4913	0/1:187,37:224:99:379,0,6513	0/1:201,49:250:99:683,0,6823
ENA|FR796436|FR796436.1	361560	.	C	T	35576.9	.	AC=12;AF=1.00;AN=12;DP=951;Dels=0.00;FS=0.000;HaplotypeScore=3.1911;MLEAC=12;MLEAF=1.00;MQ=41.88;MQ0=0;QD=33.52;SOR=1.188	GT:AD:DP:GQ:PL	1/1:0,87:88:99:3299,259,0	1/1:0,139:139:99:5141,406,0	1/1:0,120:120:99:4425,355,0	1/1:0,178:179:99:6650,527,0	1/1:0,202:202:99:7790,605,0	1/1:0,221:221:99:8297,656,0
ENA|FR796436|FR796436.1	365974	.	G	C	49.45	.	AC=2;AF=0.167;AN=12;BaseQRankSum=-3.900;DP=131;Dels=0.00;FS=52.997;HaplotypeScore=1.4068;MLEAC=2;MLEAF=0.167;MQ=41.56;MQ0=0;MQRankSum=0.114;QD=1.83;ReadPosRankSum=-1.868;SOR=4.971	GT:AD:DP:GQ:PL	0/0:11,0:11:33:0,33,420	0/0:32,1:33:74:0,74,1180	0/1:5,1:6:14:14,0,134	0/1:16,4:20:71:71,0,477	0/0:24,3:27:5:0,5,797	0/0:30,3:33:7:0,7,937
ENA|FR796436|FR796436.1	368083	.	T	G	120.75	.	AC=4;AF=0.333;AN=12;BaseQRankSum=-2.040;DP=115;Dels=0.00;FS=7.830;HaplotypeScore=2.9764;MLEAC=4;MLEAF=0.333;MQ=41.45;MQ0=0;MQRankSum=-1.306;QD=1.55;ReadPosRankSum=-2.765;SOR=3.623	GT:AD:DP:GQ:PL	0/1:11,3:14:76:76,0,246	0/0:17,5:22:5:0,5,410	0/1:6,1:7:12:12,0,197	0/0:15,0:15:33:0,33,400	0/1:17,4:21:35:35,0,376	0/1:30,6:36:36:36,0,582
ENA|FR796436|FR796436.1	368087	.	A	G	69.08	.	AC=3;AF=0.250;AN=12;BaseQRankSum=-3.054;DP=106;Dels=0.00;FS=26.004;HaplotypeScore=3.7674;MLEAC=3;MLEAF=0.250;MQ=41.20;MQ0=0;MQRankSum=-2.349;QD=1.08;ReadPosRankSum=0.263;SOR=4.170	GT:AD:DP:GQ:PL	0/1:8,3:11:37:37,0,219	0/0:19,2:21:19:0,19,486	0/0:6,1:7:18:0,18,206	0/0:14,0:14:42:0,42,487	0/1:17,3:20:12:12,0,482	0/1:25,7:32:59:59,0,734
ENA|FR796436|FR796436.1	368091	.	T	G	94.67	.	AC=4;AF=0.333;AN=12;BaseQRankSum=0.100;DP=94;Dels=0.00;FS=33.066;HaplotypeScore=3.9502;MLEAC=4;MLEAF=0.333;MQ=41.10;MQ0=0;MQRankSum=-2.918;QD=1.25;ReadPosRankSum=0.233;SOR=5.546	GT:AD:DP:GQ:PL	0/0:5,5:10:12:0,12,112	0/1:14,3:18:28:28,0,264	0/1:5,1:6:19:19,0,142	0/0:8,0:8:15:0,15,146	0/1:16,3:19:18:18,0,372	0/1:25,5:32:69:69,0,454
ENA|FR796436|FR796436.1	368453	.	C	G	1733.34	.	AC=6;AF=0.500;AN=12;BaseQRankSum=3.629;DP=345;Dels=0.00;FS=134.579;HaplotypeScore=32.1586;MLEAC=6;MLEAF=0.500;MQ=41.79;MQ0=0;MQRankSum=0.055;QD=5.02;ReadPosRankSum=-12.345;SOR=6.016	GT:AD:DP:GQ:PL	0/1:17,10:27:99:291,0,489	0/1:59,13:72:99:261,0,1627	0/1:35,6:41:99:118,0,922	0/1:39,16:55:99:455,0,955	0/1:48,18:66:99:386,0,1343	0/1:71,13:84:99:259,0,1986
ENA|FR796436|FR796436.1	368454	.	A	G	3329.34	.	AC=6;AF=0.500;AN=12;BaseQRankSum=3.977;DP=388;Dels=0.00;FS=176.947;HaplotypeScore=34.6842;MLEAC=6;MLEAF=0.500;MQ=41.76;MQ0=0;MQRankSum=-0.554;QD=8.58;ReadPosRankSum=-11.902;SOR=6.154	GT:AD:DP:GQ:PL	0/1:18,18:36:99:558,0,526	0/1:59,21:80:99:552,0,1678	0/1:30,11:42:99:304,0,772	0/1:38,24:62:99:718,0,1005	0/1:49,23:72:99:606,0,1279	0/1:70,24:96:99:628,0,1939
ENA|FR796436|FR796436.1	380111	.	A	G	30739.9	.	AC=12;AF=1.00;AN=12;DP=820;Dels=0.00;FS=0.000;HaplotypeScore=2.2257;MLEAC=12;MLEAF=1.00;MQ=41.94;MQ0=0;QD=34.23;SOR=1.162	GT:AD:DP:GQ:PL	1/1:0,70:70:99:2618,205,0	1/1:0,122:122:99:4611,364,0	1/1:0,79:79:99:2992,238,0	1/1:0,155:155:99:5895,463,0	1/1:0,178:178:99:6670,527,0	1/1:0,214:214:99:7979,632,0
ENA|FR796436|FR796436.1	380867	.	A	G	272.03	.	AC=4;AF=0.400;AN=10;BaseQRankSum=-2.103;DP=35;Dels=0.00;FS=6.226;HaplotypeScore=0.5396;MLEAC=4;MLEAF=0.400;MQ=40.13;MQ0=0;MQRankSum=-0.679;QD=8.50;ReadPosRankSum=0.182;SOR=3.375	GT:AD:DP:GQ:PL	./.	0/1:3,2:5:42:42,0,79	0/0:3,0:3:6:0,6,83	0/1:1,1:2:25:25,0,32	0/1:4,5:9:86:87,0,86	0/1:8,8:16:99:153,0,183
ENA|FR796436|FR796436.1	380946	.	C	G	667.83	.	AC=11;AF=0.917;AN=12;BaseQRankSum=-0.144;DP=25;Dels=0.00;FS=0.000;HaplotypeScore=2.4163;MLEAC=12;MLEAF=1.00;MQ=40.32;MQ0=0;MQRankSum=1.445;QD=26.71;ReadPosRankSum=1.300;SOR=2.670	GT:AD:DP:GQ:PL	1/1:0,1:1:3:39,3,0	1/1:0,4:4:9:99,9,0	1/1:0,3:3:6:54,6,0	1/1:0,5:5:15:168,15,0	1/1:0,2:2:6:78,6,0	0/1:1,8:9:1:254,0,1
ENA|FR796436|FR796436.1	380948	.	T	G	1046.76	.	AC=12;AF=1.00;AN=12;BaseQRankSum=0.542;DP=32;Dels=0.00;FS=0.000;HaplotypeScore=3.8660;MLEAC=12;MLEAF=1.00;MQ=40.69;MQ0=0;MQRankSum=1.516;QD=32.71;ReadPosRankSum=0.108;SOR=4.112	GT:AD:DP:GQ:PL	1/1:0,3:3:9:113,9,0	1/1:0,6:6:15:191,15,0	1/1:0,4:4:12:132,12,0	1/1:0,7:7:21:260,21,0	1/1:0,2:2:6:81,6,0	1/1:1,9:10:2:294,2,0
ENA|FR796436|FR796436.1	396878	.	C	A	33926.9	.	AC=12;AF=1.00;AN=12;BaseQRankSum=0.006;DP=902;Dels=0.00;FS=0.000;HaplotypeScore=4.5197;MLEAC=12;MLEAF=1.00;MQ=41.66;MQ0=6;MQRankSum=-0.270;QD=33.46;ReadPosRankSum=0.832;SOR=0.232	GT:AD:DP:GQ:PL	1/1:0,90:91:99:3356,262,0	1/1:0,162:162:99:6224,484,0	1/1:0,85:85:99:3132,244,0	1/1:1,170:171:99:6188,452,0	1/1:0,192:192:99:7329,569,0	1/1:0,199:199:99:7723,599,0
ENA|FR796436|FR796436.1	400354	.	G	C	52.03	.	AC=4;AF=0.667;AN=6;BaseQRankSum=-0.059;DP=143;Dels=0.00;FS=0.000;HaplotypeScore=0.9540;MLEAC=4;MLEAF=0.667;MQ=7.61;MQ0=2;MQRankSum=-1.602;QD=0.90;ReadPosRankSum=-3.954;SOR=6.665	GT:AD:DP:GQ:PL	./.	./.	0/0:12,5:17:6:0,6,74	1/1:10,17:27:3:42,3,0	1/1:19,12:31:3:40,3,0	./.
ENA|FR796436|FR796436.1	404546	.	G	C	358.03	.	AC=4;AF=0.333;AN=12;BaseQRankSum=-10.059;DP=628;Dels=0.00;FS=169.786;HaplotypeScore=4.3608;MLEAC=4;MLEAF=0.333;MQ=41.98;MQ0=0;MQRankSum=-0.488;QD=1.02;ReadPosRankSum=-12.050;SOR=8.713	GT:AD:DP:GQ:PL	0/1:49,9:58:68:68,0,1564	0/1:95,15:110:97:97,0,3193	0/1:48,12:60:99:152,0,1576	0/1:105,16:122:81:81,0,3391	0/0:132,14:146:46:0,46,4460	0/0:120,11:131:52:0,52,3974
ENA|FR796436|FR796436.1	413654	.	A	C	237.51	.	AC=4;AF=0.333;AN=12;BaseQRankSum=-8.426;DP=457;Dels=0.00;FS=190.767;HaplotypeScore=3.7086;MLEAC=4;MLEAF=0.333;MQ=41.96;MQ0=0;MQRankSum=1.527;QD=0.70;ReadPosRankSum=-11.870;SOR=7.082	GT:AD:DP:GQ:PL	0/0:38,5:43:37:0,37,1187	0/1:66,13:79:2:2,0,1978	0/1:48,6:54:18:18,0,1425	0/0:65,9:74:19:0,19,2065	0/1:79,16:97:80:80,0,2451	0/1:90,20:110:99:175,0,2753
ENA|FR796436|FR796436.1	419846	.	C	G	30060.9	.	AC=12;AF=1.00;AN=12;BaseQRankSum=-0.555;DP=818;Dels=0.00;FS=0.000;HaplotypeScore=3.2944;MLEAC=12;MLEAF=1.00;MQ=41.91;MQ0=0;MQRankSum=1.728;QD=30.20;ReadPosRankSum=1.358;SOR=0.575	GT:AD:DP:GQ:PL	1/1:0,77:77:99:2812,223,0	1/1:0,146:146:99:5381,430,0	1/1:0,102:102:99:3740,301,0	1/1:1,135:136:99:5023,400,0	1/1:0,171:172:99:6331,511,0	1/1:0,183:184:99:6799,539,0
ENA|FR796436|FR796436.1	428317	.	T	G	396.08	.	AC=4;AF=0.333;AN=12;BaseQRankSum=0.264;DP=174;Dels=0.00;FS=129.263;HaplotypeScore=3.8918;MLEAC=4;MLEAF=0.333;MQ=41.74;MQ0=0;MQRankSum=-0.408;QD=3.22;ReadPosRankSum=-4.933;SOR=6.802	GT:AD:DP:GQ:PL	0/0:11,0:11:24:0,24,263	0/1:22,9:32:99:185,0,493	0/1:12,5:17:99:112,0,271	0/1:19,4:23:55:55,0,496	0/0:33,4:40:22:0,22,842	0/1:42,9:51:84:84,0,891
ENA|FR796436|FR796436.1	434036	.	A	G	1127.34	.	AC=6;AF=0.500;AN=12;BaseQRankSum=4.775;DP=442;Dels=0.00;FS=75.826;HaplotypeScore=58.3562;MLEAC=6;MLEAF=0.500;MQ=41.83;MQ0=0;MQRankSum=-0.254;QD=2.55;ReadPosRankSum=-11.359;SOR=6.083	GT:AD:DP:GQ:PL	0/1:41,4:45:33:33,0,971	0/1:66,12:78:99:220,0,1781	0/1:42,12:54:99:241,0,951	0/1:55,14:69:99:273,0,1413	0/1:86,11:97:87:87,0,2246	0/1:81,17:98:99:310,0,2148
ENA|FR796436|FR796436.1	437822	.	T	G	106.55	.	AC=3;AF=0.250;AN=12;BaseQRankSum=1.529;DP=49;Dels=0.00;FS=61.858;HaplotypeScore=0.8132;MLEAC=3;MLEAF=0.250;MQ=42.00;MQ0=0;MQRankSum=1.614;QD=3.04;ReadPosRankSum=-2.357;SOR=2.506	GT:AD:DP:GQ:PL	0/0:2,0:2:6:0,6,59	0/1:4,1:5:25:25,0,99	0/0:3,0:3:9:0,9,111	0/0:9,0:9:27:0,27,294	0/1:9,1:10:10:10,0,219	0/1:15,5:20:99:109,0,267
ENA|FR796436|FR796436.1	447102	.	C	G	43.57	.	AC=4;AF=0.333;AN=12;BaseQRankSum=-3.115;DP=542;Dels=0.01;FS=83.264;HaplotypeScore=19.2305;MLEAC=4;MLEAF=0.333;MQ=38.69;MQ0=1;MQRankSum=-7.320;QD=0.15;ReadPosRankSum=-11.971;SOR=5.027	GT:AD:DP:GQ:PL	0/1:46,5:51:7:7,0,1358	0/0:76,15:91:11:0,11,2419	0/1:45,7:52:6:6,0,1265	0/1:67,17:84:17:17,0,1892	0/1:87,18:105:51:51,0,2607	0/0:135,17:152:23:0,23,3908
ENA|FR796436|FR796436.1	447144	.	C	G	1240.34	.	AC=6;AF=0.500;AN=12;BaseQRankSum=-3.465;DP=519;Dels=0.01;FS=41.723;HaplotypeScore=19.6014;MLEAC=6;MLEAF=0.500;MQ=38.17;MQ0=0;MQRankSum=-0.314;QD=2.39;ReadPosRankSum=-9.523;SOR=2.125	GT:AD:DP:GQ:PL	0/1:39,10:49:98:98,0,1141	0/1:78,17:95:99:236,0,2103	0/1:41,8:49:45:45,0,1137	0/1:74,22:96:99:257,0,1963	0/1:72,16:88:92:92,0,1987	0/1:106,32:139:99:549,0,2856
ENA|FR796436|FR796436.1	467304	.	G	T	4405.12	.	AC=12;AF=1.00;AN=12;BaseQRankSum=5.961;DP=1500;Dels=0.00;FS=17.145;HaplotypeScore=14.5637;MLEAC=12;MLEAF=1.00;MQ=12.80;MQ0=70;MQRankSum=14.897;QD=2.94;ReadPosRankSum=15.777;SOR=1.764	GT:AD:DP:GQ:PL	1/1:216,31:249:42:524,42,0	1/1:201,46:248:6:924,6,0	1/1:207,39:249:42:556,42,0	1/1:211,36:249:21:800,21,0	1/1:207,42:250:63:815,63,0	1/1:198,48:247:24:811,24,0
ENA|FR796436|FR796436.1	467310	.	G	T	3963.85	.	AC=11;AF=0.917;AN=12;BaseQRankSum=5.757;DP=1500;Dels=0.00;FS=0.000;HaplotypeScore=18.6490;MLEAC=11;MLEAF=0.917;MQ=12.13;MQ0=54;MQRankSum=15.048;QD=2.64;ReadPosRankSum=13.259;SOR=1.883	GT:AD:DP:GQ:PL	1/1:219,29:249:39:508,39,0	1/1:199,49:249:78:1015,78,0	1/1:218,30:249:33:444,33,0	1/1:211,37:249:29:747,29,0	1/1:205,41:249:51:695,51,0	0/1:207,41:248:11:586,0,11
ENA|FR796436|FR796436.1	467340	.	T	G	1317.39	.	AC=10;AF=0.833;AN=12;BaseQRankSum=-1.560;DP=1500;Dels=0.00;FS=0.000;HaplotypeScore=22.8644;MLEAC=10;MLEAF=0.833;MQ=7.87;MQ0=39;MQRankSum=8.458;QD=0.88;ReadPosRankSum=2.293;SOR=1.838	GT:AD:DP:GQ:PL	1/1:220,30:250:12:147,12,0	0/1:210,39:250:18:251,0,18	1/1:208,42:250:18:239,18,0	1/1:223,26:250:18:239,18,0	0/1:215,34:250:18:207,0,18	1/1:210,39:250:21:271,21,0
ENA|FR796436|FR796436.1	468834	.	G	T	144.01	.	AC=4;AF=0.500;AN=8;BaseQRankSum=3.746;DP=461;Dels=0.01;FS=7.372;HaplotypeScore=19.1208;MLEAC=4;MLEAF=0.500;MQ=7.25;MQ0=30;MQRankSum=5.654;QD=0.45;ReadPosRankSum=11.887;SOR=0.378	GT:AD:DP:GQ:PL	0/1:24,23:47:20:20,0,28	0/1:56,42:98:27:93,0,27	./.	0/1:29,23:52:25:40,0,25	./.	0/1:54,63:117:23:23,0,28
ENA|FR796436|FR796436.1	470717	.	G	T	39.56	.	AC=3;AF=0.250;AN=12;BaseQRankSum=0.226;DP=1500;Dels=0.00;FS=0.000;HaplotypeScore=3.5730;MLEAC=3;MLEAF=0.250;MQ=4.17;MQ0=33;MQRankSum=7.471;QD=0.05;ReadPosRankSum=-0.240;SOR=1.971	GT:AD:DP:GQ:PL	0/1:240,9:250:15:15,0,92	0/1:244,6:250:14:14,0,48	0/0:238,8:246:6:0,6,69	0/1:239,11:250:46:46,0,105	0/0:236,12:249:3:0,3,29	0/0:244,6:250:6:0,6,45
ENA|FR796436|FR796436.1	471861	.	G	T	120	.	AC=10;AF=1.00;AN=10;BaseQRankSum=6.212;DP=124;Dels=0.01;FS=0.000;HaplotypeScore=0.9834;MLEAC=10;MLEAF=1.00;MQ=8.53;MQ0=13;MQRankSum=3.354;QD=1.05;ReadPosRankSum=-0.960;SOR=0.497	GT:AD:DP:GQ:PL	1/1:2,14:16:3:26,3,0	1/1:1,20:21:3:22,3,0	./.	1/1:4,19:24:3:23,3,0	1/1:7,17:24:3:22,3,0	1/1:4,23:27:6:50,6,0
ENA|FR796436|FR796436.1	471989	.	T	G	45.87	.	AC=3;AF=0.250;AN=12;BaseQRankSum=-6.498;DP=1330;Dels=0.00;FS=0.994;HaplotypeScore=10.4165;MLEAC=3;MLEAF=0.250;MQ=4.98;MQ0=35;MQRankSum=1.583;QD=0.06;ReadPosRankSum=-2.231;SOR=0.813	GT:AD:DP:GQ:PL	0/0:156,16:173:18:0,18,173	0/1:226,23:249:22:22,0,107	0/0:150,6:157:3:0,3,22	0/0:229,21:250:15:0,15,116	0/1:224,25:250:11:11,0,71	0/1:224,25:250:34:50,0,34
ENA|FR796436|FR796436.1	472301	.	T	C	252.36	.	AC=4;AF=0.333;AN=12;BaseQRankSum=-1.230;DP=1064;Dels=0.00;FS=3.737;HaplotypeScore=26.8607;MLEAC=4;MLEAF=0.333;MQ=7.48;MQ0=34;MQRankSum=2.304;QD=0.37;ReadPosRankSum=2.982;SOR=2.473	GT:AD:DP:GQ:PL	0/0:158,7:168:6:0,6,253	0/1:187,15:202:87:87,0,133	0/1:76,6:84:35:35,0,37	0/1:191,11:204:41:41,0,209	0/0:191,11:205:16:0,16,359	0/1:173,26:200:99:128,0,115
ENA|FR796436|FR796436.1	472345	.	C	G	358.81	.	AC=8;AF=1.00;AN=8;BaseQRankSum=4.029;DP=148;Dels=0.00;FS=0.000;HaplotypeScore=0.6823;MLEAC=8;MLEAF=1.00;MQ=10.65;MQ0=16;MQRankSum=3.254;QD=3.32;ReadPosRankSum=0.410;SOR=0.670	GT:AD:DP:GQ:PL	1/1:1,23:24:15:128,15,0	1/1:3,31:34:9:83,9,0	./.	1/1:1,24:25:9:85,9,0	1/1:2,20:22:9:88,9,0	./.
ENA|FR796436|FR796436.1	472575	.	T	G	84.92	.	AC=8;AF=1.00;AN=8;BaseQRankSum=2.482;DP=208;Dels=0.00;FS=0.000;HaplotypeScore=4.2507;MLEAC=8;MLEAF=1.00;MQ=5.68;MQ0=50;MQRankSum=3.237;QD=0.70;ReadPosRankSum=2.482;SOR=1.276	GT:AD:DP:GQ:PL	1/1:10,22:32:3:28,3,0	./.	1/1:2,12:14:3:28,3,0	./.	1/1:13,27:40:3:29,3,0	1/1:14,21:35:3:23,3,0
ENA|FR796436|FR796436.1	472602	.	T	G	32.43	.	AC=4;AF=1.00;AN=4;BaseQRankSum=0.012;DP=477;Dels=0.00;FS=0.000;HaplotypeScore=16.5588;MLEAC=4;MLEAF=1.00;MQ=4.27;MQ0=53;MQRankSum=0.427;QD=0.21;ReadPosRankSum=1.183;SOR=0.576	GT:AD:DP:GQ:PL	./.	./.	1/1:37,6:43:3:28,3,0	./.	1/1:96,10:107:3:29,3,0	./.
ENA|FR796436|FR796436.1	473638	.	T	G	36.39	.	AC=4;AF=0.500;AN=8;BaseQRankSum=0.977;DP=1500;Dels=0.00;FS=0.000;HaplotypeScore=4.0218;MLEAC=4;MLEAF=0.500;MQ=2.46;MQ0=21;MQRankSum=2.397;QD=0.05;ReadPosRankSum=6.905;SOR=1.850	GT:AD:DP:GQ:PL	./.	0/0:240,10:250:6:0,6,43	0/1:222,27:250:31:31,0,32	./.	0/1:246,4:250:16:16,0,16	1/1:235,15:250:3:22,3,0
ENA|FR796436|FR796436.1	473650	.	T	G	54.78	.	AC=4;AF=0.333;AN=12;BaseQRankSum=2.931;DP=1500;Dels=0.00;FS=0.000;HaplotypeScore=2.6659;MLEAC=4;MLEAF=0.333;MQ=2.54;MQ0=24;MQRankSum=2.593;QD=0.07;ReadPosRankSum=4.805;SOR=1.229	GT:AD:DP:GQ:PL	0/0:234,15:249:6:0,6,43	0/0:244,5:249:6:0,6,43	0/1:231,18:249:31:31,0,32	0/0:240,9:249:6:0,6,47	0/1:241,8:250:16:16,0,16	1/1:238,12:250:6:47,6,0
ENA|FR796436|FR796436.1	475116	.	T	G	176.57	.	AC=6;AF=0.500;AN=12;BaseQRankSum=-6.420;DP=1500;Dels=0.00;FS=12.316;HaplotypeScore=17.5443;MLEAC=6;MLEAF=0.500;MQ=5.43;MQ0=30;MQRankSum=5.175;QD=0.12;ReadPosRankSum=-4.958;SOR=1.729	GT:AD:DP:GQ:PL	0/1:206,44:250:11:73,0,11	0/1:203,47:250:30:30,0,63	0/1:204,45:249:13:34,0,13	0/1:217,31:248:4:4,0,141	0/1:212,38:250:48:48,0,63	0/1:185,63:248:23:23,0,118
ENA|FR796437|FR796437.1	716	.	A	T	31.65	.	AC=2;AF=0.200;AN=10;BaseQRankSum=-2.813;DP=626;Dels=0.00;FS=2.327;HaplotypeScore=9.3223;MLEAC=2;MLEAF=0.200;MQ=6.83;MQ0=13;MQRankSum=2.342;QD=0.17;ReadPosRankSum=-5.863;SOR=1.837	GT:AD:DP:GQ:PL	0/1:83,3:87:17:17,0,17	0/0:101,2:105:6:0,6,53	./.	0/1:91,6:98:44:49,0,44	0/0:120,5:126:15:0,15,184	0/0:141,1:142:9:0,9,108
ENA|FR796437|FR796437.1	1033	.	T	A	287	.	AC=10;AF=1.00;AN=10;BaseQRankSum=5.391;DP=370;Dels=0.00;FS=0.000;HaplotypeScore=2.2230;MLEAC=10;MLEAF=1.00;MQ=7.53;MQ0=26;MQRankSum=1.356;QD=0.86;ReadPosRankSum=-0.002;SOR=1.624	GT:AD:DP:GQ:PL	1/1:1,43:44:6:44,6,0	1/1:1,62:63:9:95,9,0	./.	1/1:2,61:64:3:23,3,0	1/1:6,78:84:3:29,3,0	1/1:5,68:73:15:120,15,0
ENA|FR796437|FR796437.1	1060	.	A	C	42.46	.	AC=5;AF=0.417;AN=12;BaseQRankSum=-9.978;DP=1272;Dels=0.00;FS=8.776;HaplotypeScore=12.3346;MLEAC=5;MLEAF=0.417;MQ=5.83;MQ0=38;MQRankSum=10.551;QD=0.04;ReadPosRankSum=3.525;SOR=3.695	GT:AD:DP:GQ:PL	0/1:153,19:174:7:7,0,74	0/0:210,18:228:6:0,6,68	0/1:114,12:128:25:34,0,25	0/1:224,19:243:13:13,0,47	0/1:222,27:249:22:22,0,120	0/1:210,37:247:1:1,0,121
ENA|FR796437|FR796437.1	1952	.	A	C	131.83	.	AC=9;AF=0.900;AN=10;BaseQRankSum=-3.602;DP=1462;Dels=0.00;FS=0.000;HaplotypeScore=1.3069;MLEAC=9;MLEAF=0.900;MQ=2.76;MQ0=12;MQRankSum=4.152;QD=0.11;ReadPosRankSum=1.080;SOR=3.025	GT:AD:DP:GQ:PL	1/1:247,3:250:3:23,3,0	./.	1/1:203,10:215:6:48,6,0	1/1:243,5:250:3:23,3,0	1/1:245,4:250:3:22,3,0	0/1:227,18:247:14:44,0,14
ENA|FR796437|FR796437.1	1970	.	A	C	400.6	.	AC=9;AF=0.900;AN=10;BaseQRankSum=-0.351;DP=1436;Dels=0.00;FS=7.404;HaplotypeScore=0.4731;MLEAC=9;MLEAF=0.900;MQ=3.07;MQ0=13;MQRankSum=6.790;QD=0.34;ReadPosRankSum=-6.531;SOR=3.090	GT:AD:DP:GQ:PL	1/1:242,8:250:15:111,15,0	0/1:236,13:250:65:104,0,65	1/1:181,11:192:6:43,6,0	1/1:241,8:249:12:107,12,0	./.	1/1:231,11:243:9:67,9,0
ENA|FR796437|FR796437.1	2000	.	A	C	5649.6	.	AC=11;AF=0.917;AN=12;BaseQRankSum=4.384;DP=1329;Dels=0.00;FS=27.649;HaplotypeScore=5.7065;MLEAC=11;MLEAF=0.917;MQ=13.84;MQ0=15;MQRankSum=20.014;QD=4.25;ReadPosRankSum=-6.683;SOR=1.501	GT:AD:DP:GQ:PL	0/1:207,41:248:12:819,0,12	1/1:193,57:250:72:1257,72,0	1/1:115,13:129:30:326,30,0	1/1:195,54:250:99:1247,105,0	1/1:202,48:250:99:1219,99,0	1/1:166,34:200:14:813,14,0
ENA|FR796437|FR796437.1	10305	.	A	C	870	.	AC=5;AF=0.417;AN=12;BaseQRankSum=-8.570;DP=857;Dels=0.00;FS=125.535;HaplotypeScore=9.1684;MLEAC=5;MLEAF=0.417;MQ=41.81;MQ0=0;MQRankSum=-1.615;QD=1.34;ReadPosRankSum=-8.078;SOR=6.127	GT:AD:DP:GQ:PL	0/1:89,12:101:99:113,0,2891	0/1:137,19:156:69:69,0,4479	0/1:45,7:52:83:83,0,1511	0/1:146,29:175:99:420,0,4843	0/1:141,22:165:99:224,0,4679	0/0:186,21:207:66:0,66,6216
ENA|FR796437|FR796437.1	22578	.	T	C	25705.9	.	AC=12;AF=1.00;AN=12;BaseQRankSum=3.482;DP=1085;Dels=0.00;FS=0.000;HaplotypeScore=4.0047;MLEAC=12;MLEAF=1.00;MQ=33.82;MQ0=13;MQRankSum=16.795;QD=23.69;ReadPosRankSum=-2.776;SOR=1.466	GT:AD:DP:GQ:PL	1/1:17,109:126:99:3138,259,0	1/1:40,178:220:99:5094,418,0	1/1:9,53:62:99:1571,135,0	1/1:34,214:248:99:5973,505,0	1/1:25,201:226:99:5523,463,0	1/1:33,167:200:99:4432,376,0
ENA|FR796437|FR796437.1	22591	.	C	T	28478.9	.	AC=12;AF=1.00;AN=12;BaseQRankSum=2.682;DP=1079;Dels=0.00;FS=0.000;HaplotypeScore=4.3608;MLEAC=12;MLEAF=1.00;MQ=34.55;MQ0=11;MQRankSum=16.238;QD=26.39;ReadPosRankSum=-1.043;SOR=1.603	GT:AD:DP:GQ:PL	1/1:17,110:127:99:3506,280,0	1/1:36,182:218:99:5385,433,0	1/1:9,50:59:99:1531,126,0	1/1:25,222:248:99:6735,544,0	1/1:21,210:231:99:6638,520,0	1/1:32,162:194:99:4709,371,0
ENA|FR796437|FR796437.1	31804	.	G	C	10050.3	.	AC=6;AF=0.500;AN=12;BaseQRankSum=-5.892;DP=862;Dels=0.00;FS=247.423;HaplotypeScore=1.7814;MLEAC=6;MLEAF=0.500;MQ=29.75;MQ0=4;MQRankSum=15.775;QD=11.66;ReadPosRankSum=5.468;SOR=10.612	GT:AD:DP:GQ:PL	0/1:49,38:88:99:984,0,428	0/1:72,76:148:99:2037,0,355	0/1:24,32:56:99:847,0,427	0/1:95,86:181:99:1965,0,878	0/1:101,87:188:99:2221,0,1049	0/1:115,85:200:99:2033,0,817
ENA|FR796437|FR796437.1	31805	.	A	C	9402.34	.	AC=6;AF=0.500;AN=12;BaseQRankSum=-3.416;DP=875;Dels=0.00;FS=221.119;HaplotypeScore=1.8660;MLEAC=6;MLEAF=0.500;MQ=29.59;MQ0=5;MQRankSum=14.153;QD=10.75;ReadPosRankSum=-6.736;SOR=9.688	GT:AD:DP:GQ:PL	0/1:53,36:89:99:909,0,522	0/1:78,74:152:99:1969,0,524	0/1:24,29:53:99:775,0,446	0/1:102,83:186:99:1891,0,1011	0/1:112,81:193:99:2010,0,1279	0/1:121,80:201:99:1885,0,908
ENA|FR796437|FR796437.1	31807	.	A	C	3618.34	.	AC=6;AF=0.500;AN=12;BaseQRankSum=-6.973;DP=714;Dels=0.00;FS=268.818;HaplotypeScore=1.4127;MLEAC=6;MLEAF=0.500;MQ=26.46;MQ0=4;MQRankSum=11.326;QD=5.07;ReadPosRankSum=-18.198;SOR=10.260	GT:AD:DP:GQ:PL	0/1:57,13:70:99:281,0,629	0/1:91,34:125:99:810,0,635	0/1:24,10:34:99:253,0,528	0/1:120,39:159:99:751,0,1245	0/1:126,37:163:99:868,0,1625	0/1:125,35:160:99:692,0,1067
ENA|FR796437|FR796437.1	31808	.	G	C	193.65	.	AC=3;AF=0.250;AN=12;BaseQRankSum=-3.984;DP=589;Dels=0.00;FS=53.068;HaplotypeScore=1.5758;MLEAC=3;MLEAF=0.250;MQ=24.06;MQ0=4;MQRankSum=3.167;QD=0.73;ReadPosRankSum=-8.023;SOR=6.516	GT:AD:DP:GQ:PL	0/0:57,2:60:41:0,41,776	0/1:96,9:105:99:139,0,836	0/1:27,3:30:18:18,0,593	0/1:122,8:130:76:76,0,1402	0/0:129,1:130:99:0,115,1859	0/0:131,2:133:70:0,70,1216
ENA|FR796437|FR796437.1	41132	.	G	A	700.34	.	AC=6;AF=0.500;AN=12;BaseQRankSum=-5.079;DP=295;Dels=0.00;FS=3.761;HaplotypeScore=41.5958;MLEAC=6;MLEAF=0.500;MQ=41.50;MQ0=1;MQRankSum=1.081;QD=2.37;ReadPosRankSum=-10.491;SOR=1.031	GT:AD:DP:GQ:PL	0/1:32,6:38:99:110,0,1050	0/1:41,12:53:99:255,0,1370	0/1:14,6:20:99:127,0,431	0/1:52,10:62:99:159,0,1726	0/1:52,6:58:40:40,0,1820	0/1:57,7:64:46:46,0,1963
ENA|FR796437|FR796437.1	41133	.	A	T	799.4	.	AC=6;AF=0.500;AN=12;BaseQRankSum=-7.768;DP=302;Dels=0.00;FS=3.500;HaplotypeScore=41.5958;MLEAC=6;MLEAF=0.500;MQ=41.51;MQ0=1;MQRankSum=0.983;QD=2.65;ReadPosRankSum=-11.169;SOR=1.008	GT:AD:DP:GQ:PL	0/1:32,8:40:99:140,0,1063	0/1:41,13:54:99:281,0,1389	0/1:14,7:21:99:149,0,410	0/1:52,11:63:99:138,0,1692	0/1:52,6:58:16:16,0,1815	0/1:57,9:66:99:112,0,1985
ENA|FR796437|FR796437.1	58473	.	C	G	3458.34	.	AC=6;AF=0.500;AN=12;BaseQRankSum=-13.192;DP=1045;Dels=0.00;FS=322.032;HaplotypeScore=4.6324;MLEAC=6;MLEAF=0.500;MQ=41.98;MQ0=0;MQRankSum=-0.260;QD=3.31;ReadPosRankSum=-19.336;SOR=10.953	GT:AD:DP:GQ:PL	0/1:105,32:137:99:509,0,3449	0/1:167,42:209:99:474,0,5162	0/1:51,14:65:99:223,0,1684	0/1:176,46:222:99:691,0,5776	0/1:149,57:206:99:1076,0,4867	0/1:159,47:206:99:522,0,5172
ENA|FR796437|FR796437.1	58476	.	T	G	300.75	.	AC=5;AF=0.417;AN=12;BaseQRankSum=-14.217;DP=960;Dels=0.00;FS=186.788;HaplotypeScore=4.6561;MLEAC=5;MLEAF=0.417;MQ=41.98;MQ0=0;MQRankSum=0.666;QD=0.39;ReadPosRankSum=-15.980;SOR=8.302	GT:AD:DP:GQ:PL	0/1:110,16:126:8:8,0,3787	0/1:171,24:196:25:25,0,5792	0/1:50,9:59:45:45,0,1687	0/1:175,22:198:12:12,0,6048	0/1:157,33:190:99:248,0,5368	0/0:166,24:190:8:0,8,5689
ENA|FR796437|FR796437.1	59390	.	A	C	224.26	.	AC=5;AF=0.417;AN=12;BaseQRankSum=-3.162;DP=298;Dels=0.00;FS=128.268;HaplotypeScore=7.2643;MLEAC=5;MLEAF=0.417;MQ=41.93;MQ0=0;MQRankSum=-0.200;QD=0.94;ReadPosRankSum=-0.365;SOR=7.657	GT:AD:DP:GQ:PL	0/1:16,9:28:81:81,0,207	0/1:48,11:60:40:40,0,724	0/1:17,2:19:5:5,0,160	0/1:48,18:66:99:125,0,735	0/0:51,8:59:83:0,83,1066	0/1:56,10:66:11:11,0,917
ENA|FR796437|FR796437.1	59396	.	A	C	369.2	.	AC=4;AF=0.333;AN=12;BaseQRankSum=-2.416;DP=291;Dels=0.00;FS=84.658;HaplotypeScore=8.6954;MLEAC=4;MLEAF=0.333;MQ=41.93;MQ0=0;MQRankSum=0.359;QD=1.70;ReadPosRankSum=-1.524;SOR=4.352	GT:AD:DP:GQ:PL	0/1:17,12:31:65:65,0,346	0/1:47,10:58:73:73,0,812	0/0:16,2:18:15:0,15,140	0/1:46,16:64:99:128,0,699	0/0:46,10:56:40:0,40,857	0/1:52,12:64:99:143,0,929
ENA|FR796437|FR796437.1	59402	.	G	C	84.07	.	AC=4;AF=0.333;AN=12;BaseQRankSum=-5.935;DP=263;Dels=0.00;FS=111.786;HaplotypeScore=6.1845;MLEAC=3;MLEAF=0.250;MQ=41.85;MQ0=0;MQRankSum=-0.643;QD=0.45;ReadPosRankSum=-4.959;SOR=6.932	GT:AD:DP:GQ:PL	0/1:26,3:29:1:1,0,873	0/1:44,7:51:22:22,0,1421	0/0:20,1:21:38:0,38,709	0/1:47,7:54:1:1,0,1446	0/0:49,5:54:62:0,62,1734	0/1:44,10:54:94:94,0,1418
ENA|FR796437|FR796437.1	67859	.	G	A	48496.9	.	AC=12;AF=1.00;AN=12;BaseQRankSum=2.569;DP=1270;Dels=0.00;FS=0.000;HaplotypeScore=5.2900;MLEAC=12;MLEAF=1.00;MQ=41.92;MQ0=0;MQRankSum=2.013;QD=29.19;ReadPosRankSum=0.887;SOR=0.657	GT:AD:DP:GQ:PL	1/1:0,165:165:99:6219,487,0	1/1:1,249:250:99:9608,711,0	1/1:0,106:106:99:3997,316,0	1/1:1,249:250:99:9329,697,0	1/1:0,249:249:99:9700,746,0	1/1:1,249:250:99:9669,728,0
ENA|FR796437|FR796437.1	74695	.	G	C	395	.	AC=6;AF=0.500;AN=12;BaseQRankSum=-10.904;DP=405;Dels=0.00;FS=241.125;HaplotypeScore=9.6503;MLEAC=6;MLEAF=0.500;MQ=41.84;MQ0=0;MQRankSum=0.810;QD=0.98;ReadPosRankSum=-6.605;SOR=8.955	GT:AD:DP:GQ:PL	0/1:33,8:41:1:1,0,1002	0/1:51,14:65:61:61,0,1573	0/1:21,9:30:69:69,0,641	0/1:60,19:79:36:36,0,1745	0/1:62,17:79:26:26,0,1859	0/1:81,29:110:99:237,0,2491
ENA|FR796437|FR796437.1	80599	.	C	T	398	.	AC=10;AF=1.00;AN=10;BaseQRankSum=0.274;DP=1088;Dels=0.00;FS=0.000;HaplotypeScore=0.5321;MLEAC=10;MLEAF=1.00;MQ=4.79;MQ0=40;MQRankSum=10.907;QD=0.38;ReadPosRankSum=-7.418;SOR=1.943	GT:AD:DP:GQ:PL	1/1:79,15:94:3:39,3,0	1/1:217,31:250:15:168,15,0	./.	1/1:233,16:250:6:71,6,0	1/1:162,38:201:9:109,9,0	1/1:235,14:250:3:35,3,0
ENA|FR796437|FR796437.1	85884	.	C	T	12495.9	.	AC=12;AF=1.00;AN=12;DP=358;Dels=0.00;FS=0.000;HaplotypeScore=0.8653;MLEAC=12;MLEAF=1.00;MQ=41.94;MQ0=0;QD=34.90;SOR=2.846	GT:AD:DP:GQ:PL	1/1:0,34:34:99:1247,99,0	1/1:0,69:69:99:2445,202,0	1/1:0,24:24:66:777,66,0	1/1:0,83:83:99:2870,238,0	1/1:0,65:65:99:2216,186,0	1/1:0,83:83:99:2966,244,0
ENA|FR796437|FR796437.1	85967	.	G	C	233.49	.	AC=4;AF=0.333;AN=12;BaseQRankSum=-2.118;DP=137;Dels=0.00;FS=101.476;HaplotypeScore=3.3584;MLEAC=4;MLEAF=0.333;MQ=41.75;MQ0=0;MQRankSum=0.063;QD=2.65;ReadPosRankSum=1.987;SOR=6.516	GT:AD:DP:GQ:PL	0/1:8,5:13:45:45,0,188	0/0:25,3:28:22:0,22,591	0/1:7,2:9:21:21,0,127	0/1:30,4:34:5:5,0,692	0/0:19,1:20:19:0,19,565	0/1:19,12:31:99:201,0,549
ENA|FR796437|FR796437.1	85971	.	G	C	147.65	.	AC=5;AF=0.417;AN=12;BaseQRankSum=-3.570;DP=148;Dels=0.00;FS=49.971;HaplotypeScore=2.5578;MLEAC=5;MLEAF=0.417;MQ=41.86;MQ0=0;MQRankSum=-0.552;QD=1.25;ReadPosRankSum=1.213;SOR=6.357	GT:AD:DP:GQ:PL	0/1:9,4:13:38:38,0,186	0/1:25,4:29:25:25,0,580	0/1:7,2:9:52:52,0,137	0/1:36,3:39:7:7,0,870	0/0:29,1:30:58:0,58,993	0/1:19,9:28:64:64,0,589
ENA|FR796437|FR796437.1	85975	.	G	C	36.55	.	AC=3;AF=0.250;AN=12;BaseQRankSum=-5.625;DP=190;Dels=0.00;FS=37.615;HaplotypeScore=1.3051;MLEAC=3;MLEAF=0.250;MQ=41.83;MQ0=0;MQRankSum=-1.202;QD=0.55;ReadPosRankSum=0.504;SOR=5.783	GT:AD:DP:GQ:PL	0/1:12,3:15:17:17,0,287	0/0:35,1:36:84:0,84,1311	0/1:10,3:13:52:52,0,331	0/0:47,3:50:55:0,55,1519	0/0:38,0:38:99:0,108,1377	0/1:31,7:38:5:5,0,983
ENA|FR796437|FR796437.1	88873	.	T	G	237.27	.	AC=4;AF=0.333;AN=12;BaseQRankSum=-4.467;DP=502;Dels=0.00;FS=96.390;HaplotypeScore=5.5362;MLEAC=4;MLEAF=0.333;MQ=41.86;MQ0=0;MQRankSum=0.758;QD=0.69;ReadPosRankSum=-9.490;SOR=5.667	GT:AD:DP:GQ:PL	0/0:51,3:54:70:0,70,1730	0/0:96,7:103:85:0,85,3128	0/1:34,5:39:20:20,0,1020	0/1:91,16:107:99:207,0,2626	0/1:83,9:92:14:14,0,2711	0/1:94,12:106:36:36,0,2846
ENA|FR796437|FR796437.1	88879	.	C	G	956.34	.	AC=6;AF=0.500;AN=12;BaseQRankSum=-13.042;DP=520;Dels=0.00;FS=191.587;HaplotypeScore=7.9931;MLEAC=6;MLEAF=0.500;MQ=41.81;MQ0=0;MQRankSum=-0.464;QD=1.84;ReadPosRankSum=-7.748;SOR=9.688	GT:AD:DP:GQ:PL	0/1:44,15:59:99:151,0,1410	0/1:81,29:113:99:256,0,2474	0/1:22,11:33:57:57,0,700	0/1:82,32:114:99:193,0,2440	0/1:68,24:93:99:189,0,2120	0/1:80,27:107:99:147,0,2357
ENA|FR796437|FR796437.1	93177	.	G	C	45438.9	.	AC=12;AF=1.00;AN=12;BaseQRankSum=1.403;DP=1196;Dels=0.00;FS=0.000;HaplotypeScore=6.2466;MLEAC=12;MLEAF=1.00;MQ=41.95;MQ0=0;MQRankSum=1.729;QD=29.43;ReadPosRankSum=1.220;SOR=0.326	GT:AD:DP:GQ:PL	1/1:0,146:146:99:5576,430,0	1/1:0,235:235:99:9078,701,0	1/1:0,70:70:99:2665,211,0	1/1:0,250:250:99:9590,743,0	1/1:1,242:243:99:9187,695,0	1/1:0,248:249:99:9368,731,0
ENA|FR796437|FR796437.1	96726	.	T	G	585.78	.	AC=4;AF=0.333;AN=12;BaseQRankSum=-3.999;DP=480;Dels=0.00;FS=136.188;HaplotypeScore=3.8345;MLEAC=4;MLEAF=0.333;MQ=41.54;MQ0=1;MQRankSum=-0.253;QD=1.82;ReadPosRankSum=-6.151;SOR=7.978	GT:AD:DP:GQ:PL	0/0:57,5:62:4:0,4,1792	0/1:87,13:100:99:164,0,2784	0/1:16,3:19:49:49,0,499	0/1:89,17:106:99:283,0,2826	0/0:92,4:96:99:0,115,2955	0/1:84,12:97:99:128,0,2817
ENA|FR796437|FR796437.1	98571	.	G	C	823.34	.	AC=6;AF=0.500;AN=12;BaseQRankSum=-3.514;DP=257;Dels=0.00;FS=357.202;HaplotypeScore=2.8499;MLEAC=6;MLEAF=0.500;MQ=41.91;MQ0=0;MQRankSum=1.076;QD=3.20;ReadPosRankSum=-4.040;SOR=8.086	GT:AD:DP:GQ:PL	0/1:19,2:21:25:25,0,507	0/1:45,14:59:99:209,0,1375	0/1:8,4:12:99:113,0,231	0/1:45,10:55:99:149,0,1413	0/1:26,12:38:99:197,0,799	0/1:53,17:70:99:167,0,1680
ENA|FR796437|FR796437.1	98575	.	A	C	242.78	.	AC=5;AF=0.417;AN=12;BaseQRankSum=-4.927;DP=246;Dels=0.00;FS=166.300;HaplotypeScore=2.2894;MLEAC=5;MLEAF=0.417;MQ=41.90;MQ0=0;MQRankSum=-0.574;QD=1.27;ReadPosRankSum=-2.592;SOR=7.222	GT:AD:DP:GQ:PL	0/1:18,5:23:84:84,0,573	0/1:53,7:60:2:2,0,1582	0/1:9,4:13:99:101,0,270	0/0:47,7:54:34:0,34,1368	0/1:27,5:32:66:66,0,824	0/1:54,9:63:27:27,0,1607
ENA|FR796437|FR796437.1	104571	.	C	G	527.51	.	AC=5;AF=0.417;AN=12;BaseQRankSum=-12.037;DP=1108;Dels=0.00;FS=107.475;HaplotypeScore=16.9489;MLEAC=5;MLEAF=0.417;MQ=41.92;MQ0=0;MQRankSum=0.421;QD=0.61;ReadPosRankSum=-14.026;SOR=10.536	GT:AD:DP:GQ:PL	0/1:96,23:120:86:86,0,2547	0/0:216,27:243:99:0,197,5884	0/1:68,23:91:99:232,0,1761	0/1:200,49:249:8:8,0,5471	0/1:154,38:195:99:155,0,3958	0/1:174,33:208:85:85,0,4580
ENA|FR796437|FR796437.1	105067	.	A	G	4479.34	.	AC=6;AF=0.500;AN=12;BaseQRankSum=-5.293;DP=656;Dels=0.00;FS=316.894;HaplotypeScore=3.9946;MLEAC=6;MLEAF=0.500;MQ=41.72;MQ0=0;MQRankSum=-0.389;QD=6.83;ReadPosRankSum=-18.232;SOR=10.352	GT:AD:DP:GQ:PL	0/1:60,23:83:99:608,0,1977	0/1:104,30:134:99:713,0,3462	0/1:20,12:32:99:354,0,630	0/1:100,39:140:99:1025,0,3147	0/1:87,35:122:99:923,0,2845	0/1:107,37:144:99:893,0,3576
ENA|FR796437|FR796437.1	105068	.	C	G	11029.3	.	AC=6;AF=0.500;AN=12;BaseQRankSum=-6.708;DP=827;Dels=0.00;FS=407.570;HaplotypeScore=4.1612;MLEAC=6;MLEAF=0.500;MQ=41.71;MQ0=0;MQRankSum=0.102;QD=13.34;ReadPosRankSum=-2.457;SOR=11.816	GT:AD:DP:GQ:PL	0/1:60,46:106:99:1358,0,1967	0/1:100,62:162:99:1797,0,3285	0/1:20,23:43:99:703,0,613	0/1:92,80:172:99:2493,0,2875	0/1:84,75:159:99:2319,0,2708	0/1:104,81:185:99:2396,0,3269
ENA|FR796437|FR796437.1	113176	.	G	C	592.34	.	AC=6;AF=0.500;AN=12;BaseQRankSum=-6.293;DP=259;Dels=0.00;FS=307.858;HaplotypeScore=6.4134;MLEAC=6;MLEAF=0.500;MQ=41.82;MQ0=0;MQRankSum=-0.021;QD=2.29;ReadPosRankSum=-2.578;SOR=8.222	GT:AD:DP:GQ:PL	0/1:17,10:27:60:60,0,474	0/1:51,13:64:69:69,0,1481	0/1:11,5:16:99:119,0,231	0/1:26,10:36:99:150,0,644	0/1:26,10:36:99:173,0,731	0/1:65,12:79:58:58,0,1754
ENA|FR796437|FR796437.1	113180	.	G	C	502.51	.	AC=5;AF=0.417;AN=12;BaseQRankSum=-6.903;DP=247;Dels=0.00;FS=212.664;HaplotypeScore=6.8453;MLEAC=6;MLEAF=0.500;MQ=41.81;MQ0=0;MQRankSum=0.227;QD=2.32;ReadPosRankSum=-4.333;SOR=6.769	GT:AD:DP:GQ:PL	0/0:23,7:30:0:0,0,563	0/1:53,8:61:12:12,0,1439	0/1:6,8:14:99:126,0,139	0/1:23,10:33:99:174,0,572	0/1:23,11:34:96:96,0,699	0/1:58,17:75:99:129,0,1500
ENA|FR796437|FR796437.1	113188	.	T	C	121.78	.	AC=2;AF=0.167;AN=12;BaseQRankSum=-4.178;DP=231;Dels=0.00;FS=80.920;HaplotypeScore=2.3402;MLEAC=2;MLEAF=0.167;MQ=41.94;MQ0=0;MQRankSum=-0.955;QD=2.34;ReadPosRankSum=-6.023;SOR=5.992	GT:AD:DP:GQ:PL	0/0:22,1:23:32:0,32,803	0/0:54,2:56:99:0,103,1893	0/1:11,3:14:27:27,0,333	0/0:33,1:34:71:0,71,1123	0/1:31,7:38:99:132,0,1019	0/0:60,6:66:59:0,59,2117
ENA|FR796437|FR796437.1	119701	.	T	A	320.47	.	AC=4;AF=0.333;AN=12;BaseQRankSum=-2.478;DP=921;Dels=0.00;FS=27.953;HaplotypeScore=100.6639;MLEAC=4;MLEAF=0.333;MQ=41.84;MQ0=0;MQRankSum=-0.047;QD=0.49;ReadPosRankSum=-12.508;SOR=3.569	GT:AD:DP:GQ:PL	0/1:147,14:161:45:45,0,5024	0/1:189,20:210:99:121,0,6480	0/0:80,7:87:6:0,6,2740	0/0:165,14:179:3:0,3,5558	0/1:114,14:128:99:123,0,3848	0/1:141,14:155:68:68,0,4604
ENA|FR796437|FR796437.1	119720	.	C	T	945	.	AC=5;AF=0.417;AN=12;BaseQRankSum=-1.496;DP=962;Dels=0.00;FS=1.880;HaplotypeScore=12.3991;MLEAC=5;MLEAF=0.417;MQ=41.83;MQ0=0;MQRankSum=0.169;QD=1.14;ReadPosRankSum=-11.748;SOR=0.828	GT:AD:DP:GQ:PL	0/1:153,16:170:99:126,0,5050	0/1:203,26:231:99:166,0,6670	0/1:79,10:90:96:96,0,2506	0/1:158,25:183:99:385,0,5228	0/0:126,7:133:94:0,94,4168	0/1:133,20:153:99:211,0,4341
ENA|FR796437|FR796437.1	119723	.	G	A	131.9	.	AC=2;AF=0.167;AN=12;BaseQRankSum=-2.980;DP=967;Dels=0.00;FS=1.030;HaplotypeScore=12.6387;MLEAC=2;MLEAF=0.167;MQ=41.83;MQ0=0;MQRankSum=0.851;QD=0.37;ReadPosRankSum=-11.019;SOR=0.903	GT:AD:DP:GQ:PL	0/1:160,14:174:23:23,0,4919	0/0:214,17:231:70:0,70,7102	0/0:83,6:89:18:0,18,2587	0/1:160,20:181:99:146,0,5162	0/0:131,5:137:99:0,215,4373	0/0:137,13:150:18:0,18,4617
ENA|FR796437|FR796437.1	122212	.	G	C	61.96	.	AC=2;AF=0.167;AN=12;BaseQRankSum=-1.423;DP=29;Dels=0.00;FS=34.757;HaplotypeScore=0.1108;MLEAC=2;MLEAF=0.167;MQ=41.22;MQ0=0;MQRankSum=-1.613;QD=4.13;ReadPosRankSum=-0.854;SOR=3.219	GT:AD:DP:GQ:PL	0/0:3,0:3:9:0,9,115	0/0:8,0:8:24:0,24,297	0/0:2,0:2:6:0,6,75	0/1:3,2:5:49:49,0,94	0/0:1,0:1:3:0,3,37	0/1:8,2:10:48:48,0,229
ENA|FR796437|FR796437.1	127355	.	T	C	34.49	.	AC=1;AF=0.083;AN=12;BaseQRankSum=-9.409;DP=447;Dels=0.01;FS=81.572;HaplotypeScore=53.5832;MLEAC=1;MLEAF=0.083;MQ=41.87;MQ0=0;MQRankSum=-1.596;QD=0.45;ReadPosRankSum=-9.652;SOR=7.074	GT:AD:DP:GQ:PL	0/0:47,10:57:8:0,8,1369	0/0:67,15:83:42:0,42,1837	0/0:27,5:32:48:0,48,767	0/0:83,14:97:17:0,17,2363	0/1:63,13:76:67:67,0,1703	0/0:79,18:97:14:0,14,2054
ENA|FR796437|FR796437.1	133211	.	T	C	2030.34	.	AC=6;AF=0.500;AN=12;BaseQRankSum=-0.505;DP=600;Dels=0.00;FS=144.240;HaplotypeScore=6.4881;MLEAC=6;MLEAF=0.500;MQ=41.68;MQ0=3;MQRankSum=-0.471;QD=3.38;ReadPosRankSum=-10.527;SOR=6.012	GT:AD:DP:GQ:PL	0/1:67,16:83:99:326,0,1964	0/1:107,17:126:99:261,0,3284	0/1:32,8:40:99:180,0,1022	0/1:116,15:131:99:195,0,3468	0/1:76,22:98:99:540,0,2213	0/1:94,26:120:99:565,0,2967
ENA|FR796437|FR796437.1	136629	.	A	C	323.33	.	AC=4;AF=0.333;AN=12;BaseQRankSum=-1.586;DP=233;Dels=0.00;FS=129.799;HaplotypeScore=7.3353;MLEAC=4;MLEAF=0.333;MQ=41.84;MQ0=0;MQRankSum=-0.283;QD=1.66;ReadPosRankSum=-2.617;SOR=4.914	GT:AD:DP:GQ:PL	0/0:20,1:22:21:0,21,492	0/1:38,10:49:99:120,0,877	0/0:15,1:16:13:0,13,332	0/1:35,6:42:40:40,0,711	0/1:37,8:45:94:94,0,751	0/1:45,13:59:99:109,0,1106
ENA|FR796437|FR796437.1	140054	.	A	T	115.13	.	AC=2;AF=0.167;AN=12;BaseQRankSum=-6.009;DP=541;Dels=0.00;FS=31.527;HaplotypeScore=3.8880;MLEAC=1;MLEAF=0.083;MQ=40.33;MQ0=3;MQRankSum=-0.030;QD=0.88;ReadPosRankSum=-10.550;SOR=3.882	GT:AD:DP:GQ:PL	0/0:61,8:69:11:0,11,1930	0/0:106,10:117:99:0,128,3493	0/1:30,4:34:4:4,0,1027	0/0:109,10:120:42:0,42,3266	0/0:98,6:104:99:0,153,3331	0/1:81,16:97:99:145,0,2492
ENA|FR796437|FR796437.1	140055	.	C	G	147.15	.	AC=1;AF=0.083;AN=12;BaseQRankSum=-3.080;DP=543;Dels=0.00;FS=31.552;HaplotypeScore=3.7767;MLEAC=1;MLEAF=0.083;MQ=40.63;MQ0=3;MQRankSum=-0.641;QD=1.47;ReadPosRankSum=-10.162;SOR=5.074	GT:AD:DP:GQ:PL	0/0:62,5:67:74:0,74,2089	0/0:107,9:117:99:0,141,3502	0/0:31,3:34:28:0,28,1140	0/0:112,9:121:41:0,41,3333	0/0:97,7:104:99:0,136,3236	0/1:86,14:100:99:180,0,2440
ENA|FR796437|FR796437.1	145444	.	G	C	188.2	.	AC=6;AF=0.600;AN=10;BaseQRankSum=-1.271;DP=25;Dels=0.00;FS=11.553;HaplotypeScore=0.6832;MLEAC=6;MLEAF=0.600;MQ=40.26;MQ0=0;MQRankSum=-0.837;QD=7.84;ReadPosRankSum=1.705;SOR=4.977	GT:AD:DP:GQ:PL	1/1:0,3:3:3:36,3,0	0/1:2,1:3:24:24,0,31	./.	0/1:4,3:7:59:59,0,88	0/1:2,5:7:19:80,0,19	0/1:2,2:4:23:23,0,67
ENA|FR796437|FR796437.1	145449	.	A	C	344.81	.	AC=5;AF=0.500;AN=10;BaseQRankSum=0.066;DP=32;Dels=0.00;FS=12.270;HaplotypeScore=1.0225;MLEAC=5;MLEAF=0.500;MQ=39.98;MQ0=0;MQRankSum=-0.592;QD=11.12;ReadPosRankSum=2.390;SOR=4.106	GT:AD:DP:GQ:PL	0/1:1,3:4:27:90,0,27	0/1:3,1:4:21:21,0,64	./.	0/1:4,4:9:56:56,0,81	0/1:2,6:8:16:164,0,16	0/1:4,2:6:48:48,0,79
ENA|FR796437|FR796437.1	145456	.	T	C	388.56	.	AC=4;AF=0.400;AN=10;BaseQRankSum=-1.708;DP=51;Dels=0.00;FS=5.485;HaplotypeScore=0.9373;MLEAC=4;MLEAF=0.400;MQ=40.32;MQ0=0;MQRankSum=-1.000;QD=9.48;ReadPosRankSum=-0.576;SOR=2.556	GT:AD:DP:GQ:PL	0/1:5,3:8:90:90,0,154	0/0:8,1:9:21:0,21,254	./.	0/1:8,5:13:99:126,0,253	0/1:7,6:13:99:153,0,174	0/1:4,3:7:56:56,0,133
ENA|FR796437|FR796437.1	145460	.	A	C	50	.	AC=3;AF=0.300;AN=10;BaseQRankSum=-2.460;DP=51;Dels=0.00;FS=0.000;HaplotypeScore=0.6715;MLEAC=3;MLEAF=0.300;MQ=41.16;MQ0=0;MQRankSum=-2.209;QD=1.52;ReadPosRankSum=-3.048;SOR=0.818	GT:AD:DP:GQ:PL	0/0:6,0:6:18:0,18,199	0/0:10,1:11:3:0,3,344	./.	0/1:10,2:12:30:30,0,311	0/1:10,2:12:28:28,0,337	0/1:7,2:9:27:27,0,242
ENA|FR796437|FR796437.1	151086	.	A	G	212.76	.	AC=2;AF=0.167;AN=12;BaseQRankSum=-8.439;DP=988;Dels=0.00;FS=5.921;HaplotypeScore=16.9778;MLEAC=2;MLEAF=0.167;MQ=41.50;MQ0=1;MQRankSum=4.415;QD=0.62;ReadPosRankSum=-11.879;SOR=1.147	GT:AD:DP:GQ:PL	0/0:140,5:151:99:0,281,5193	0/0:207,12:219:99:0,286,7560	0/0:73,2:75:99:0,154,2752	0/0:181,13:195:99:0,171,6535	0/1:156,18:175:99:129,0,5496	0/1:151,18:169:99:121,0,5246
ENA|FR796437|FR796437.1	155273	.	G	C	218.55	.	AC=5;AF=0.417;AN=12;BaseQRankSum=-3.204;DP=141;Dels=0.01;FS=97.230;HaplotypeScore=2.9692;MLEAC=5;MLEAF=0.417;MQ=41.83;MQ0=0;MQRankSum=-0.158;QD=1.75;ReadPosRankSum=-2.131;SOR=6.438	GT:AD:DP:GQ:PL	0/1:20,2:22:11:11,0,611	0/1:21,7:28:95:95,0,550	0/1:7,3:10:34:34,0,211	0/1:23,5:28:56:56,0,772	0/0:15,1:16:14:0,14,483	0/1:30,6:36:61:61,0,910
ENA|FR796437|FR796437.1	160573	.	G	C	18742.9	.	AC=12;AF=1.00;AN=12;DP=561;Dels=0.00;FS=0.000;HaplotypeScore=3.4945;MLEAC=12;MLEAF=1.00;MQ=40.48;MQ0=2;QD=33.41;SOR=4.727	GT:AD:DP:GQ:PL	1/1:0,70:70:99:2250,192,0	1/1:0,107:107:99:3472,292,0	1/1:0,43:43:99:1529,123,0	1/1:0,111:112:99:3719,313,0	1/1:0,115:115:99:3953,328,0	1/1:0,114:114:99:3845,319,0
ENA|FR796437|FR796437.1	160599	.	T	C	17679.9	.	AC=12;AF=1.00;AN=12;BaseQRankSum=1.702;DP=468;Dels=0.00;FS=0.000;HaplotypeScore=1.4866;MLEAC=12;MLEAF=1.00;MQ=41.68;MQ0=0;MQRankSum=1.710;QD=30.72;ReadPosRankSum=1.183;SOR=10.902	GT:AD:DP:GQ:PL	1/1:0,57:57:99:2165,169,0	1/1:1,80:81:99:3048,235,0	1/1:0,31:31:90:1175,90,0	1/1:0,100:100:99:3799,292,0	1/1:0,98:98:99:3688,286,0	1/1:0,101:101:99:3830,298,0
ENA|FR796437|FR796437.1	163397	.	G	A	21957.3	.	AC=6;AF=0.500;AN=12;BaseQRankSum=-0.333;DP=1335;Dels=0.00;FS=3.419;HaplotypeScore=9.6038;MLEAC=6;MLEAF=0.500;MQ=41.86;MQ0=2;MQRankSum=-0.126;QD=16.45;ReadPosRankSum=3.291;SOR=0.468	GT:AD:DP:GQ:PL	0/1:99,114:213:99:3571,0,2982	0/1:124,124:249:99:3788,0,3786	0/1:52,69:121:99:2010,0,1639	0/1:113,137:250:99:4343,0,3401	0/1:111,139:250:99:4367,0,3391	0/1:123,127:250:99:3915,0,3827
ENA|FR796437|FR796437.1	165797	.	C	G	122.6	.	AC=4;AF=0.333;AN=12;BaseQRankSum=-4.765;DP=316;Dels=0.00;FS=155.340;HaplotypeScore=2.9320;MLEAC=4;MLEAF=0.333;MQ=41.74;MQ0=1;MQRankSum=-0.574;QD=0.60;ReadPosRankSum=-3.237;SOR=5.206	GT:AD:DP:GQ:PL	0/0:42,1:43:99:0,102,1474	0/1:68,8:77:9:9,0,2171	0/1:15,3:18:58:58,0,442	0/0:65,3:68:99:0,160,2362	0/1:48,6:54:45:45,0,1651	0/1:50,6:56:50:50,0,1703
ENA|FR796437|FR796437.1	182552	.	C	A	3559.34	.	AC=6;AF=0.500;AN=12;BaseQRankSum=2.999;DP=1279;Dels=0.00;FS=27.707;HaplotypeScore=4.6386;MLEAC=6;MLEAF=0.500;MQ=39.84;MQ0=13;MQRankSum=-21.868;QD=2.78;ReadPosRankSum=-7.448;SOR=1.923	GT:AD:DP:GQ:PL	0/1:134,25:159:99:257,0,4418	0/1:193,56:249:99:821,0,6160	0/1:91,32:123:99:553,0,2991	0/1:216,30:246:99:139,0,7234	0/1:205,45:250:99:649,0,6779	0/1:183,66:250:99:1177,0,5977
ENA|FR796437|FR796437.1	182560	.	T	C	4730.34	.	AC=6;AF=0.500;AN=12;BaseQRankSum=6.237;DP=1295;Dels=0.00;FS=30.256;HaplotypeScore=6.5714;MLEAC=6;MLEAF=0.500;MQ=39.56;MQ0=12;MQRankSum=-23.531;QD=3.65;ReadPosRankSum=-2.461;SOR=1.938	GT:AD:DP:GQ:PL	0/1:137,30:167:99:442,0,4373	0/1:190,60:250:99:895,0,5962	0/1:92,35:127:99:655,0,2888	0/1:214,36:250:99:376,0,6988	0/1:198,52:250:99:898,0,6449	0/1:172,78:250:99:1501,0,5407
ENA|FR796437|FR796437.1	182577	.	T	G	6020.34	.	AC=6;AF=0.500;AN=12;BaseQRankSum=4.826;DP=1329;Dels=0.00;FS=34.464;HaplotypeScore=3.7960;MLEAC=6;MLEAF=0.500;MQ=38.94;MQ0=7;MQRankSum=-25.439;QD=4.53;ReadPosRankSum=3.349;SOR=1.944	GT:AD:DP:GQ:PL	0/1:152,42:194:99:702,0,5108	0/1:183,65:249:99:991,0,6123	0/1:90,45:135:99:872,0,2968	0/1:202,48:250:99:582,0,6830	0/1:186,64:250:99:1184,0,6181	0/1:158,92:250:99:1726,0,5075
ENA|FR796437|FR796437.1	182619	.	G	A	6393.34	.	AC=6;AF=0.500;AN=12;BaseQRankSum=1.538;DP=1343;Dels=0.00;FS=31.117;HaplotypeScore=6.6555;MLEAC=6;MLEAF=0.500;MQ=37.69;MQ0=6;MQRankSum=-27.704;QD=4.76;ReadPosRankSum=-2.225;SOR=1.868	GT:AD:DP:GQ:PL	0/1:145,52:197:99:787,0,4867	0/1:176,72:248:99:1016,0,5627	0/1:89,59:148:99:1163,0,2879	0/1:198,51:249:99:504,0,6716	0/1:170,80:250:99:1244,0,5387	0/1:145,105:250:99:1716,0,4542
ENA|FR796437|FR796437.1	182638	.	T	G	5101.34	.	AC=6;AF=0.500;AN=12;BaseQRankSum=5.015;DP=1337;Dels=0.00;FS=22.647;HaplotypeScore=52.7519;MLEAC=6;MLEAF=0.500;MQ=37.20;MQ0=8;MQRankSum=-28.586;QD=3.82;ReadPosRankSum=-0.767;SOR=1.597	GT:AD:DP:GQ:PL	0/1:145,53:198:99:529,0,4693	0/1:175,75:250:99:1016,0,5478	0/1:88,52:140:99:725,0,2807	0/1:197,52:249:99:485,0,6484	0/1:173,76:249:99:892,0,5425	0/1:143,106:250:99:1491,0,4724
ENA|FR796437|FR796437.1	182650	.	A	G	5315.34	.	AC=6;AF=0.500;AN=12;BaseQRankSum=-9.519;DP=1346;Dels=0.00;FS=14.855;HaplotypeScore=62.6927;MLEAC=6;MLEAF=0.500;MQ=37.29;MQ0=7;MQRankSum=-29.180;QD=3.95;ReadPosRankSum=-0.749;SOR=1.322	GT:AD:DP:GQ:PL	0/1:147,55:202:99:490,0,4661	0/1:177,72:249:99:764,0,5409	0/1:94,49:143:99:583,0,3083	0/1:192,55:248:99:585,0,6319	0/1:170,79:249:99:916,0,5432	0/1:131,119:250:99:2014,0,4309
ENA|FR796437|FR796437.1	182696	.	C	G	9908.34	.	AC=6;AF=0.500;AN=12;BaseQRankSum=-0.368;DP=1355;Dels=0.00;FS=8.815;HaplotypeScore=6.2828;MLEAC=6;MLEAF=0.500;MQ=39.79;MQ0=6;MQRankSum=-12.724;QD=7.31;ReadPosRankSum=-0.619;SOR=1.208	GT:AD:DP:GQ:PL	0/1:157,56:213:99:851,0,5271	0/1:162,87:249:99:2031,0,5413	0/1:89,53:142:99:916,0,2930	0/1:184,66:250:99:1468,0,6247	0/1:173,74:248:99:1663,0,5770	0/1:134,115:249:99:3016,0,4232
ENA|FR796437|FR796437.1	182707	.	G	A	10742.3	.	AC=6;AF=0.500;AN=12;BaseQRankSum=2.706;DP=1357;Dels=0.00;FS=11.588;HaplotypeScore=3.7269;MLEAC=6;MLEAF=0.500;MQ=40.22;MQ0=7;MQRankSum=-12.071;QD=7.92;ReadPosRankSum=-0.371;SOR=1.298	GT:AD:DP:GQ:PL	0/1:165,48:213:99:764,0,5418	0/1:167,83:250:99:2076,0,5457	0/1:88,55:143:99:1059,0,2887	0/1:185,63:249:99:1510,0,5990	0/1:170,80:250:99:2070,0,5431	0/1:130,117:247:99:3300,0,4016
ENA|FR796437|FR796437.1	182923	.	C	T	8040.34	.	AC=6;AF=0.500;AN=12;BaseQRankSum=-3.201;DP=1257;Dels=0.00;FS=10.967;HaplotypeScore=5.7915;MLEAC=6;MLEAF=0.500;MQ=34.55;MQ0=8;MQRankSum=7.158;QD=6.40;ReadPosRankSum=-1.142;SOR=4.948	GT:AD:DP:GQ:PL	0/1:124,42:166:99:1018,0,2997	0/1:202,48:250:99:883,0,4605	0/1:62,38:100:99:1007,0,1131	0/1:200,44:244:99:854,0,3563	0/1:179,65:245:99:1508,0,3726	0/1:149,99:249:99:2807,0,3183
ENA|FR796437|FR796437.1	183028	.	C	G	162.57	.	AC=3;AF=0.250;AN=12;BaseQRankSum=-4.014;DP=1098;Dels=0.00;FS=50.484;HaplotypeScore=15.2643;MLEAC=2;MLEAF=0.167;MQ=32.70;MQ0=10;MQRankSum=5.149;QD=0.38;ReadPosRankSum=-13.299;SOR=8.553	GT:AD:DP:GQ:PL	0/1:118,10:132:52:52,0,2603	0/0:189,9:205:99:0,169,4640	0/1:71,7:85:12:12,0,1707	0/0:199,11:217:99:0,168,5014	0/0:222,15:248:72:0,72,5618	0/1:179,20:206:99:127,0,4397
ENA|FR796437|FR796437.1	183029	.	C	G	336.54	.	AC=3;AF=0.250;AN=12;BaseQRankSum=-3.456;DP=1104;Dels=0.00;FS=51.423;HaplotypeScore=13.5121;MLEAC=3;MLEAF=0.250;MQ=32.91;MQ0=10;MQRankSum=5.633;QD=0.57;ReadPosRankSum=-13.058;SOR=7.546	GT:AD:DP:GQ:PL	0/1:123,11:134:84:84,0,2718	0/0:194,14:208:74:0,74,4739	0/0:79,7:86:32:0,32,1955	0/0:204,13:217:99:0,143,5081	0/1:226,23:249:99:136,0,5874	0/1:186,20:206:99:156,0,4541
ENA|FR796437|FR796437.1	199028	.	C	T	4404.03	.	AC=4;AF=0.333;AN=12;BaseQRankSum=-2.090;DP=1119;Dels=0.00;FS=0.688;HaplotypeScore=46.5660;MLEAC=4;MLEAF=0.333;MQ=41.69;MQ0=2;MQRankSum=0.474;QD=5.54;ReadPosRankSum=-8.927;SOR=0.701	GT:AD:DP:GQ:PL	0/1:84,28:113:99:608,0,2557	0/1:201,49:250:99:920,0,6171	0/0:104,4:108:99:0,211,3719	0/1:160,49:211:99:1142,0,5121	0/1:145,74:220:99:1774,0,4513	0/0:211,5:216:99:0,505,7273
ENA|FR796437|FR796437.1	202304	.	T	G	68.15	.	AC=1;AF=0.083;AN=12;BaseQRankSum=-6.008;DP=573;Dels=0.00;FS=90.242;HaplotypeScore=1.8658;MLEAC=1;MLEAF=0.083;MQ=41.97;MQ0=0;MQRankSum=-0.023;QD=1.75;ReadPosRankSum=-10.031;SOR=7.378	GT:AD:DP:GQ:PL	0/0:60,4:64:46:0,46,2178	0/0:113,8:121:76:0,76,3973	0/1:33,6:39:99:101,0,1165	0/0:112,5:117:99:0,165,4087	0/0:101,8:109:37:0,37,3658	0/0:113,8:122:99:0,100,4024
ENA|FR796437|FR796437.1	202310	.	T	G	291.3	.	AC=5;AF=0.417;AN=12;BaseQRankSum=-9.435;DP=577;Dels=0.00;FS=174.955;HaplotypeScore=3.5516;MLEAC=5;MLEAF=0.417;MQ=41.96;MQ0=0;MQRankSum=-0.718;QD=0.63;ReadPosRankSum=-10.431;SOR=7.403	GT:AD:DP:GQ:PL	0/1:52,7:59:23:23,0,1620	0/1:96,23:121:81:81,0,2829	0/1:31,6:37:62:62,0,901	0/0:101,16:117:14:0,14,3108	0/1:95,18:113:88:88,0,2974	0/1:108,20:128:76:76,0,3233
ENA|FR796437|FR796437.1	202314	.	A	G	34.98	.	AC=2;AF=0.167;AN=12;BaseQRankSum=-11.592;DP=561;Dels=0.00;FS=169.392;HaplotypeScore=4.3100;MLEAC=1;MLEAF=0.083;MQ=41.94;MQ0=0;MQRankSum=-0.765;QD=0.15;ReadPosRankSum=-7.781;SOR=8.713	GT:AD:DP:GQ:PL	0/0:50,7:57:33:0,33,1695	0/1:95,22:117:4:4,0,3000	0/0:28,5:33:26:0,26,893	0/1:95,19:114:65:65,0,3126	0/0:94,17:111:32:0,32,3166	0/0:111,16:127:86:0,86,3670
ENA|FR796437|FR796437.1	202318	.	A	G	278.12	.	AC=4;AF=0.333;AN=12;BaseQRankSum=-10.727;DP=552;Dels=0.00;FS=204.458;HaplotypeScore=4.2451;MLEAC=4;MLEAF=0.333;MQ=41.94;MQ0=0;MQRankSum=0.402;QD=0.75;ReadPosRankSum=-7.279;SOR=8.909	GT:AD:DP:GQ:PL	0/0:49,6:55:64:0,64,1602	0/1:87,25:112:99:170,0,2646	0/1:25,7:32:99:115,0,802	0/1:95,20:115:26:26,0,2865	0/1:93,19:113:6:6,0,2976	0/0:111,13:124:99:0,117,3672
ENA|FR796437|FR796437.1	216071	.	G	C	729.34	.	AC=6;AF=0.500;AN=12;BaseQRankSum=-2.290;DP=284;Dels=0.00;FS=232.501;HaplotypeScore=4.4882;MLEAC=6;MLEAF=0.500;MQ=41.72;MQ0=0;MQRankSum=-1.098;QD=2.57;ReadPosRankSum=1.326;SOR=7.222	GT:AD:DP:GQ:PL	0/1:18,8:26:85:85,0,330	0/1:42,19:61:99:198,0,567	0/1:9,8:17:74:74,0,200	0/1:40,15:55:79:79,0,707	0/1:46,23:69:99:247,0,825	0/1:40,15:56:83:83,0,681
ENA|FR796437|FR796437.1	216077	.	G	C	167.03	.	AC=4;AF=0.333;AN=12;BaseQRankSum=-6.167;DP=386;Dels=0.00;FS=279.172;HaplotypeScore=5.3088;MLEAC=4;MLEAF=0.333;MQ=41.81;MQ0=0;MQRankSum=-2.198;QD=0.75;ReadPosRankSum=-1.918;SOR=7.327	GT:AD:DP:GQ:PL	0/1:32,5:37:53:53,0,1004	0/0:85,6:91:99:0,100,2953	0/1:20,4:24:45:45,0,669	0/0:68,5:73:96:0,96,2432	0/1:78,11:89:67:67,0,2566	0/1:64,8:72:42:42,0,2024
ENA|FR796437|FR796437.1	220615	.	T	G	145.53	.	AC=4;AF=0.333;AN=12;BaseQRankSum=-1.230;DP=100;Dels=0.00;FS=24.999;HaplotypeScore=2.9148;MLEAC=4;MLEAF=0.333;MQ=41.13;MQ0=0;MQRankSum=0.205;QD=1.91;ReadPosRankSum=-3.690;SOR=4.970	GT:AD:DP:GQ:PL	0/1:6,3:9:83:83,0,167	0/1:26,3:29:20:20,0,800	0/0:4,0:4:12:0,12,137	0/1:16,3:19:58:58,0,463	0/1:17,2:19:24:24,0,467	0/0:18,2:20:17:0,17,563
ENA|FR796437|FR796437.1	224204	.	T	C	418.15	.	AC=1;AF=0.083;AN=12;BaseQRankSum=1.865;DP=750;Dels=0.00;FS=25.145;HaplotypeScore=10.6004;MLEAC=1;MLEAF=0.083;MQ=41.85;MQ0=0;MQRankSum=0.912;QD=2.65;ReadPosRankSum=-8.232;SOR=5.132	GT:AD:DP:GQ:PL	0/0:80,1:81:99:0,229,2658	0/0:147,0:147:99:0,424,5084	0/0:55,0:55:99:0,156,1908	0/0:162,0:163:99:0,463,5570	0/0:141,1:143:99:0,367,4743	0/1:132,25:157:99:451,0,4159
ENA|FR796437|FR796437.1	239468	.	A	G	37813.9	.	AC=12;AF=1.00;AN=12;DP=1037;Dels=0.00;FS=0.000;HaplotypeScore=4.0866;MLEAC=12;MLEAF=1.00;MQ=41.90;MQ0=0;QD=33.21;SOR=1.469	GT:AD:DP:GQ:PL	1/1:0,117:117:99:4196,334,0	1/1:0,188:188:99:7054,563,0	1/1:0,83:83:99:2982,244,0	1/1:0,227:227:99:8205,665,0	1/1:0,213:213:99:7761,623,0	1/1:0,209:209:99:7641,608,0
ENA|FR796437|FR796437.1	239477	.	A	G	40527.9	.	AC=12;AF=1.00;AN=12;DP=1094;Dels=0.00;FS=0.000;HaplotypeScore=5.1210;MLEAC=12;MLEAF=1.00;MQ=41.90;MQ0=0;QD=24.95;SOR=1.268	GT:AD:DP:GQ:PL	1/1:0,121:121:99:4540,361,0	1/1:0,202:203:99:7546,596,0	1/1:0,82:82:99:3059,247,0	1/1:0,250:250:99:9223,743,0	1/1:0,229:229:99:8445,677,0	1/1:0,208:208:99:7740,614,0
ENA|FR796437|FR796437.1	245012	.	T	C	107.94	.	AC=2;AF=0.167;AN=12;BaseQRankSum=-0.736;DP=756;Dels=0.00;FS=19.900;HaplotypeScore=7.5260;MLEAC=2;MLEAF=0.167;MQ=41.84;MQ0=3;MQRankSum=0.073;QD=0.52;ReadPosRankSum=-6.299;SOR=3.331	GT:AD:DP:GQ:PL	0/0:89,1:90:99:0,250,2988	0/0:158,0:158:99:0,427,4986	0/1:44,6:50:18:18,0,1223	0/0:169,0:169:99:0,457,5421	0/0:132,1:133:99:0,370,4324	0/1:140,16:156:99:127,0,4001
ENA|FR796437|FR796437.1	254368	.	C	T	33634.9	.	AC=12;AF=1.00;AN=12;BaseQRankSum=2.426;DP=953;Dels=0.00;FS=0.000;HaplotypeScore=3.4194;MLEAC=12;MLEAF=1.00;MQ=41.94;MQ0=0;MQRankSum=-1.298;QD=34.81;ReadPosRankSum=0.301;SOR=0.814	GT:AD:DP:GQ:PL	1/1:1,116:117:99:4054,334,0	1/1:1,200:201:99:7223,584,0	1/1:0,58:58:99:2051,165,0	1/1:0,198:198:99:7041,566,0	1/1:0,181:181:99:6435,523,0	1/1:0,197:197:99:6856,554,0
ENA|FR796437|FR796437.1	267194	.	T	C	553.01	.	AC=6;AF=0.500;AN=12;BaseQRankSum=-4.031;DP=163;Dels=0.00;FS=164.427;HaplotypeScore=3.6712;MLEAC=6;MLEAF=0.500;MQ=41.57;MQ0=0;MQRankSum=-0.941;QD=3.39;ReadPosRankSum=-1.641;SOR=7.568	GT:AD:DP:GQ:PL	0/1:14,6:20:79:79,0,422	0/1:30,15:45:99:247,0,726	0/1:8,3:11:1:1,0,264	0/1:22,9:31:99:183,0,542	0/1:18,5:24:57:57,0,478	0/1:24,6:30:21:21,0,621
ENA|FR796437|FR796437.1	267198	.	A	C	538.11	.	AC=5;AF=0.417;AN=12;BaseQRankSum=-1.930;DP=163;Dels=0.00;FS=113.387;HaplotypeScore=2.8935;MLEAC=5;MLEAF=0.417;MQ=41.57;MQ0=0;MQRankSum=0.901;QD=3.52;ReadPosRankSum=-1.875;SOR=7.523	GT:AD:DP:GQ:PL	0/1:14,8:22:99:103,0,323	0/1:24,17:41:99:237,0,568	0/0:9,1:10:18:0,18,203	0/1:20,8:28:50:50,0,413	0/1:24,5:29:79:79,0,483	0/1:22,7:31:99:108,0,439
ENA|FR796437|FR796437.1	267203	.	A	C	75.43	.	AC=3;AF=0.250;AN=12;BaseQRankSum=-3.675;DP=175;Dels=0.00;FS=37.780;HaplotypeScore=2.5899;MLEAC=3;MLEAF=0.250;MQ=41.59;MQ0=0;MQRankSum=-0.650;QD=0.79;ReadPosRankSum=-1.937;SOR=4.975	GT:AD:DP:GQ:PL	0/1:18,4:22:64:64,0,424	0/1:29,9:39:35:35,0,677	0/0:9,0:9:21:0,21,240	0/0:31,6:37:3:0,3,872	0/0:31,3:34:41:0,41,724	0/1:30,4:34:14:14,0,746
ENA|FR796437|FR796437.1	270569	.	C	T	40127.9	.	AC=12;AF=1.00;AN=12;DP=1087;Dels=0.00;FS=0.000;HaplotypeScore=2.8569;MLEAC=12;MLEAF=1.00;MQ=41.95;MQ0=0;QD=32.61;SOR=1.017	GT:AD:DP:GQ:PL	1/1:0,147:147:99:5325,424,0	1/1:0,216:216:99:7995,635,0	1/1:0,91:91:99:3329,271,0	1/1:0,214:216:99:7895,632,0	1/1:0,203:203:99:7683,599,0	1/1:0,212:212:99:7926,626,0
ENA|FR796437|FR796437.1	271731	.	T	C	28610.9	.	AC=12;AF=1.00;AN=12;DP=764;Dels=0.00;FS=0.000;HaplotypeScore=1.7143;MLEAC=12;MLEAF=1.00;MQ=41.97;MQ0=0;QD=25.63;SOR=3.617	GT:AD:DP:GQ:PL	1/1:0,91:91:99:3390,268,0	1/1:0,140:140:99:5370,418,0	1/1:0,50:50:99:1759,138,0	1/1:0,172:172:99:6456,515,0	1/1:0,154:154:99:5789,451,0	1/1:0,156:156:99:5872,463,0
ENA|FR796437|FR796437.1	313026	.	A	C	2349.34	.	AC=6;AF=0.500;AN=12;BaseQRankSum=7.682;DP=562;Dels=0.00;FS=98.962;HaplotypeScore=57.0956;MLEAC=6;MLEAF=0.500;MQ=41.74;MQ0=1;MQRankSum=0.711;QD=4.18;ReadPosRankSum=-15.371;SOR=5.608	GT:AD:DP:GQ:PL	0/1:43,13:56:99:346,0,983	0/1:101,25:127:99:509,0,2482	0/1:26,13:39:99:354,0,558	0/1:96,19:117:99:401,0,2433	0/1:81,15:96:99:305,0,2092	0/1:104,22:127:99:471,0,2305
ENA|FR796437|FR796437.1	314573	.	T	G	65.69	.	AC=2;AF=0.167;AN=12;BaseQRankSum=-3.161;DP=237;Dels=0.00;FS=56.141;HaplotypeScore=2.5303;MLEAC=2;MLEAF=0.167;MQ=41.47;MQ0=0;MQRankSum=0.419;QD=0.82;ReadPosRankSum=-0.824;SOR=3.803	GT:AD:DP:GQ:PL	0/1:22,4:26:70:70,0,717	0/0:35,5:40:4:0,4,1195	0/0:15,0:15:42:0,42,506	0/0:42,2:44:52:0,52,1370	0/0:53,4:57:52:0,52,1771	0/1:48,6:54:32:32,0,1535
ENA|FR796437|FR796437.1	314575	.	T	G	2194.34	.	AC=6;AF=0.500;AN=12;BaseQRankSum=-1.962;DP=180;Dels=0.00;FS=52.857;HaplotypeScore=2.7952;MLEAC=6;MLEAF=0.500;MQ=41.66;MQ0=0;MQRankSum=-1.692;QD=12.19;ReadPosRankSum=-6.666;SOR=3.428	GT:AD:DP:GQ:PL	0/1:8,11:19:99:348,0,173	0/1:16,14:30:99:391,0,430	0/1:4,4:8:99:129,0,131	0/1:20,12:33:99:306,0,620	0/1:22,22:44:99:566,0,634	0/1:24,19:43:99:491,0,720
ENA|FR796437|FR796437.1	331940	.	T	G	230.28	.	AC=4;AF=0.333;AN=12;BaseQRankSum=-3.431;DP=114;Dels=0.00;FS=57.615;HaplotypeScore=2.0102;MLEAC=4;MLEAF=0.333;MQ=41.72;MQ0=0;MQRankSum=-2.313;QD=2.59;ReadPosRankSum=0.525;SOR=6.090	GT:AD:DP:GQ:PL	0/1:8,3:11:52:52,0,254	0/0:19,1:20:18:0,18,545	0/0:5,0:5:15:0,15,166	0/1:22,5:27:62:62,0,561	0/1:24,5:29:70:70,0,725	0/1:16,6:22:86:86,0,537
ENA|FR796437|FR796437.1	331944	.	T	G	416.49	.	AC=6;AF=0.500;AN=12;BaseQRankSum=-2.973;DP=118;Dels=0.00;FS=109.855;HaplotypeScore=1.8799;MLEAC=6;MLEAF=0.500;MQ=41.73;MQ0=0;MQRankSum=-1.712;QD=3.53;ReadPosRankSum=0.352;SOR=5.416	GT:AD:DP:GQ:PL	0/1:8,4:12:40:40,0,229	0/1:17,2:19:12:12,0,466	0/1:4,2:6:52:52,0,86	0/1:20,6:27:46:46,0,519	0/1:16,9:25:99:185,0,447	0/1:17,10:27:99:118,0,545
ENA|FR796437|FR796437.1	332115	.	A	G	27503.9	.	AC=12;AF=1.00;AN=12;BaseQRankSum=2.345;DP=754;Dels=0.00;FS=0.000;HaplotypeScore=3.6009;MLEAC=12;MLEAF=1.00;MQ=41.87;MQ0=0;MQRankSum=0.623;QD=29.74;ReadPosRankSum=-0.830;SOR=2.992	GT:AD:DP:GQ:PL	1/1:2,91:93:99:3197,232,0	1/1:0,149:149:99:5478,433,0	1/1:0,46:46:99:1698,135,0	1/1:0,158:158:99:5851,460,0	1/1:0,130:130:99:4775,376,0	1/1:0,176:176:99:6530,506,0
ENA|FR796437|FR796437.1	362274	.	C	G	61.38	.	AC=3;AF=0.250;AN=12;BaseQRankSum=-4.704;DP=183;Dels=0.00;FS=25.743;HaplotypeScore=0.5795;MLEAC=3;MLEAF=0.250;MQ=41.35;MQ0=0;MQRankSum=-3.163;QD=0.89;ReadPosRankSum=-1.022;SOR=5.074	GT:AD:DP:GQ:PL	0/1:19,5:24:63:63,0,575	0/1:29,4:33:31:31,0,995	0/1:10,2:12:5:5,0,305	0/0:42,1:43:99:0,123,1580	0/0:26,1:27:44:0,44,957	0/0:43,1:44:99:0,126,1598
ENA|FR796437|FR796437.1	362277	.	T	G	487.34	.	AC=6;AF=0.500;AN=12;BaseQRankSum=-4.497;DP=141;Dels=0.00;FS=44.799;HaplotypeScore=0.9036;MLEAC=6;MLEAF=0.500;MQ=41.05;MQ0=0;MQRankSum=-0.409;QD=3.46;ReadPosRankSum=-0.485;SOR=5.773	GT:AD:DP:GQ:PL	0/1:11,6:17:99:124,0,261	0/1:18,5:23:99:100,0,562	0/1:5,2:7:47:47,0,127	0/1:26,10:36:99:165,0,864	0/1:19,3:22:26:26,0,622	0/1:31,5:36:62:62,0,1028
ENA|FR796437|FR796437.1	362279	.	T	G	2338.34	.	AC=6;AF=0.500;AN=12;BaseQRankSum=-5.369;DP=165;Dels=0.00;FS=47.790;HaplotypeScore=1.1671;MLEAC=6;MLEAF=0.500;MQ=41.33;MQ0=0;MQRankSum=0.038;QD=14.17;ReadPosRankSum=-3.985;SOR=6.612	GT:AD:DP:GQ:PL	0/1:8,8:16:99:168,0,226	0/1:9,17:26:99:466,0,264	0/1:3,8:11:86:180,0,86	0/1:20,20:40:99:550,0,604	0/1:15,19:34:99:493,0,398	0/1:18,20:38:99:518,0,562
ENA|FR796437|FR796437.1	363287	.	A	C	34391	.	AC=8;AF=0.667;AN=12;BaseQRankSum=-0.958;DP=1243;Dels=0.00;FS=2.022;HaplotypeScore=3.7988;MLEAC=8;MLEAF=0.667;MQ=41.84;MQ0=0;MQRankSum=0.162;QD=28.90;ReadPosRankSum=3.301;SOR=0.912	GT:AD:DP:GQ:PL	1/1:0,162:162:99:6118,481,0	1/1:1,249:250:99:9422,731,0	0/0:97,0:97:99:0,283,3640	1/1:0,249:250:99:9540,740,0	1/1:0,247:247:99:9363,731,0	0/0:236,0:236:99:0,698,9038
ENA|FR796437|FR796437.1	365502	.	C	G	46.05	.	AC=3;AF=0.250;AN=12;BaseQRankSum=-1.448;DP=50;Dels=0.00;FS=5.028;HaplotypeScore=0.4203;MLEAC=3;MLEAF=0.250;MQ=40.46;MQ0=0;MQRankSum=-2.970;QD=1.54;ReadPosRankSum=-2.314;SOR=2.152	GT:AD:DP:GQ:PL	0/0:9,0:9:24:0,24,295	0/1:8,3:11:47:47,0,232	0/0:1,0:1:3:0,3,36	0/0:10,0:10:30:0,30,343	0/1:7,2:9:32:32,0,240	0/1:9,1:10:2:2,0,266
ENA|FR796437|FR796437.1	365507	.	T	G	120.86	.	AC=4;AF=0.333;AN=12;BaseQRankSum=-0.949;DP=40;Dels=0.00;FS=8.435;HaplotypeScore=0.6764;MLEAC=4;MLEAF=0.333;MQ=39.64;MQ0=0;MQRankSum=-3.104;QD=3.45;ReadPosRankSum=0.080;SOR=3.627	GT:AD:DP:GQ:PL	0/0:4,0:4:9:0,9,96	0/1:6,3:9:53:53,0,148	0/0:1,0:1:3:0,3,35	0/1:6,2:8:32:32,0,128	0/1:7,3:10:39:39,0,162	0/1:6,2:8:34:34,0,140
ENA|FR796437|FR796437.1	365513	.	C	G	195.19	.	AC=4;AF=0.400;AN=10;BaseQRankSum=-2.821;DP=27;Dels=0.00;FS=34.856;HaplotypeScore=1.3637;MLEAC=4;MLEAF=0.400;MQ=39.21;MQ0=0;MQRankSum=-1.846;QD=7.81;ReadPosRankSum=-1.179;SOR=3.747	GT:AD:DP:GQ:PL	0/0:1,1:2:3:0,3,39	0/1:1,2:3:16:59,0,16	./.	0/1:4,4:8:55:55,0,134	0/1:5,3:8:47:47,0,139	0/1:3,3:6:68:68,0,86
ENA|FR796437|FR796437.1	365520	.	C	G	44.42	.	AC=3;AF=0.300;AN=10;BaseQRankSum=-2.385;DP=27;Dels=0.00;FS=25.611;HaplotypeScore=2.1592;MLEAC=3;MLEAF=0.300;MQ=39.62;MQ0=0;MQRankSum=-1.983;QD=2.47;ReadPosRankSum=0.226;SOR=4.796	GT:AD:DP:GQ:PL	0/0:1,0:1:3:0,3,35	0/1:2,1:3:19:19,0,33	./.	0/0:5,3:8:12:0,12,143	0/1:5,3:8:16:16,0,77	0/1:4,3:7:44:44,0,119
ENA|FR796437|FR796437.1	365521	.	T	G	81.2	.	AC=4;AF=0.400;AN=10;BaseQRankSum=-1.472;DP=27;Dels=0.00;FS=37.433;HaplotypeScore=2.1592;MLEAC=4;MLEAF=0.400;MQ=39.62;MQ0=0;MQRankSum=-2.083;QD=3.12;ReadPosRankSum=0.139;SOR=4.396	GT:AD:DP:GQ:PL	0/0:1,0:1:3:0,3,37	0/1:1,2:3:30:39,0,30	./.	0/1:6,2:8:21:21,0,156	0/1:5,3:8:20:20,0,114	0/1:5,2:7:35:35,0,120
ENA|FR796437|FR796437.1	367692	.	T	G	290.38	.	AC=4;AF=0.333;AN=12;BaseQRankSum=-3.568;DP=136;Dels=0.00;FS=35.647;HaplotypeScore=7.5713;MLEAC=4;MLEAF=0.333;MQ=41.20;MQ0=0;MQRankSum=-0.200;QD=3.42;ReadPosRankSum=-0.906;SOR=5.679	GT:AD:DP:GQ:PL	0/0:17,5:22:8:0,8,457	0/1:15,6:21:99:118,0,344	0/1:6,3:9:5:5,0,160	0/0:24,5:29:15:0,15,769	0/1:18,12:30:99:198,0,367	0/1:21,4:25:6:6,0,446
ENA|FR796437|FR796437.1	367788	.	T	G	210.34	.	AC=3;AF=0.250;AN=12;BaseQRankSum=-0.675;DP=158;Dels=0.00;FS=109.448;HaplotypeScore=5.4197;MLEAC=3;MLEAF=0.250;MQ=41.41;MQ0=0;MQRankSum=-0.218;QD=2.00;ReadPosRankSum=-2.675;SOR=6.182	GT:AD:DP:GQ:PL	0/0:15,1:16:17:0,17,412	0/1:20,3:23:10:10,0,465	0/0:8,1:10:18:0,18,212	0/1:32,7:40:99:136,0,740	0/0:25,2:27:29:0,29,663	0/1:33,7:42:99:103,0,849
ENA|FR796437|FR796437.1	398610	.	G	A	50303.9	.	AC=12;AF=1.00;AN=12;DP=1309;Dels=0.00;FS=0.000;HaplotypeScore=5.8080;MLEAC=12;MLEAF=1.00;MQ=41.81;MQ0=0;QD=30.32;SOR=0.835	GT:AD:DP:GQ:PL	1/1:0,191:191:99:7428,566,0	1/1:0,248:248:99:9429,731,0	1/1:0,119:119:99:4492,349,0	1/1:0,249:249:99:9662,740,0	1/1:0,250:250:99:9564,740,0	1/1:0,250:250:99:9754,746,0
ENA|FR796437|FR796437.1	398611	.	T	C	50488.9	.	AC=12;AF=1.00;AN=12;BaseQRankSum=1.727;DP=1309;Dels=0.00;FS=0.000;HaplotypeScore=5.5248;MLEAC=12;MLEAF=1.00;MQ=41.81;MQ0=0;MQRankSum=0.974;QD=32.09;ReadPosRankSum=-0.794;SOR=0.476	GT:AD:DP:GQ:PL	1/1:0,190:190:99:7392,563,0	1/1:1,248:249:99:9585,740,0	1/1:0,117:117:99:4446,346,0	1/1:0,249:250:99:9665,740,0	1/1:0,250:250:99:9673,746,0	1/1:0,249:249:99:9753,746,0
ENA|FR796437|FR796437.1	398615	.	T	C	50450.9	.	AC=12;AF=1.00;AN=12;DP=1303;Dels=0.00;FS=0.000;HaplotypeScore=4.8253;MLEAC=12;MLEAF=1.00;MQ=41.82;MQ0=0;QD=24.85;SOR=0.859	GT:AD:DP:GQ:PL	1/1:0,186:186:99:7312,557,0	1/1:0,250:250:99:9602,743,0	1/1:0,117:117:99:4554,352,0	1/1:0,250:250:99:9655,737,0	1/1:0,250:250:99:9660,740,0	1/1:0,249:249:99:9693,740,0
ENA|FR796437|FR796437.1	407696	.	C	T	46796.9	.	AC=12;AF=1.00;AN=12;BaseQRankSum=0.421;DP=1267;Dels=0.00;FS=0.000;HaplotypeScore=4.7806;MLEAC=12;MLEAF=1.00;MQ=41.92;MQ0=0;MQRankSum=-0.721;QD=30.60;ReadPosRankSum=0.772;SOR=0.235	GT:AD:DP:GQ:PL	1/1:1,160:161:99:5990,472,0	1/1:0,247:247:99:9333,731,0	1/1:0,108:108:99:3950,316,0	1/1:0,249:249:99:9311,737,0	1/1:1,249:250:99:9297,708,0	1/1:1,248:250:99:8941,672,0
ENA|FR796437|FR796437.1	408040	.	C	T	45984.9	.	AC=12;AF=1.00;AN=12;BaseQRankSum=1.694;DP=1280;Dels=0.00;FS=0.000;HaplotypeScore=6.4803;MLEAC=12;MLEAF=1.00;MQ=41.88;MQ0=0;MQRankSum=1.324;QD=28.27;ReadPosRankSum=1.081;SOR=0.281	GT:AD:DP:GQ:PL	1/1:1,182:185:99:6573,527,0	1/1:0,248:249:99:8892,716,0	1/1:0,92:93:99:3288,262,0	1/1:0,249:250:99:9020,722,0	1/1:0,250:250:99:9036,725,0	1/1:0,250:250:99:9201,740,0
ENA|FR796437|FR796437.1	408329	.	A	G	45832.9	.	AC=12;AF=1.00;AN=12;BaseQRankSum=2.390;DP=1246;Dels=0.00;FS=0.000;HaplotypeScore=6.4358;MLEAC=12;MLEAF=1.00;MQ=41.89;MQ0=0;MQRankSum=-2.270;QD=23.72;ReadPosRankSum=-1.258;SOR=0.142	GT:AD:DP:GQ:PL	1/1:0,158:159:99:5896,469,0	1/1:1,249:250:99:9158,731,0	1/1:0,87:87:99:3149,247,0	1/1:0,249:249:99:9015,728,0	1/1:0,248:248:99:9282,734,0	1/1:1,249:250:99:9358,743,0
ENA|FR796437|FR796437.1	408741	.	C	T	43605.9	.	AC=12;AF=1.00;AN=12;BaseQRankSum=1.709;DP=1208;Dels=0.00;FS=0.000;HaplotypeScore=5.2016;MLEAC=12;MLEAF=1.00;MQ=41.69;MQ0=0;MQRankSum=-1.055;QD=30.81;ReadPosRankSum=0.779;SOR=0.791	GT:AD:DP:GQ:PL	1/1:0,147:147:99:5491,439,0	1/1:0,247:248:99:9045,725,0	1/1:1,75:76:99:2605,214,0	1/1:0,249:249:99:8879,716,0	1/1:0,234:234:99:8419,677,0	1/1:0,250:250:99:9192,734,0
ENA|FR796437|FR796437.1	408825	.	T	G	44621.9	.	AC=12;AF=1.00;AN=12;BaseQRankSum=2.492;DP=1266;Dels=0.00;FS=0.000;HaplotypeScore=7.5881;MLEAC=12;MLEAF=1.00;MQ=41.81;MQ0=0;MQRankSum=0.084;QD=33.83;ReadPosRankSum=1.221;SOR=0.603	GT:AD:DP:GQ:PL	1/1:0,201:202:99:7111,575,0	1/1:1,248:249:99:8808,707,0	1/1:0,101:101:99:3537,286,0	1/1:0,249:249:99:8781,713,0	1/1:1,212:213:99:7586,608,0	1/1:1,249:250:99:8824,682,0
ENA|FR796437|FR796437.1	409042	.	A	G	44855.9	.	AC=12;AF=1.00;AN=12;BaseQRankSum=2.411;DP=1226;Dels=0.00;FS=0.000;HaplotypeScore=5.6270;MLEAC=12;MLEAF=1.00;MQ=41.62;MQ0=2;MQRankSum=-0.971;QD=28.46;ReadPosRankSum=1.313;SOR=1.061	GT:AD:DP:GQ:PL	1/1:1,179:180:99:6464,517,0	1/1:0,244:246:99:8913,707,0	1/1:0,87:87:99:3248,259,0	1/1:1,247:248:99:9136,725,0	1/1:0,213:214:99:7888,626,0	1/1:0,250:250:99:9232,719,0
ENA|FR796437|FR796437.1	409059	.	T	C	49069.9	.	AC=12;AF=1.00;AN=12;BaseQRankSum=-0.333;DP=1283;Dels=0.00;FS=0.000;HaplotypeScore=2.8136;MLEAC=12;MLEAF=1.00;MQ=41.62;MQ0=2;MQRankSum=1.729;QD=25.33;ReadPosRankSum=1.418;SOR=0.635	GT:AD:DP:GQ:PL	1/1:0,198:198:99:7417,578,0	1/1:0,250:250:99:9511,737,0	1/1:0,104:104:99:3932,301,0	1/1:1,249:250:99:9614,740,0	1/1:0,230:230:99:8871,689,0	1/1:0,250:250:99:9750,749,0
ENA|FR796437|FR796437.1	414218	.	C	T	2530.93	.	AC=12;AF=1.00;AN=12;BaseQRankSum=-1.923;DP=1193;Dels=0.00;FS=0.000;HaplotypeScore=2.6092;MLEAC=12;MLEAF=1.00;MQ=11.54;MQ0=6;MQRankSum=9.360;QD=2.12;ReadPosRankSum=-2.931;SOR=0.228	GT:AD:DP:GQ:PL	1/1:43,104:147:30:330,30,0	1/1:57,160:217:51:493,51,0	1/1:43,52:95:36:377,36,0	1/1:74,169:244:72:721,72,0	1/1:98,142:241:33:299,33,0	1/1:74,170:245:33:336,33,0
ENA|FR796437|FR796437.1	414616	.	G	C	35477.9	.	AC=12;AF=1.00;AN=12;DP=1003;Dels=0.00;FS=0.000;HaplotypeScore=4.2238;MLEAC=12;MLEAF=1.00;MQ=41.87;MQ0=2;QD=31.89;SOR=1.467	GT:AD:DP:GQ:PL	1/1:0,123:124:99:4341,361,0	1/1:0,194:195:99:7009,569,0	1/1:0,83:83:99:2978,241,0	1/1:0,207:207:99:7371,605,0	1/1:0,189:189:99:6774,548,0	1/1:1,202:203:99:7030,575,0
ENA|FR796437|FR796437.1	414729	.	G	A	26868.9	.	AC=12;AF=1.00;AN=12;BaseQRankSum=1.350;DP=774;Dels=0.00;FS=0.000;HaplotypeScore=2.7065;MLEAC=12;MLEAF=1.00;MQ=41.83;MQ0=3;MQRankSum=1.728;QD=34.71;ReadPosRankSum=1.504;SOR=1.458	GT:AD:DP:GQ:PL	1/1:0,93:93:99:3303,268,0	1/1:0,138:138:99:4536,373,0	1/1:0,50:50:99:1808,147,0	1/1:0,185:186:99:6182,508,0	1/1:0,130:131:99:4715,382,0	1/1:1,175:176:99:6350,517,0
ENA|FR796437|FR796437.1	417192	.	A	G	1113.21	.	AC=5;AF=0.417;AN=12;BaseQRankSum=1.418;DP=977;Dels=0.00;FS=75.178;HaplotypeScore=121.1232;MLEAC=5;MLEAF=0.417;MQ=41.68;MQ0=1;MQRankSum=0.840;QD=1.23;ReadPosRankSum=-15.939;SOR=6.032	GT:AD:DP:GQ:PL	0/1:104,20:124:99:373,0,3213	0/1:161,26:187:99:439,0,5046	0/0:69,3:72:99:0,107,2382	0/1:190,21:211:99:140,0,5894	0/1:175,15:192:12:12,0,5483	0/1:169,21:190:99:188,0,5202
ENA|FR796437|FR796437.1	417193	.	A	G	3124.34	.	AC=6;AF=0.500;AN=12;BaseQRankSum=1.663;DP=1042;Dels=0.00;FS=93.322;HaplotypeScore=134.2953;MLEAC=6;MLEAF=0.500;MQ=41.66;MQ0=1;MQRankSum=-1.234;QD=3.00;ReadPosRankSum=-15.146;SOR=5.357	GT:AD:DP:GQ:PL	0/1:105,26:131:99:571,0,3322	0/1:158,40:198:99:932,0,5117	0/1:69,10:79:99:104,0,2265	0/1:193,36:231:99:606,0,5947	0/1:174,26:200:99:397,0,5610	0/1:170,32:202:99:551,0,5289
ENA|FR796437|FR796437.1	417202	.	A	G	1336.34	.	AC=6;AF=0.500;AN=12;BaseQRankSum=-0.546;DP=966;Dels=0.00;FS=1.843;HaplotypeScore=129.0651;MLEAC=6;MLEAF=0.500;MQ=41.67;MQ0=1;MQRankSum=2.084;QD=1.38;ReadPosRankSum=-4.405;SOR=0.821	GT:AD:DP:GQ:PL	0/1:109,12:121:69:69,0,2963	0/1:155,30:186:99:433,0,4144	0/1:58,8:66:99:124,0,1291	0/1:192,32:224:99:432,0,4874	0/1:156,23:181:96:96,0,4184	0/1:160,25:186:99:219,0,4050
ENA|FR796437|FR796437.1	417204	.	A	G	27725.6	.	AC=9;AF=0.750;AN=12;BaseQRankSum=-1.564;DP=959;Dels=0.00;FS=22.246;HaplotypeScore=27.1268;MLEAC=9;MLEAF=0.750;MQ=41.69;MQ0=1;MQRankSum=1.347;QD=28.91;ReadPosRankSum=1.131;SOR=0.039	GT:AD:DP:GQ:PL	1/1:7,110:117:99:3578,161,0	0/1:25,160:186:99:5165,0,207	1/1:6,62:68:45:2005,45,0	0/1:20,201:223:20:6272,0,20	1/1:12,169:181:99:5493,116,0	0/1:19,161:182:99:5252,0,136
ENA|FR796437|FR796437.1	419098	.	C	A	4844.78	.	AC=10;AF=0.833;AN=12;BaseQRankSum=2.912;DP=172;Dels=0.00;FS=16.094;HaplotypeScore=2.6142;MLEAC=10;MLEAF=0.833;MQ=40.98;MQ0=0;MQRankSum=0.744;QD=28.17;ReadPosRankSum=1.919;SOR=0.409	GT:AD:DP:GQ:PL	0/1:4,21:25:33:653,0,33	1/1:0,38:38:99:1180,99,0	1/1:0,8:8:24:306,24,0	0/1:6,25:31:90:764,0,90	1/1:3,36:39:25:1072,25,0	1/1:3,28:31:41:907,41,0
ENA|FR796437|FR796437.1	422844	.	T	C	73.99	.	AC=2;AF=0.167;AN=12;BaseQRankSum=-3.330;DP=1166;Dels=0.00;FS=29.382;HaplotypeScore=98.6574;MLEAC=2;MLEAF=0.167;MQ=41.44;MQ0=0;MQRankSum=4.350;QD=0.19;ReadPosRankSum=-13.524;SOR=2.064	GT:AD:DP:GQ:PL	0/1:118,15:133:94:94,0,3385	0/0:233,17:250:99:0,223,7816	0/0:83,3:86:99:0,128,2768	0/0:227,14:243:99:0,222,7631	0/0:190,10:200:99:0,257,6370	0/1:228,22:250:17:17,0,7379
ENA|FR796437|FR796437.1	422845	.	G	A	219.76	.	AC=2;AF=0.167;AN=12;BaseQRankSum=-3.133;DP=1161;Dels=0.00;FS=24.182;HaplotypeScore=98.8863;MLEAC=2;MLEAF=0.167;MQ=41.44;MQ0=0;MQRankSum=2.472;QD=0.57;ReadPosRankSum=-14.200;SOR=1.644	GT:AD:DP:GQ:PL	0/1:115,18:133:99:149,0,3503	0/0:229,18:248:99:0,115,7459	0/0:82,6:88:68:0,68,2631	0/0:226,17:244:99:0,174,7591	0/0:185,12:197:99:0,168,5937	0/1:224,24:249:99:108,0,7239
ENA|FR796437|FR796437.1	422874	.	G	C	1667	.	AC=5;AF=0.417;AN=12;BaseQRankSum=-3.292;DP=1185;Dels=0.00;FS=25.718;HaplotypeScore=7.1123;MLEAC=5;MLEAF=0.417;MQ=41.42;MQ0=0;MQRankSum=2.159;QD=1.78;ReadPosRankSum=-17.958;SOR=3.778	GT:AD:DP:GQ:PL	0/1:120,16:136:99:209,0,3528	0/1:217,33:250:99:410,0,6975	0/1:68,18:86:99:394,0,2025	0/1:221,28:249:99:334,0,7117	0/1:186,29:215:99:359,0,5947	0/0:224,22:246:35:0,35,7406
ENA|FR796437|FR796437.1	422877	.	T	A	213.79	.	AC=2;AF=0.167;AN=12;BaseQRankSum=-3.428;DP=1150;Dels=0.00;FS=14.529;HaplotypeScore=6.8391;MLEAC=2;MLEAF=0.167;MQ=41.52;MQ0=0;MQRankSum=1.855;QD=0.99;ReadPosRankSum=-14.756;SOR=3.483	GT:AD:DP:GQ:PL	0/1:120,11:131:26:26,0,3786	0/0:227,13:240:99:0,252,7574	0/1:71,14:85:99:225,0,2138	0/0:229,16:246:99:0,137,7579	0/0:187,15:203:39:0,39,5887	0/0:231,12:245:99:0,275,7813
ENA|FR796437|FR796437.1	425507	.	C	T	1743.34	.	AC=6;AF=0.500;AN=12;BaseQRankSum=-10.714;DP=931;Dels=0.00;FS=63.744;HaplotypeScore=339.6190;MLEAC=6;MLEAF=0.500;MQ=41.79;MQ0=0;MQRankSum=-1.291;QD=1.87;ReadPosRankSum=-17.667;SOR=3.258	GT:AD:DP:GQ:PL	0/1:103,21:124:99:199,0,3498	0/1:154,31:186:99:454,0,4990	0/1:52,7:59:39:39,0,1702	0/1:143,27:170:99:239,0,4819	0/1:144,32:176:99:407,0,4922	0/1:172,40:213:99:442,0,5733
ENA|FR796437|FR796437.1	425510	.	T	C	2028.34	.	AC=6;AF=0.500;AN=12;BaseQRankSum=-2.311;DP=950;Dels=0.00;FS=75.961;HaplotypeScore=121.7357;MLEAC=6;MLEAF=0.500;MQ=41.79;MQ0=0;MQRankSum=2.126;QD=2.14;ReadPosRankSum=-17.375;SOR=3.783	GT:AD:DP:GQ:PL	0/1:107,16:123:99:202,0,3330	0/1:161,27:188:99:447,0,4847	0/1:53,6:59:56:56,0,1596	0/1:151,23:174:99:295,0,4593	0/1:152,31:183:99:558,0,4846	0/1:188,32:220:99:507,0,5907
ENA|FR796437|FR796437.1	429568	.	A	G	46272.9	.	AC=12;AF=1.00;AN=12;BaseQRankSum=2.432;DP=1276;Dels=0.00;FS=0.000;HaplotypeScore=2.8302;MLEAC=12;MLEAF=1.00;MQ=41.96;MQ0=0;MQRankSum=1.039;QD=33.01;ReadPosRankSum=1.012;SOR=0.110	GT:AD:DP:GQ:PL	1/1:0,168:169:99:6210,496,0	1/1:0,248:248:99:9121,734,0	1/1:0,112:112:99:4078,331,0	1/1:0,250:250:99:9075,737,0	1/1:1,246:247:99:8925,722,0	1/1:1,249:250:99:8889,716,0
ENA|FR796437|FR796437.1	430148	.	G	A	42661.9	.	AC=12;AF=1.00;AN=12;DP=1154;Dels=0.00;FS=0.000;HaplotypeScore=5.6272;MLEAC=12;MLEAF=1.00;MQ=41.93;MQ0=0;QD=31.67;SOR=0.838	GT:AD:DP:GQ:PL	1/1:0,145:145:99:5363,424,0	1/1:0,219:220:99:8139,647,0	1/1:0,67:68:99:2478,199,0	1/1:0,240:240:99:8876,701,0	1/1:0,232:233:99:8686,692,0	1/1:0,247:247:99:9145,719,0
ENA|FR796437|FR796437.1	432134	.	G	A	33352.9	.	AC=12;AF=1.00;AN=12;BaseQRankSum=2.702;DP=1107;Dels=0.00;FS=0.000;HaplotypeScore=5.8232;MLEAC=12;MLEAF=1.00;MQ=41.91;MQ0=0;MQRankSum=-0.115;QD=30.13;ReadPosRankSum=1.500;SOR=1.764	GT:AD:DP:GQ:PL	1/1:3,105:109:99:3386,280,0	1/1:1,223:225:99:6559,556,0	1/1:0,74:74:99:2094,180,0	1/1:6,238:244:99:7281,614,0	1/1:1,222:223:99:6831,583,0	1/1:4,226:230:99:7227,602,0
ENA|FR796437|FR796437.1	432338	.	C	T	41982.9	.	AC=12;AF=1.00;AN=12;BaseQRankSum=2.613;DP=1118;Dels=0.00;FS=0.000;HaplotypeScore=6.9576;MLEAC=12;MLEAF=1.00;MQ=41.90;MQ0=2;MQRankSum=2.155;QD=31.69;ReadPosRankSum=0.847;SOR=1.026	GT:AD:DP:GQ:PL	1/1:0,111:111:99:4142,328,0	1/1:3,233:236:99:8919,673,0	1/1:0,73:74:99:2788,220,0	1/1:0,231:231:99:8871,692,0	1/1:0,215:215:99:8084,635,0	1/1:1,242:244:99:9204,692,0
ENA|FR796437|FR796437.1	436184	.	C	T	19540.2	.	AC=11;AF=0.917;AN=12;BaseQRankSum=3.306;DP=1272;Dels=0.00;FS=1.929;HaplotypeScore=4.2489;MLEAC=11;MLEAF=0.917;MQ=27.18;MQ0=13;MQRankSum=22.393;QD=15.36;ReadPosRankSum=0.393;SOR=0.897	GT:AD:DP:GQ:PL	0/1:68,108:176:99:2462,0,108	1/1:93,156:250:99:3627,176,0	1/1:14,82:96:99:2216,161,0	1/1:77,172:249:99:4204,287,0	1/1:80,170:250:99:4394,261,0	1/1:102,148:250:35:2670,35,0
ENA|FR796437|FR796437.1	438785	.	T	C	48433.9	.	AC=12;AF=1.00;AN=12;DP=1304;Dels=0.00;FS=0.000;HaplotypeScore=3.8379;MLEAC=12;MLEAF=1.00;MQ=41.91;MQ0=5;QD=29.54;SOR=0.826	GT:AD:DP:GQ:PL	1/1:0,176:176:99:6607,515,0	1/1:0,250:250:99:9546,746,0	1/1:0,128:128:99:4772,373,0	1/1:0,247:249:99:9193,716,0	1/1:0,249:250:99:9251,722,0	1/1:0,250:250:99:9090,716,0
ENA|FR796437|FR796437.1	439071	.	A	G	46983.9	.	AC=12;AF=1.00;AN=12;DP=1261;Dels=0.00;FS=0.000;HaplotypeScore=6.6327;MLEAC=12;MLEAF=1.00;MQ=41.76;MQ0=10;QD=25.20;SOR=0.695	GT:AD:DP:GQ:PL	1/1:0,156:156:99:5658,445,0	1/1:0,249:249:99:9363,728,0	1/1:0,104:104:99:3777,301,0	1/1:0,249:249:99:9306,716,0	1/1:0,250:250:99:9401,728,0	1/1:0,249:250:99:9504,731,0
ENA|FR796437|FR796437.1	439428	.	T	C	20606.9	.	AC=12;AF=1.00;AN=12;BaseQRankSum=-1.472;DP=1008;Dels=0.00;FS=0.000;HaplotypeScore=5.9326;MLEAC=12;MLEAF=1.00;MQ=30.88;MQ0=12;MQRankSum=23.468;QD=20.44;ReadPosRankSum=-6.130;SOR=1.433	GT:AD:DP:GQ:PL	1/1:24,90:116:99:2472,207,0	1/1:66,122:188:99:3491,300,0	1/1:24,46:70:99:1311,111,0	1/1:59,178:237:99:5735,466,0	1/1:52,138:190:99:4437,335,0	1/1:88,118:206:99:3186,276,0
ENA|FR796437|FR796437.1	439484	.	C	G	24297.9	.	AC=12;AF=1.00;AN=12;BaseQRankSum=4.365;DP=1228;Dels=0.00;FS=0.000;HaplotypeScore=4.0361;MLEAC=12;MLEAF=1.00;MQ=29.30;MQ0=16;MQRankSum=9.946;QD=19.79;ReadPosRankSum=2.516;SOR=0.369	GT:AD:DP:GQ:PL	1/1:9,139:148:99:3294,274,0	1/1:39,211:250:99:4529,382,0	1/1:17,78:96:99:2025,165,0	1/1:22,228:250:99:5732,455,0	1/1:26,207:233:99:5215,436,0	1/1:31,219:250:99:3528,306,0
ENA|FR796437|FR796437.1	439691	.	G	T	33045.9	.	AC=12;AF=1.00;AN=12;BaseQRankSum=-5.101;DP=1223;Dels=0.00;FS=0.000;HaplotypeScore=6.9026;MLEAC=12;MLEAF=1.00;MQ=35.29;MQ0=17;MQRankSum=12.556;QD=27.02;ReadPosRankSum=0.719;SOR=0.000	GT:AD:DP:GQ:PL	1/1:6,144:150:99:3776,316,0	1/1:13,237:250:99:7024,570,0	1/1:4,86:90:99:2470,199,0	1/1:12,237:250:99:6916,580,0	1/1:15,216:231:99:6215,526,0	1/1:26,224:250:99:6670,571,0
ENA|FR796437|FR796437.1	439866	.	T	C	52443.9	.	AC=12;AF=1.00;AN=12;BaseQRankSum=1.688;DP=1363;Dels=0.00;FS=0.000;HaplotypeScore=6.2399;MLEAC=12;MLEAF=1.00;MQ=41.64;MQ0=14;MQRankSum=-0.642;QD=28.00;ReadPosRankSum=-1.170;SOR=0.328	GT:AD:DP:GQ:PL	1/1:0,218:218:99:8379,647,0	1/1:1,248:250:99:9727,716,0	1/1:0,145:145:99:5610,433,0	1/1:0,249:250:99:9498,722,0	1/1:0,248:248:99:9401,722,0	1/1:0,249:249:99:9854,746,0
ENA|FR796437|FR796437.1	440109	.	C	G	39850.9	.	AC=12;AF=1.00;AN=12;BaseQRankSum=1.429;DP=1303;Dels=0.00;FS=0.000;HaplotypeScore=185.5067;MLEAC=12;MLEAF=1.00;MQ=41.63;MQ0=4;MQRankSum=-0.718;QD=30.58;ReadPosRankSum=2.667;SOR=0.416	GT:AD:DP:GQ:PL	1/1:3,184:201:99:5976,424,0	1/1:1,227:239:99:7466,584,0	1/1:0,114:121:99:3814,319,0	1/1:4,237:247:99:7582,536,0	1/1:1,239:245:99:7696,600,0	1/1:2,230:243:99:7342,581,0
ENA|FR796437|FR796437.1	444239	.	C	T	5676.93	.	AC=12;AF=1.00;AN=12;BaseQRankSum=1.694;DP=185;Dels=0.00;FS=0.000;HaplotypeScore=3.7816;MLEAC=12;MLEAF=1.00;MQ=34.25;MQ0=3;MQRankSum=1.445;QD=30.69;ReadPosRankSum=-1.694;SOR=0.294	GT:AD:DP:GQ:PL	1/1:0,25:25:66:739,66,0	1/1:0,30:30:81:919,81,0	1/1:0,17:17:39:437,39,0	1/1:1,36:38:99:1139,102,0	1/1:0,36:36:99:1195,105,0	1/1:0,39:39:99:1273,111,0
ENA|FR796437|FR796437.1	444242	.	C	G	4726.93	.	AC=12;AF=1.00;AN=12;DP=157;Dels=0.00;FS=0.000;HaplotypeScore=3.4658;MLEAC=12;MLEAF=1.00;MQ=32.67;MQ0=3;QD=30.11;SOR=0.693	GT:AD:DP:GQ:PL	1/1:0,23:23:60:663,60,0	1/1:0,26:26:69:780,69,0	1/1:0,12:12:30:333,30,0	1/1:0,33:33:90:955,90,0	1/1:0,30:30:90:991,90,0	1/1:0,33:33:93:1030,93,0
ENA|FR796437|FR796437.1	444244	.	C	G	3901.93	.	AC=12;AF=1.00;AN=12;DP=135;Dels=0.00;FS=0.000;HaplotypeScore=3.4658;MLEAC=12;MLEAF=1.00;MQ=30.89;MQ0=3;QD=28.90;SOR=0.723	GT:AD:DP:GQ:PL	1/1:0,20:20:51:539,51,0	1/1:0,24:24:63:686,63,0	1/1:0,12:12:30:317,30,0	1/1:0,28:28:78:818,78,0	1/1:0,25:25:75:804,75,0	1/1:0,26:26:72:763,72,0
ENA|FR796437|FR796437.1	444246	.	C	G	3182.94	.	AC=12;AF=1.00;AN=12;DP=116;Dels=0.00;FS=0.000;HaplotypeScore=3.7878;MLEAC=12;MLEAF=1.00;MQ=29.64;MQ0=3;QD=27.44;SOR=0.784	GT:AD:DP:GQ:PL	1/1:0,20:20:45:467,45,0	1/1:0,18:18:48:541,48,0	1/1:0,9:9:21:208,21,0	1/1:0,25:25:69:710,69,0	1/1:0,20:20:60:620,60,0	1/1:0,24:24:63:662,63,0
ENA|FR796437|FR796437.1	444247	.	C	T	2561.79	.	AC=11;AF=0.917;AN=12;BaseQRankSum=0.921;DP=109;Dels=0.00;FS=0.000;HaplotypeScore=3.4567;MLEAC=11;MLEAF=0.917;MQ=29.27;MQ0=3;MQRankSum=2.854;QD=23.50;ReadPosRankSum=-4.022;SOR=0.732	GT:AD:DP:GQ:PL	1/1:1,16:18:14:381,14,0	1/1:1,14:15:36:390,36,0	1/1:0,7:7:12:120,12,0	0/1:4,21:25:17:524,0,17	1/1:0,19:19:57:587,57,0	1/1:2,22:24:35:592,35,0
ENA|FR796437|FR796437.1	444248	.	C	G	2520.98	.	AC=12;AF=1.00;AN=12;DP=96;Dels=0.00;FS=0.000;HaplotypeScore=1.6903;MLEAC=12;MLEAF=1.00;MQ=28.78;MQ0=2;QD=26.26;SOR=0.874	GT:AD:DP:GQ:PL	1/1:0,17:17:39:408,39,0	1/1:0,15:15:33:368,33,0	1/1:0,6:6:12:113,12,0	1/1:0,22:22:60:609,60,0	1/1:0,15:15:45:441,45,0	1/1:0,21:21:57:607,57,0
ENA|FR796437|FR796437.1	444250	.	C	G	2001.98	.	AC=12;AF=1.00;AN=12;DP=79;Dels=0.00;FS=0.000;HaplotypeScore=1.3142;MLEAC=12;MLEAF=1.00;MQ=25.99;MQ0=2;QD=25.34;SOR=0.772	GT:AD:DP:GQ:PL	1/1:0,14:14:33:323,33,0	1/1:0,12:12:30:319,30,0	1/1:0,6:6:12:113,12,0	1/1:0,18:18:48:477,48,0	1/1:0,13:13:36:349,36,0	1/1:0,16:16:45:446,45,0
ENA|FR796437|FR796437.1	444252	.	C	G	1410.99	.	AC=12;AF=1.00;AN=12;DP=61;Dels=0.00;FS=0.000;HaplotypeScore=0.9831;MLEAC=12;MLEAF=1.00;MQ=21.87;MQ0=2;QD=23.13;SOR=0.950	GT:AD:DP:GQ:PL	1/1:0,11:11:24:223,24,0	1/1:0,8:8:18:169,18,0	1/1:0,5:5:12:113,12,0	1/1:0,14:14:36:339,36,0	1/1:0,12:12:36:341,36,0	1/1:0,11:11:27:251,27,0
ENA|FR796437|FR796437.1	444254	.	C	G	839.24	.	AC=12;AF=1.00;AN=12;DP=38;Dels=0.00;FS=0.000;HaplotypeScore=0.8175;MLEAC=12;MLEAF=1.00;MQ=21.19;MQ0=1;QD=22.09;SOR=1.270	GT:AD:DP:GQ:PL	1/1:0,7:7:18:167,18,0	1/1:0,5:5:9:84,9,0	1/1:0,3:3:6:55,6,0	1/1:0,8:8:18:167,18,0	1/1:0,6:6:18:169,18,0	1/1:0,9:9:24:222,24,0
ENA|FR796437|FR796437.1	444255	.	C	T	192.87	.	AC=6;AF=0.500;AN=12;BaseQRankSum=-1.610;DP=25;Dels=0.00;FS=0.000;HaplotypeScore=0.8175;MLEAC=6;MLEAF=0.500;MQ=19.85;MQ0=1;MQRankSum=0.322;QD=8.04;ReadPosRankSum=-3.191;SOR=1.721	GT:AD:DP:GQ:PL	0/1:3,2:5:43:43,0,43	0/1:1,3:4:22:22,0,22	1/1:0,2:2:3:28,3,0	0/1:4,3:7:40:40,0,68	0/0:1,0:1:3:0,3,28	0/1:1,5:6:13:96,0,13
ENA|FR796437|FR796437.1	444256	.	C	G	279.93	.	AC=10;AF=1.00;AN=10;DP=16;Dels=0.00;FS=0.000;HaplotypeScore=0.6609;MLEAC=10;MLEAF=1.00;MQ=19.59;MQ0=0;QD=18.66;SOR=2.049	GT:AD:DP:GQ:PL	1/1:0,3:3:6:55,6,0	1/1:0,3:3:6:55,6,0	./.	1/1:0,6:6:12:111,12,0	1/1:0,1:1:3:28,3,0	1/1:0,2:2:6:55,6,0
ENA|FR796437|FR796437.1	444303	.	C	G	87.88	.	AC=6;AF=1.00;AN=6;DP=9;Dels=0.00;FS=0.000;HaplotypeScore=0.6651;MLEAC=6;MLEAF=1.00;MQ=16.08;MQ0=1;QD=9.76;SOR=1.329	GT:AD:DP:GQ:PL	./.	./.	./.	1/1:0,3:4:6:56,6,0	1/1:0,2:3:3:28,3,0	1/1:0,1:2:3:28,3,0
ENA|FR796437|FR796437.1	444304	.	C	T	54.93	.	AC=6;AF=0.750;AN=8;BaseQRankSum=-0.825;DP=14;Dels=0.00;FS=0.000;HaplotypeScore=2.2190;MLEAC=6;MLEAF=0.750;MQ=15.72;MQ0=1;MQRankSum=1.532;QD=6.87;ReadPosRankSum=0.717;SOR=1.802	GT:AD:DP:GQ:PL	./.	./.	1/1:0,1:1:3:28,3,0	0/0:3,1:4:3:0,3,29	1/1:2,3:5:3:28,3,0	1/1:1,1:2:3:28,3,0
ENA|FR796437|FR796437.1	444305	.	T	C	191.1	.	AC=6;AF=0.600;AN=10;BaseQRankSum=3.218;DP=24;Dels=0.00;FS=6.532;HaplotypeScore=3.2861;MLEAC=6;MLEAF=0.600;MQ=18.10;MQ0=1;MQRankSum=2.101;QD=10.06;ReadPosRankSum=-3.874;SOR=4.047	GT:AD:DP:GQ:PL	./.	1/1:0,2:2:3:29,3,0	1/1:0,1:1:3:28,3,0	0/1:6,3:9:17:71,0,17	0/0:4,0:4:3:0,3,25	0/1:2,5:7:10:96,0,10
ENA|FR796437|FR796437.1	444306	.	C	G	436.09	.	AC=8;AF=0.667;AN=12;BaseQRankSum=0.110;DP=36;Dels=0.00;FS=1.574;HaplotypeScore=2.7384;MLEAC=8;MLEAF=0.667;MQ=19.16;MQ0=2;MQRankSum=2.246;QD=14.07;ReadPosRankSum=-4.491;SOR=1.276	GT:AD:DP:GQ:PL	1/1:0,5:5:12:111,12,0	1/1:0,4:4:9:84,9,0	1/1:0,1:1:3:22,3,0	0/1:6,8:14:29:167,0,29	0/0:4,1:5:3:0,3,28	0/1:2,5:7:13:90,0,13
ENA|FR796437|FR796437.1	444311	.	T	C	1184.79	.	AC=10;AF=0.833;AN=12;BaseQRankSum=-0.545;DP=76;Dels=0.00;FS=0.000;HaplotypeScore=5.7576;MLEAC=11;MLEAF=0.917;MQ=20.88;MQ0=3;MQRankSum=1.130;QD=15.59;ReadPosRankSum=-0.827;SOR=1.170	GT:AD:DP:GQ:PL	1/1:0,7:7:12:111,12,0	0/1:2,12:14:1:195,0,1	1/1:0,2:2:3:28,3,0	0/1:5,16:21:61:285,0,61	1/1:1,12:13:27:243,27,0	1/1:0,18:18:39:354,39,0
ENA|FR796437|FR796437.1	444313	.	T	G	2170.98	.	AC=12;AF=1.00;AN=12;BaseQRankSum=1.106;DP=103;Dels=0.00;FS=0.000;HaplotypeScore=8.5309;MLEAC=10;MLEAF=0.833;MQ=22.11;MQ0=3;MQRankSum=3.736;QD=21.08;ReadPosRankSum=-1.959;SOR=0.508	GT:AD:DP:GQ:PL	1/1:0,8:9:18:166,18,0	1/1:1,12:14:33:305,33,0	1/1:1,4:5:12:113,12,0	1/1:2,22:29:54:513,54,0	1/1:1,16:18:45:429,45,0	1/1:1,26:28:69:640,69,0
ENA|FR796437|FR796437.1	444322	.	G	C	4519.37	.	AC=12;AF=1.00;AN=12;BaseQRankSum=0.420;DP=191;Dels=0.00;FS=0.000;HaplotypeScore=9.2628;MLEAC=12;MLEAF=1.00;MQ=23.39;MQ0=3;MQRankSum=3.017;QD=23.66;ReadPosRankSum=-1.205;SOR=0.454	GT:AD:DP:GQ:PL	1/1:0,19:19:51:475,51,0	1/1:2,29:31:78:731,78,0	1/1:2,13:15:2:274,2,0	1/1:2,46:48:99:1179,126,0	1/1:1,28:29:75:710,75,0	1/1:2,47:49:99:1175,104,0
ENA|FR796437|FR796437.1	444323	.	T	C	4707.96	.	AC=12;AF=1.00;AN=12;BaseQRankSum=0.489;DP=215;Dels=0.00;FS=0.000;HaplotypeScore=9.4283;MLEAC=12;MLEAF=1.00;MQ=24.55;MQ0=3;MQRankSum=3.685;QD=21.90;ReadPosRankSum=-3.300;SOR=0.377	GT:AD:DP:GQ:PL	1/1:1,21:22:23:430,23,0	1/1:3,30:33:55:684,55,0	1/1:2,15:17:15:362,15,0	1/1:7,45:52:21:1035,21,0	1/1:2,35:37:96:935,96,0	1/1:5,48:54:99:1287,135,0
ENA|FR796437|FR796437.1	444324	.	G	C	5747.96	.	AC=12;AF=1.00;AN=12;BaseQRankSum=-0.868;DP=225;Dels=0.00;FS=1.290;HaplotypeScore=9.0361;MLEAC=12;MLEAF=1.00;MQ=25.34;MQ0=3;MQRankSum=3.751;QD=25.55;ReadPosRankSum=-2.339;SOR=1.069	GT:AD:DP:GQ:PL	1/1:0,22:22:60:568,60,0	1/1:2,32:34:90:867,90,0	1/1:2,16:18:14:391,14,0	1/1:4,50:54:99:1354,119,0	1/1:2,37:39:99:1065,108,0	1/1:2,55:58:99:1528,135,0
ENA|FR796437|FR796437.1	444326	.	G	C	6702.94	.	AC=12;AF=1.00;AN=12;BaseQRankSum=0.105;DP=253;Dels=0.00;FS=1.254;HaplotypeScore=9.6903;MLEAC=12;MLEAF=1.00;MQ=27.37;MQ0=3;MQRankSum=4.061;QD=26.49;ReadPosRankSum=-1.741;SOR=1.012	GT:AD:DP:GQ:PL	1/1:0,23:23:63:601,63,0	1/1:2,37:39:99:1034,105,0	1/1:2,16:19:19:434,19,0	1/1:4,57:61:99:1596,140,0	1/1:2,41:43:99:1170,117,0	1/1:2,66:68:99:1893,168,0
ENA|FR796437|FR796437.1	444328	.	G	C	7275.93	.	AC=12;AF=1.00;AN=12;BaseQRankSum=-0.762;DP=271;Dels=0.00;FS=1.344;HaplotypeScore=9.6077;MLEAC=12;MLEAF=1.00;MQ=28.47;MQ0=3;MQRankSum=4.322;QD=26.85;ReadPosRankSum=-1.830;SOR=1.144	GT:AD:DP:GQ:PL	1/1:0,25:25:69:676,69,0	1/1:2,44:46:99:1249,123,0	1/1:1,19:20:54:530,54,0	1/1:4,60:64:99:1610,140,0	1/1:2,44:46:99:1322,129,0	1/1:2,67:69:99:1914,168,0
ENA|FR796437|FR796437.1	444330	.	G	C	8092.93	.	AC=12;AF=1.00;AN=12;BaseQRankSum=1.203;DP=291;Dels=0.00;FS=2.619;HaplotypeScore=9.5871;MLEAC=12;MLEAF=1.00;MQ=29.53;MQ0=3;MQRankSum=4.571;QD=27.81;ReadPosRankSum=-1.025;SOR=1.164	GT:AD:DP:GQ:PL	1/1:0,26:26:72:727,72,0	1/1:2,48:50:99:1432,138,0	1/1:1,21:22:63:645,63,0	1/1:5,66:71:99:1922,167,0	1/1:3,45:48:99:1344,108,0	1/1:2,71:73:99:2048,180,0
ENA|FR796437|FR796437.1	444332	.	G	C	9066.93	.	AC=12;AF=1.00;AN=12;BaseQRankSum=0.254;DP=319;Dels=0.00;FS=2.876;HaplotypeScore=10.2678;MLEAC=12;MLEAF=1.00;MQ=30.75;MQ0=3;MQRankSum=4.133;QD=28.42;ReadPosRankSum=0.558;SOR=1.393	GT:AD:DP:GQ:PL	1/1:0,28:28:78:793,78,0	1/1:2,53:55:99:1582,150,0	1/1:1,25:26:75:785,75,0	1/1:4,70:74:99:1997,170,0	1/1:3,55:58:99:1681,128,0	1/1:2,75:77:99:2254,195,0
ENA|FR796437|FR796437.1	444401	.	G	A	26119.9	.	AC=12;AF=1.00;AN=12;DP=750;Dels=0.00;FS=0.000;HaplotypeScore=3.7239;MLEAC=12;MLEAF=1.00;MQ=38.70;MQ0=4;QD=34.83;SOR=1.003	GT:AD:DP:GQ:PL	1/1:0,75:75:99:2620,217,0	1/1:0,151:151:99:5359,436,0	1/1:0,79:79:99:2804,232,0	1/1:0,153:153:99:5218,439,0	1/1:0,130:130:99:4541,373,0	1/1:0,159:159:99:5603,460,0
ENA|FR796437|FR796437.1	445854	.	G	C	21766.9	.	AC=12;AF=1.00;AN=12;BaseQRankSum=-1.497;DP=1243;Dels=0.00;FS=0.000;HaplotypeScore=3.0767;MLEAC=12;MLEAF=1.00;MQ=28.04;MQ0=15;MQRankSum=6.071;QD=17.51;ReadPosRankSum=-2.419;SOR=0.363	GT:AD:DP:GQ:PL	1/1:3,146:149:99:3148,250,0	1/1:6,244:250:99:4247,343,0	1/1:3,91:94:99:2209,174,0	1/1:8,241:250:99:4719,388,0	1/1:12,238:250:99:4530,367,0	1/1:14,235:250:99:2939,238,0
ENA|FR796437|FR796437.1	446094	.	A	C	24731.9	.	AC=12;AF=1.00;AN=12;BaseQRankSum=-8.198;DP=1088;Dels=0.00;FS=17.126;HaplotypeScore=4.8747;MLEAC=12;MLEAF=1.00;MQ=33.64;MQ0=14;MQRankSum=21.565;QD=22.73;ReadPosRankSum=0.659;SOR=1.723	GT:AD:DP:GQ:PL	1/1:21,97:118:99:2758,223,0	1/1:48,166:215:99:4920,343,0	1/1:14,71:86:99:2038,165,0	1/1:49,182:232:99:5289,427,0	1/1:47,178:225:99:4767,303,0	1/1:46,164:210:99:4985,309,0
ENA|FR796437|FR796437.1	446113	.	A	G	32025.9	.	AC=12;AF=1.00;AN=12;BaseQRankSum=-6.852;DP=1189;Dels=0.00;FS=4.973;HaplotypeScore=5.1861;MLEAC=12;MLEAF=1.00;MQ=36.06;MQ0=16;MQRankSum=17.571;QD=26.94;ReadPosRankSum=9.365;SOR=0.687	GT:AD:DP:GQ:PL	1/1:12,122:134:99:3675,298,0	1/1:37,206:243:99:6363,461,0	1/1:4,89:93:99:2650,217,0	1/1:30,219:250:99:6763,545,0	1/1:27,208:235:99:6043,402,0	1/1:25,208:233:99:6557,439,0
ENA|FR796437|FR796437.1	446116	.	C	T	30540.9	.	AC=12;AF=1.00;AN=12;BaseQRankSum=-7.533;DP=1204;Dels=0.00;FS=4.516;HaplotypeScore=5.3462;MLEAC=12;MLEAF=1.00;MQ=36.38;MQ0=16;MQRankSum=16.509;QD=25.37;ReadPosRankSum=10.817;SOR=0.526	GT:AD:DP:GQ:PL	1/1:11,125:136:99:3578,301,0	1/1:33,210:243:99:5974,452,0	1/1:4,91:95:99:2488,214,0	1/1:22,227:250:99:6536,556,0	1/1:24,212:239:99:5772,409,0	1/1:24,213:237:99:6218,432,0
ENA|FR796437|FR796437.1	446134	.	A	G	38386.9	.	AC=12;AF=1.00;AN=12;DP=1229;Dels=0.00;FS=0.000;HaplotypeScore=3.2698;MLEAC=12;MLEAF=1.00;MQ=38.59;MQ0=17;QD=31.23;SOR=0.776	GT:AD:DP:GQ:PL	1/1:0,149:149:99:4613,370,0	1/1:0,243:243:99:7690,617,0	1/1:0,100:100:99:3010,244,0	1/1:0,250:250:99:7917,650,0	1/1:0,237:237:99:7013,575,0	1/1:0,248:249:99:8169,656,0
ENA|FR796437|FR796437.1	448076	.	T	C	3660.34	.	AC=6;AF=0.500;AN=12;BaseQRankSum=-1.369;DP=1500;Dels=0.00;FS=1.689;HaplotypeScore=3.2552;MLEAC=6;MLEAF=0.500;MQ=33.69;MQ0=25;MQRankSum=5.044;QD=2.44;ReadPosRankSum=-1.887;SOR=0.962	GT:AD:DP:GQ:PL	0/1:210,40:250:99:602,0,4606	0/1:200,49:249:99:658,0,4340	0/1:201,49:250:99:784,0,4527	0/1:199,49:249:99:701,0,3790	0/1:209,41:250:99:416,0,4308	0/1:211,37:248:99:536,0,3905
ENA|FR796437|FR796437.1	449022	.	A	C	42.42	.	AC=4;AF=1.00;AN=4;DP=2;Dels=0.00;FS=0.000;HaplotypeScore=0.0000;MLEAC=4;MLEAF=1.00;MQ=32.98;MQ0=0;QD=21.21;SOR=2.303	GT:AD:DP:GQ:PL	./.	./.	./.	1/1:0,1:1:3:29,3,0	./.	1/1:0,1:1:3:38,3,0
ENA|FR796437|FR796437.1	449023	.	C	T	42.42	.	AC=4;AF=1.00;AN=4;DP=2;Dels=0.00;FS=0.000;HaplotypeScore=0.0000;MLEAC=4;MLEAF=1.00;MQ=32.98;MQ0=0;QD=21.21;SOR=2.303	GT:AD:DP:GQ:PL	./.	./.	./.	1/1:0,1:1:3:29,3,0	./.	1/1:0,1:1:3:38,3,0
ENA|FR796438|FR796438.1	2194	.	A	C	97.9	.	AC=2;AF=0.167;AN=12;BaseQRankSum=-4.874;DP=1500;Dels=0.00;FS=5.927;HaplotypeScore=14.8921;MLEAC=2;MLEAF=0.167;MQ=5.17;MQ0=29;MQRankSum=-0.521;QD=0.20;ReadPosRankSum=2.176;SOR=0.190	GT:AD:DP:GQ:PL	0/0:227,21:248:3:0,3,31	0/0:228,19:249:6:0,6,69	0/1:224,21:249:2:2,0,160	0/0:227,22:250:3:0,3,31	0/0:226,21:250:9:0,9,84	0/1:205,44:250:99:126,0,102
ENA|FR796438|FR796438.1	2206	.	C	A	683.01	.	AC=2;AF=0.167;AN=12;BaseQRankSum=5.518;DP=1496;Dels=0.00;FS=21.973;HaplotypeScore=13.7118;MLEAC=2;MLEAF=0.167;MQ=6.57;MQ0=26;MQRankSum=10.150;QD=1.37;ReadPosRankSum=-4.707;SOR=0.973	GT:AD:DP:GQ:PL	0/0:242,6:248:3:0,3,34	0/0:244,6:250:3:0,3,31	0/1:236,10:248:95:95,0,121	0/0:241,4:246:3:0,3,31	0/0:236,11:249:9:0,9,95	0/1:210,39:250:16:621,0,16
ENA|FR796438|FR796438.1	2372	.	G	T	8896	.	AC=12;AF=1.00;AN=12;BaseQRankSum=-0.784;DP=842;Dels=0.00;FS=6.339;HaplotypeScore=2.1577;MLEAC=12;MLEAF=1.00;MQ=15.96;MQ0=13;MQRankSum=0.460;QD=10.57;ReadPosRankSum=2.272;SOR=2.391	GT:AD:DP:GQ:PL	1/1:2,61:63:10:386,10,0	1/1:2,169:171:99:1619,206,0	1/1:2,79:81:92:714,92,0	1/1:1,150:151:99:1423,191,0	1/1:2,124:126:99:1331,173,0	1/1:0,249:249:99:3448,409,0
ENA|FR796438|FR796438.1	16142	.	T	C	37303.9	.	AC=12;AF=1.00;AN=12;DP=992;Dels=0.00;FS=0.000;HaplotypeScore=4.6366;MLEAC=12;MLEAF=1.00;MQ=41.91;MQ0=0;QD=25.40;SOR=1.063	GT:AD:DP:GQ:PL	1/1:0,82:82:99:3097,241,0	1/1:0,207:207:99:7696,602,0	1/1:0,101:101:99:3816,301,0	1/1:0,193:194:99:7292,572,0	1/1:0,157:158:99:5937,469,0	1/1:0,249:249:99:9491,737,0
ENA|FR796438|FR796438.1	31716	.	G	C	1676.34	.	AC=6;AF=0.500;AN=12;BaseQRankSum=-10.462;DP=734;Dels=0.00;FS=215.341;HaplotypeScore=8.2759;MLEAC=6;MLEAF=0.500;MQ=41.91;MQ0=0;MQRankSum=-0.444;QD=2.28;ReadPosRankSum=-14.518;SOR=9.766	GT:AD:DP:GQ:PL	0/1:42,9:51:99:124,0,1299	0/1:129,26:155:99:396,0,4199	0/1:45,14:59:99:302,0,1417	0/1:115,26:144:99:264,0,3762	0/1:109,19:128:99:126,0,3461	0/1:159,37:196:99:501,0,4932
ENA|FR796438|FR796438.1	49032	.	T	G	1100.34	.	AC=6;AF=0.500;AN=12;BaseQRankSum=-2.295;DP=115;Dels=0.00;FS=16.645;HaplotypeScore=3.6792;MLEAC=6;MLEAF=0.500;MQ=41.21;MQ0=0;MQRankSum=0.507;QD=9.57;ReadPosRankSum=-5.447;SOR=2.628	GT:AD:DP:GQ:PL	0/1:6,4:10:99:118,0,179	0/1:9,7:16:99:181,0,201	0/1:7,5:12:70:70,0,187	0/1:9,7:16:99:211,0,255	0/1:20,8:28:99:175,0,597	0/1:19,14:33:99:382,0,497
ENA|FR796438|FR796438.1	53507	.	T	C	40351.9	.	AC=12;AF=1.00;AN=12;DP=1097;Dels=0.00;FS=0.000;HaplotypeScore=4.6169;MLEAC=12;MLEAF=1.00;MQ=41.95;MQ0=0;QD=33.25;SOR=1.016	GT:AD:DP:GQ:PL	1/1:0,86:86:99:3123,247,0	1/1:0,232:232:99:8655,683,0	1/1:0,105:105:99:3935,310,0	1/1:0,246:246:99:8943,707,0	1/1:0,175:176:99:6576,512,0	1/1:0,249:250:99:9145,728,0
ENA|FR796438|FR796438.1	62460	.	T	C	30.3	.	AC=2;AF=0.167;AN=12;BaseQRankSum=-4.942;DP=241;Dels=0.00;FS=21.801;HaplotypeScore=9.0034;MLEAC=2;MLEAF=0.167;MQ=41.46;MQ0=0;MQRankSum=-0.179;QD=0.48;ReadPosRankSum=0.454;SOR=0.089	GT:AD:DP:GQ:PL	0/1:5,3:8:46:46,0,97	0/1:48,7:55:21:21,0,956	0/0:16,5:21:15:0,15,381	0/0:42,11:53:37:0,37,875	0/0:27,10:37:14:0,14,645	0/0:46,19:65:10:0,10,1109
ENA|FR796438|FR796438.1	62467	.	G	C	331.23	.	AC=4;AF=0.333;AN=12;BaseQRankSum=-4.296;DP=243;Dels=0.00;FS=119.796;HaplotypeScore=7.6079;MLEAC=4;MLEAF=0.333;MQ=41.56;MQ0=0;MQRankSum=1.504;QD=1.69;ReadPosRankSum=-2.026;SOR=6.993	GT:AD:DP:GQ:PL	0/0:14,0:14:42:0,42,532	0/1:43,12:55:99:178,0,1348	0/1:14,2:16:15:15,0,402	0/1:59,7:66:23:23,0,1813	0/0:31,2:33:24:0,24,970	0/1:49,10:59:99:155,0,1642
ENA|FR796438|FR796438.1	73193	.	T	C	209.07	.	AC=4;AF=0.333;AN=12;BaseQRankSum=-8.801;DP=410;Dels=0.00;FS=228.968;HaplotypeScore=6.9954;MLEAC=4;MLEAF=0.333;MQ=41.79;MQ0=0;MQRankSum=0.314;QD=0.60;ReadPosRankSum=-4.412;SOR=8.688	GT:AD:DP:GQ:PL	0/0:27,4:31:69:0,69,812	0/1:59,16:77:46:46,0,1673	0/0:25,4:29:22:0,22,557	0/1:64,20:84:66:66,0,1588	0/1:42,17:59:99:111,0,1058	0/1:97,31:128:26:26,0,2595
ENA|FR796438|FR796438.1	73199	.	T	C	230.07	.	AC=4;AF=0.333;AN=12;BaseQRankSum=-8.709;DP=476;Dels=0.00;FS=140.574;HaplotypeScore=4.5681;MLEAC=4;MLEAF=0.333;MQ=41.88;MQ0=0;MQRankSum=-1.838;QD=0.79;ReadPosRankSum=-5.210;SOR=8.318	GT:AD:DP:GQ:PL	0/0:37,5:42:72:0,72,1224	0/1:70,16:86:34:34,0,2219	0/1:31,5:36:21:21,0,1015	0/1:81,17:98:99:113,0,2408	0/1:57,15:72:99:102,0,1577	0/0:124,18:142:71:0,71,3759
ENA|FR796438|FR796438.1	79117	.	G	C	521.03	.	AC=4;AF=0.333;AN=12;BaseQRankSum=-9.464;DP=647;Dels=0.00;FS=211.910;HaplotypeScore=1.7006;MLEAC=4;MLEAF=0.333;MQ=41.93;MQ0=0;MQRankSum=-1.138;QD=1.29;ReadPosRankSum=-13.473;SOR=8.764	GT:AD:DP:GQ:PL	0/1:38,9:47:99:163,0,1192	0/1:101,19:121:99:203,0,3300	0/0:56,4:60:78:0,78,1952	0/1:113,18:131:99:133,0,3932	0/1:93,12:106:62:62,0,3015	0/0:165,17:182:62:0,62,5690
ENA|FR796438|FR796438.1	99052	.	A	G	50.18	.	AC=4;AF=0.333;AN=12;BaseQRankSum=-10.233;DP=698;Dels=0.00;FS=79.768;HaplotypeScore=7.3291;MLEAC=4;MLEAF=0.333;MQ=41.01;MQ0=3;MQRankSum=1.313;QD=0.11;ReadPosRankSum=-10.386;SOR=6.336	GT:AD:DP:GQ:PL	0/1:50,12:63:49:49,0,1527	0/1:132,26:159:25:25,0,4113	0/1:45,6:51:1:1,0,1332	0/0:116,19:136:47:0,47,3276	0/0:98,12:110:99:0,112,2965	0/1:154,23:178:12:12,0,4914
ENA|FR796438|FR796438.1	101768	.	T	G	1757.03	.	AC=4;AF=0.333;AN=12;BaseQRankSum=1.590;DP=398;Dels=0.01;FS=118.018;HaplotypeScore=18.5168;MLEAC=4;MLEAF=0.333;MQ=41.57;MQ0=0;MQRankSum=-0.625;QD=8.02;ReadPosRankSum=-11.077;SOR=5.044	GT:AD:DP:GQ:PL	0/1:16,6:22:99:164,0,421	0/1:48,20:68:99:512,0,1349	0/0:28,1:29:81:0,81,917	0/1:39,23:62:99:610,0,977	0/1:44,19:63:99:511,0,1098	0/0:143,6:149:99:0,351,4282
ENA|FR796438|FR796438.1	126426	.	C	A	348.97	.	AC=3;AF=0.250;AN=12;BaseQRankSum=-4.065;DP=317;Dels=0.00;FS=177.624;HaplotypeScore=3.9028;MLEAC=4;MLEAF=0.333;MQ=41.71;MQ0=0;MQRankSum=-2.953;QD=1.74;ReadPosRankSum=-8.191;SOR=5.889	GT:AD:DP:GQ:PL	0/0:15,1:16:10:0,10,497	0/1:63,9:72:99:100,0,2085	0/1:23,5:28:89:89,0,764	0/0:52,4:56:13:0,13,1728	0/0:41,4:45:0:0,0,1367	0/1:85,15:100:99:196,0,2861
ENA|FR796438|FR796438.1	127762	.	T	G	57.15	.	AC=1;AF=0.083;AN=12;BaseQRankSum=-3.188;DP=327;Dels=0.00;FS=96.758;HaplotypeScore=3.2016;MLEAC=1;MLEAF=0.083;MQ=41.94;MQ0=1;MQRankSum=0.134;QD=1.04;ReadPosRankSum=-5.589;SOR=5.781	GT:AD:DP:GQ:PL	0/0:29,0:29:81:0,81,1005	0/0:70,3:73:99:0,132,2395	0/0:21,0:21:63:0,63,777	0/1:46,9:55:90:90,0,1488	0/0:47,2:49:94:0,94,1555	0/0:95,4:99:99:0,169,3179
ENA|FR796438|FR796438.1	127768	.	C	G	82.76	.	AC=2;AF=0.167;AN=12;BaseQRankSum=-8.139;DP=374;Dels=0.00;FS=146.509;HaplotypeScore=4.1869;MLEAC=2;MLEAF=0.167;MQ=41.88;MQ0=1;MQRankSum=-0.571;QD=0.69;ReadPosRankSum=-7.504;SOR=7.742	GT:AD:DP:GQ:PL	0/0:30,6:37:65:0,65,1004	0/0:69,10:79:85:0,85,2223	0/0:26,2:28:69:0,69,842	0/1:49,12:62:88:88,0,1354	0/1:47,10:58:32:32,0,1358	0/0:101,9:110:99:0,161,3150
ENA|FR796438|FR796438.1	142694	.	A	C	127.03	.	AC=3;AF=0.250;AN=12;BaseQRankSum=-2.901;DP=102;Dels=0.00;FS=19.026;HaplotypeScore=1.3444;MLEAC=3;MLEAF=0.250;MQ=37.96;MQ0=2;MQRankSum=1.533;QD=2.23;ReadPosRankSum=-2.763;SOR=3.352	GT:AD:DP:GQ:PL	0/1:8,1:9:12:12,0,195	0/0:16,0:16:39:0,39,479	0/0:13,0:13:36:0,36,427	0/0:15,1:16:19:0,19,473	0/1:12,6:18:99:125,0,286	0/1:26,4:30:29:29,0,699
ENA|FR796438|FR796438.1	144061	.	C	G	2571.34	.	AC=6;AF=0.500;AN=12;BaseQRankSum=-4.672;DP=245;Dels=0.00;FS=314.470;HaplotypeScore=3.2942;MLEAC=6;MLEAF=0.500;MQ=41.63;MQ0=2;MQRankSum=-1.449;QD=10.50;ReadPosRankSum=-9.905;SOR=9.022	GT:AD:DP:GQ:PL	0/1:12,4:16:99:103,0,386	0/1:33,18:51:99:517,0,1105	0/1:15,10:25:99:233,0,464	0/1:28,20:48:99:588,0,916	0/1:26,15:41:99:435,0,822	0/1:38,25:63:99:732,0,1190
ENA|FR796438|FR796438.1	144579	.	G	C	76.18	.	AC=1;AF=0.083;AN=12;BaseQRankSum=-3.351;DP=393;Dels=0.00;FS=224.317;HaplotypeScore=1.5991;MLEAC=1;MLEAF=0.083;MQ=41.66;MQ0=0;MQRankSum=-1.060;QD=0.61;ReadPosRankSum=-6.063;SOR=6.592	GT:AD:DP:GQ:PL	0/0:31,2:33:27:0,27,1106	0/0:65,5:70:20:0,20,2213	0/0:34,0:34:99:0,99,1261	0/0:64,5:69:22:0,22,2185	0/0:62,1:63:99:0,143,2254	0/1:110,13:123:99:109,0,3775
ENA|FR796438|FR796438.1	149796	.	C	G	798.34	.	AC=6;AF=0.500;AN=12;BaseQRankSum=-11.769;DP=828;Dels=0.00;FS=195.716;HaplotypeScore=4.5102;MLEAC=6;MLEAF=0.500;MQ=41.92;MQ0=0;MQRankSum=-0.950;QD=0.96;ReadPosRankSum=-14.930;SOR=9.592	GT:AD:DP:GQ:PL	0/1:54,11:66:99:118,0,1743	0/1:142,23:165:99:139,0,4801	0/1:53,11:64:99:108,0,1712	0/1:153,24:177:99:123,0,4926	0/1:126,18:144:95:95,0,4225	0/1:179,33:212:99:252,0,6116
ENA|FR796438|FR796438.1	268985	.	T	G	40152.9	.	AC=12;AF=1.00;AN=12;BaseQRankSum=1.726;DP=1087;Dels=0.00;FS=0.000;HaplotypeScore=4.1657;MLEAC=12;MLEAF=1.00;MQ=41.93;MQ0=0;MQRankSum=1.385;QD=26.08;ReadPosRankSum=1.170;SOR=0.334	GT:AD:DP:GQ:PL	1/1:0,72:72:99:2678,214,0	1/1:0,211:211:99:7736,611,0	1/1:0,121:121:99:4447,352,0	1/1:1,213:214:99:7929,620,0	1/1:0,215:216:99:8039,638,0	1/1:0,250:250:99:9349,734,0
ENA|FR796438|FR796438.1	279245	.	A	C	48.64	.	AC=3;AF=0.250;AN=12;BaseQRankSum=-4.975;DP=246;Dels=0.00;FS=147.159;HaplotypeScore=16.8080;MLEAC=3;MLEAF=0.250;MQ=34.78;MQ0=12;MQRankSum=-5.724;QD=0.36;ReadPosRankSum=-7.950;SOR=4.319	GT:AD:DP:GQ:PL	0/0:12,3:15:30:0,30,353	0/1:37,7:44:25:25,0,1096	0/0:15,1:16:36:0,36,423	0/1:49,8:57:20:20,0,1476	0/1:29,5:35:43:43,0,944	0/0:67,11:78:39:0,39,1843
ENA|FR796438|FR796438.1	279249	.	C	A	371.79	.	AC=5;AF=0.417;AN=12;BaseQRankSum=-3.431;DP=267;Dels=0.00;FS=165.597;HaplotypeScore=34.2021;MLEAC=5;MLEAF=0.417;MQ=33.35;MQ0=12;MQRankSum=-6.741;QD=1.49;ReadPosRankSum=-7.521;SOR=3.724	GT:AD:DP:GQ:PL	0/1:12,5:17:15:15,0,375	0/1:38,8:46:42:42,0,1165	0/0:15,2:17:10:0,10,393	0/1:44,16:60:99:210,0,1270	0/1:34,7:41:88:88,0,983	0/1:65,20:85:55:55,0,1875
ENA|FR796438|FR796438.1	279251	.	A	C	499.3	.	AC=5;AF=0.417;AN=12;BaseQRankSum=-2.372;DP=260;Dels=0.00;FS=220.292;HaplotypeScore=34.0350;MLEAC=5;MLEAF=0.417;MQ=33.09;MQ0=12;MQRankSum=-7.721;QD=2.05;ReadPosRankSum=-6.508;SOR=3.631	GT:AD:DP:GQ:PL	0/1:10,5:17:21:21,0,332	0/1:31,8:43:60:60,0,960	0/0:12,2:17:7:0,7,370	0/1:35,16:59:99:231,0,1072	0/1:25,7:40:99:106,0,807	0/1:59,18:84:99:119,0,1820
ENA|FR796438|FR796438.1	279252	.	T	G	525.74	.	AC=5;AF=0.417;AN=12;BaseQRankSum=-2.333;DP=262;Dels=0.00;FS=175.890;HaplotypeScore=52.4327;MLEAC=5;MLEAF=0.417;MQ=32.88;MQ0=12;MQRankSum=-6.710;QD=2.15;ReadPosRankSum=-5.126;SOR=3.853	GT:AD:DP:GQ:PL	0/1:11,5:16:18:18,0,348	0/1:34,9:43:75:75,0,1037	0/0:15,2:17:10:0,10,392	0/1:42,17:59:99:241,0,1231	0/1:33,8:41:99:110,0,998	0/1:65,20:85:99:120,0,1948
ENA|FR796438|FR796438.1	279256	.	T	G	239.33	.	AC=6;AF=0.500;AN=12;BaseQRankSum=-5.567;DP=289;Dels=0.00;FS=69.513;HaplotypeScore=101.5460;MLEAC=6;MLEAF=0.500;MQ=32.87;MQ0=13;MQRankSum=0.595;QD=0.83;ReadPosRankSum=-7.994;SOR=4.473	GT:AD:DP:GQ:PL	0/1:15,4:19:96:96,0,358	0/1:47,6:54:59:59,0,1299	0/1:17,2:20:15:15,0,432	0/1:59,6:65:46:46,0,1599	0/1:39,5:45:55:55,0,1110	0/1:78,6:85:4:4,0,1982
ENA|FR796438|FR796438.1	279258	.	G	A	1734.34	.	AC=6;AF=0.500;AN=12;BaseQRankSum=-2.779;DP=300;Dels=0.00;FS=255.782;HaplotypeScore=103.9418;MLEAC=4;MLEAF=0.333;MQ=33.24;MQ0=13;MQRankSum=-1.273;QD=5.78;ReadPosRankSum=-2.261;SOR=4.109	GT:AD:DP:GQ:PL	0/1:9,8:23:99:154,0,240	0/1:29,16:54:99:321,0,797	0/1:10,7:19:99:140,0,223	0/1:34,22:64:99:361,0,971	0/1:24,12:46:99:210,0,703	0/1:54,30:93:99:531,0,1450
ENA|FR796438|FR796438.1	279260	.	T	G	2079.34	.	AC=6;AF=0.500;AN=12;BaseQRankSum=-1.007;DP=294;Dels=0.01;FS=184.925;HaplotypeScore=103.4676;MLEAC=6;MLEAF=0.500;MQ=33.03;MQ0=13;MQRankSum=-3.257;QD=7.07;ReadPosRankSum=3.850;SOR=3.698	GT:AD:DP:GQ:PL	0/1:12,12:24:99:238,0,385	0/1:34,18:52:99:365,0,979	0/1:10,7:17:99:118,0,275	0/1:31,31:62:99:587,0,930	0/1:27,16:43:99:309,0,836	0/1:56,34:90:99:499,0,1560
ENA|FR796438|FR796438.1	279266	.	C	G	1290.58	.	AC=6;AF=0.500;AN=12;BaseQRankSum=-6.508;DP=295;Dels=0.00;FS=309.726;HaplotypeScore=110.9110;MLEAC=6;MLEAF=0.500;MQ=33.08;MQ0=13;MQRankSum=1.513;QD=4.37;ReadPosRankSum=-8.004;SOR=5.545	GT:AD:DP:GQ:PL	0/1:25,2:28:10:10,0,681	0/1:43,8:53:99:104,0,1216	0/1:14,4:18:71:71,0,336	0/1:48,15:64:99:340,0,1227	0/1:32,8:42:99:165,0,878	0/1:59,30:90:99:637,0,1436
ENA|FR796438|FR796438.1	279267	.	C	A	951.85	.	AC=6;AF=0.500;AN=12;BaseQRankSum=-7.014;DP=293;Dels=0.00;FS=303.519;HaplotypeScore=87.9981;MLEAC=6;MLEAF=0.500;MQ=33.36;MQ0=12;MQRankSum=-0.954;QD=3.25;ReadPosRankSum=-7.250;SOR=5.818	GT:AD:DP:GQ:PL	0/1:26,2:30:5:5,0,719	0/1:38,8:51:99:126,0,1084	0/1:14,2:17:5:5,0,326	0/1:50,13:65:99:253,0,1272	0/1:31,7:41:99:106,0,870	0/1:57,25:87:99:492,0,1491
ENA|FR796438|FR796438.1	279269	.	A	T	525.93	.	AC=4;AF=0.333;AN=12;BaseQRankSum=-5.697;DP=300;Dels=0.00;FS=230.778;HaplotypeScore=65.2346;MLEAC=5;MLEAF=0.417;MQ=33.58;MQ0=12;MQRankSum=-1.556;QD=2.11;ReadPosRankSum=-8.043;SOR=5.325	GT:AD:DP:GQ:PL	0/0:29,2:32:3:0,3,776	0/1:44,6:54:57:57,0,1254	0/0:16,1:19:2:0,2,419	0/1:54,11:66:99:162,0,1383	0/1:33,4:40:31:31,0,952	0/1:62,20:88:99:311,0,1617
ENA|FR796438|FR796438.1	279271	.	A	G	219.91	.	AC=2;AF=0.167;AN=12;BaseQRankSum=-5.257;DP=299;Dels=0.00;FS=158.568;HaplotypeScore=17.5754;MLEAC=2;MLEAF=0.167;MQ=34.00;MQ0=12;MQRankSum=-2.150;QD=1.42;ReadPosRankSum=-8.085;SOR=5.482	GT:AD:DP:GQ:PL	0/0:29,2:31:40:0,40,822	0/0:49,4:53:20:0,20,1422	0/0:20,1:21:13:0,13,540	0/1:56,10:66:99:151,0,1501	0/0:38,1:39:83:0,83,1198	0/1:75,13:88:99:106,0,1992
ENA|FR796438|FR796438.1	279272	.	C	T	53.19	.	AC=1;AF=0.083;AN=12;BaseQRankSum=-3.759;DP=300;Dels=0.00;FS=114.263;HaplotypeScore=17.4310;MLEAC=1;MLEAF=0.083;MQ=34.14;MQ0=12;MQRankSum=-3.382;QD=0.81;ReadPosRankSum=-6.673;SOR=4.606	GT:AD:DP:GQ:PL	0/0:28,1:30:43:0,43,867	0/0:45,3:53:41:0,41,1366	0/0:20,1:23:16:0,16,584	0/1:57,8:66:86:86,0,1557	0/0:36,0:39:99:0,102,1183	0/0:72,7:86:62:0,62,2088
ENA|FR796438|FR796438.1	287428	.	G	C	488.08	.	AC=6;AF=0.500;AN=12;BaseQRankSum=-3.363;DP=160;Dels=0.00;FS=62.994;HaplotypeScore=2.8306;MLEAC=6;MLEAF=0.500;MQ=41.99;MQ0=0;MQRankSum=-0.066;QD=3.05;ReadPosRankSum=-7.233;SOR=6.372	GT:AD:DP:GQ:PL	0/1:10,1:11:1:1,0,343	0/1:21,6:27:99:121,0,643	0/1:8,2:10:41:41,0,247	0/1:18,2:20:15:15,0,544	0/1:14,6:20:99:158,0,409	0/1:59,11:70:99:187,0,1799
ENA|FR796438|FR796438.1	287429	.	G	C	3102.34	.	AC=6;AF=0.500;AN=12;BaseQRankSum=-0.361;DP=222;Dels=0.00;FS=219.062;HaplotypeScore=2.8270;MLEAC=6;MLEAF=0.500;MQ=41.99;MQ0=0;MQRankSum=-0.931;QD=13.97;ReadPosRankSum=-10.684;SOR=9.401	GT:AD:DP:GQ:PL	0/1:7,7:14:99:205,0,218	0/1:17,19:36:99:514,0,381	0/1:7,5:12:99:121,0,157	0/1:17,16:33:99:504,0,440	0/1:10,26:36:99:791,0,259	0/1:54,36:90:99:1004,0,1560
ENA|FR796438|FR796438.1	288548	.	C	T	4341.76	.	AC=2;AF=0.167;AN=12;BaseQRankSum=-2.308;DP=1127;Dels=0.00;FS=0.810;HaplotypeScore=4.7876;MLEAC=2;MLEAF=0.167;MQ=41.90;MQ0=0;MQRankSum=0.193;QD=12.09;ReadPosRankSum=0.142;SOR=0.877	GT:AD:DP:GQ:PL	0/0:90,0:90:99:0,262,3248	0/0:207,0:207:99:0,617,7745	0/1:55,54:109:99:1683,0,1709	0/0:249,0:249:99:0,725,9093	0/0:221,0:221:99:0,647,8210	0/1:153,96:249:99:2696,0,4927
ENA|FR796438|FR796438.1	291558	.	A	G	986.76	.	AC=2;AF=0.167;AN=12;BaseQRankSum=-2.298;DP=715;Dels=0.00;FS=0.913;HaplotypeScore=35.0250;MLEAC=2;MLEAF=0.167;MQ=39.35;MQ0=2;MQRankSum=2.841;QD=3.84;ReadPosRankSum=-5.250;SOR=0.896	GT:AD:DP:GQ:PL	0/0:48,0:48:99:0,123,1492	0/0:152,3:156:99:0,351,4875	0/1:50,16:66:99:182,0,1437	0/0:136,6:142:99:0,227,4320	0/0:108,3:111:99:0,221,3393	0/1:138,51:190:99:842,0,3765
ENA|FR796438|FR796438.1	291560	.	A	G	956.03	.	AC=4;AF=0.333;AN=12;BaseQRankSum=-4.777;DP=704;Dels=0.00;FS=1.660;HaplotypeScore=36.4495;MLEAC=4;MLEAF=0.333;MQ=39.37;MQ0=2;MQRankSum=1.514;QD=2.12;ReadPosRankSum=-6.197;SOR=0.607	GT:AD:DP:GQ:PL	0/1:40,11:51:99:135,0,1091	0/1:119,34:153:99:330,0,3446	0/0:66,0:66:99:0,174,2111	0/1:108,27:135:99:196,0,3337	0/1:76,32:108:99:335,0,2180	0/0:187,0:187:99:0,472,5721
ENA|FR796438|FR796438.1	291564	.	G	A	3472.34	.	AC=6;AF=0.500;AN=12;BaseQRankSum=-0.622;DP=708;Dels=0.02;FS=11.842;HaplotypeScore=35.8446;MLEAC=6;MLEAF=0.500;MQ=39.58;MQ0=2;MQRankSum=2.092;QD=4.90;ReadPosRankSum=-13.357;SOR=1.156	GT:AD:DP:GQ:PL	0/1:39,12:51:99:229,0,1140	0/1:119,35:154:99:696,0,3349	0/1:52,13:65:99:243,0,1483	0/1:101,34:136:99:714,0,3026	0/1:68,38:107:99:970,0,1950	0/1:142,35:177:99:657,0,3835
ENA|FR796438|FR796438.1	291570	.	A	G	350.16	.	AC=1;AF=0.083;AN=12;BaseQRankSum=-5.233;DP=662;Dels=0.00;FS=0.995;HaplotypeScore=15.6079;MLEAC=1;MLEAF=0.083;MQ=39.97;MQ0=2;MQRankSum=2.811;QD=3.61;ReadPosRankSum=-8.068;SOR=0.897	GT:AD:DP:GQ:PL	0/0:48,5:53:35:0,35,1568	0/0:126,18:144:22:0,22,3792	0/0:57,4:61:43:0,43,1841	0/0:118,11:129:99:0,110,3978	0/1:72,25:97:99:383,0,2264	0/0:168,9:177:99:0,283,5327
ENA|FR796438|FR796438.1	292286	.	G	C	101.12	.	AC=2;AF=0.167;AN=12;BaseQRankSum=-8.267;DP=354;Dels=0.00;FS=204.719;HaplotypeScore=6.2081;MLEAC=2;MLEAF=0.167;MQ=41.83;MQ0=0;MQRankSum=-1.303;QD=0.61;ReadPosRankSum=-4.392;SOR=7.864	GT:AD:DP:GQ:PL	0/0:23,6:29:9:0,9,723	0/0:56,6:62:93:0,93,1663	0/0:29,4:33:18:0,18,780	0/1:50,13:63:56:56,0,1461	0/0:54,9:63:77:0,77,1680	0/1:78,25:103:82:82,0,2172
ENA|FR796438|FR796438.1	292292	.	A	C	360.29	.	AC=5;AF=0.417;AN=12;BaseQRankSum=-4.444;DP=353;Dels=0.00;FS=204.483;HaplotypeScore=4.9156;MLEAC=5;MLEAF=0.417;MQ=41.82;MQ0=0;MQRankSum=0.012;QD=1.25;ReadPosRankSum=-6.736;SOR=7.742	GT:AD:DP:GQ:PL	0/1:25,4:29:14:14,0,705	0/0:57,6:64:42:0,42,1646	0/1:28,8:36:70:70,0,834	0/1:58,7:65:1:1,0,1541	0/1:50,10:60:77:77,0,1369	0/1:80,18:98:99:235,0,2162
ENA|FR796438|FR796438.1	307396	.	C	T	55.5	.	AC=1;AF=0.083;AN=12;BaseQRankSum=-5.028;DP=866;Dels=0.00;FS=1.137;HaplotypeScore=130.4152;MLEAC=1;MLEAF=0.083;MQ=41.87;MQ0=0;MQRankSum=0.467;QD=0.69;ReadPosRankSum=-11.972;SOR=0.883	GT:AD:DP:GQ:PL	0/1:72,9:81:87:87,0,2556	0/0:163,13:176:40:0,40,5674	0/0:76,5:81:58:0,58,2623	0/0:153,13:168:0:0,0,5281	0/0:167,8:175:99:0,218,5966	0/0:173,11:185:99:0,174,6161
ENA|FR796438|FR796438.1	310145	.	A	G	29954.9	.	AC=12;AF=1.00;AN=12;BaseQRankSum=-1.382;DP=905;Dels=0.00;FS=0.000;HaplotypeScore=4.1255;MLEAC=12;MLEAF=1.00;MQ=41.96;MQ0=0;MQRankSum=-0.780;QD=33.10;ReadPosRankSum=1.129;SOR=0.229	GT:AD:DP:GQ:PL	1/1:0,75:75:99:2539,217,0	1/1:0,143:144:99:4718,397,0	1/1:0,91:91:99:2934,241,0	1/1:0,175:176:99:5765,490,0	1/1:1,168:170:99:5734,447,0	1/1:0,249:249:99:8290,695,0
ENA|FR796438|FR796438.1	314648	.	C	G	6687.34	.	AC=6;AF=0.500;AN=12;BaseQRankSum=-3.968;DP=490;Dels=0.00;FS=384.242;HaplotypeScore=15.7888;MLEAC=6;MLEAF=0.500;MQ=41.65;MQ0=0;MQRankSum=0.812;QD=13.65;ReadPosRankSum=-15.454;SOR=10.796	GT:AD:DP:GQ:PL	0/1:26,18:44:99:561,0,805	0/1:55,44:99:99:1298,0,1907	0/1:23,23:46:99:680,0,736	0/1:51,35:86:99:1061,0,1582	0/1:41,32:73:99:961,0,1250	0/1:72,69:141:99:2163,0,2245
ENA|FR796438|FR796438.1	317567	.	T	C	1482.36	.	AC=6;AF=0.500;AN=12;BaseQRankSum=-0.814;DP=101;Dels=0.01;FS=14.116;HaplotypeScore=1.1275;MLEAC=6;MLEAF=0.500;MQ=41.24;MQ0=0;MQRankSum=-1.610;QD=14.68;ReadPosRankSum=2.861;SOR=3.555	GT:AD:DP:GQ:PL	0/1:5,1:6:21:21,0,171	0/1:11,17:28:99:483,0,191	0/1:4,2:6:53:53,0,101	0/1:5,6:11:99:152,0,113	0/1:11,9:20:99:270,0,315	0/1:10,17:28:99:540,0,269
ENA|FR796438|FR796438.1	317571	.	G	C	574.78	.	AC=4;AF=0.333;AN=12;BaseQRankSum=-6.228;DP=164;Dels=0.00;FS=100.226;HaplotypeScore=0.8787;MLEAC=4;MLEAF=0.333;MQ=41.53;MQ0=0;MQRankSum=-1.404;QD=4.08;ReadPosRankSum=4.219;SOR=7.168	GT:AD:DP:GQ:PL	0/0:11,0:11:33:0,33,411	0/1:26,10:38:99:186,0,748	0/0:11,1:12:4:0,4,351	0/1:23,6:29:95:95,0,710	0/1:19,7:26:99:134,0,591	0/1:37,11:48:99:198,0,1249
ENA|FR796438|FR796438.1	317576	.	T	C	162.01	.	AC=4;AF=0.333;AN=12;BaseQRankSum=-6.297;DP=207;Dels=0.00;FS=68.665;HaplotypeScore=2.0414;MLEAC=4;MLEAF=0.333;MQ=41.53;MQ0=0;MQRankSum=-3.677;QD=0.91;ReadPosRankSum=-3.189;SOR=6.517	GT:AD:DP:GQ:PL	0/0:13,0:13:39:0,39,501	0/1:35,9:44:99:146,0,1205	0/0:15,0:15:45:0,45,568	0/1:31,4:35:3:3,0,1068	0/1:28,5:33:29:29,0,945	0/1:60,7:67:22:22,0,2067
ENA|FR796438|FR796438.1	317578	.	T	C	225.86	.	AC=2;AF=0.167;AN=12;BaseQRankSum=-4.532;DP=222;Dels=0.00;FS=66.856;HaplotypeScore=1.8721;MLEAC=2;MLEAF=0.167;MQ=41.66;MQ0=0;MQRankSum=-3.776;QD=2.75;ReadPosRankSum=-5.923;SOR=6.272	GT:AD:DP:GQ:PL	0/0:14,0:14:42:0,42,550	0/1:40,8:48:99:148,0,1355	0/0:17,0:17:51:0,51,635	0/0:37,3:41:50:0,50,1309	0/1:28,6:34:99:115,0,963	0/0:62,6:68:14:0,14,2183
ENA|FR796438|FR796438.1	334394	.	G	A	403.07	.	AC=4;AF=0.333;AN=12;BaseQRankSum=-4.580;DP=648;Dels=0.00;FS=188.083;HaplotypeScore=3.9536;MLEAC=4;MLEAF=0.333;MQ=41.96;MQ0=0;MQRankSum=-0.823;QD=0.71;ReadPosRankSum=-12.173;SOR=8.409	GT:AD:DP:GQ:PL	0/0:32,2:34:25:0,25,1042	0/1:106,13:119:99:130,0,3498	0/0:42,2:44:56:0,56,1358	0/1:137,19:156:99:173,0,4449	0/1:114,15:129:99:118,0,3632	0/1:149,15:164:22:22,0,5007
ENA|FR796438|FR796438.1	334395	.	C	A	5018.34	.	AC=6;AF=0.500;AN=12;BaseQRankSum=-6.884;DP=778;Dels=0.00;FS=403.081;HaplotypeScore=4.0980;MLEAC=6;MLEAF=0.500;MQ=41.97;MQ0=0;MQRankSum=0.732;QD=6.45;ReadPosRankSum=-19.598;SOR=10.675	GT:AD:DP:GQ:PL	0/1:30,17:47:99:474,0,972	0/1:104,43:147:99:1142,0,3492	0/1:43,11:54:99:207,0,1348	0/1:136,47:183:99:1133,0,4475	0/1:110,38:148:99:913,0,3683	0/1:145,51:197:99:1186,0,4934
ENA|FR796438|FR796438.1	337509	.	A	C	254.65	.	AC=5;AF=0.417;AN=12;BaseQRankSum=-3.063;DP=102;Dels=0.00;FS=43.213;HaplotypeScore=0.4182;MLEAC=5;MLEAF=0.417;MQ=40.92;MQ0=0;MQRankSum=-3.499;QD=3.22;ReadPosRankSum=-0.693;SOR=6.091	GT:AD:DP:GQ:PL	0/1:8,3:11:67:67,0,213	0/1:9,1:10:7:7,0,295	0/1:13,3:16:44:44,0,384	0/1:15,8:23:99:145,0,462	0/1:14,3:17:30:30,0,411	0/0:20,3:23:31:0,31,647
ENA|FR796438|FR796438.1	355741	.	A	C	505.34	.	AC=5;AF=0.417;AN=12;BaseQRankSum=-4.375;DP=198;Dels=0.02;FS=189.356;HaplotypeScore=2.2419;MLEAC=6;MLEAF=0.500;MQ=41.89;MQ0=0;MQRankSum=1.488;QD=2.89;ReadPosRankSum=2.244;SOR=6.993	GT:AD:DP:GQ:PL	0/1:15,4:19:85:85,0,519	0/1:33,4:37:33:33,0,1157	0/0:21,2:23:0:0,0,729	0/1:20,5:25:82:82,0,654	0/1:23,3:26:33:33,0,813	0/1:49,14:63:99:307,0,1693
ENA|FR796438|FR796438.1	355742	.	A	C	112.19	.	AC=4;AF=0.333;AN=12;BaseQRankSum=-4.376;DP=191;Dels=0.02;FS=128.533;HaplotypeScore=2.6521;MLEAC=4;MLEAF=0.333;MQ=41.88;MQ0=0;MQRankSum=-1.612;QD=0.88;ReadPosRankSum=0.377;SOR=6.271	GT:AD:DP:GQ:PL	0/1:15,3:18:24:24,0,524	0/0:34,3:37:1:0,1,1111	0/0:24,1:25:47:0,47,835	0/1:21,4:25:53:53,0,685	0/1:23,2:25:5:5,0,794	0/1:49,9:58:66:66,0,1669
ENA|FR796438|FR796438.1	355743	.	G	C	132.55	.	AC=3;AF=0.250;AN=12;BaseQRankSum=-3.045;DP=191;Dels=0.02;FS=121.038;HaplotypeScore=2.6521;MLEAC=3;MLEAF=0.250;MQ=41.88;MQ0=0;MQRankSum=-1.546;QD=1.29;ReadPosRankSum=-1.123;SOR=5.889	GT:AD:DP:GQ:PL	0/1:17,3:20:39:39,0,557	0/0:35,2:37:38:0,38,1264	0/0:24,1:25:40:0,40,838	0/1:21,3:24:30:30,0,642	0/0:23,1:24:34:0,34,837	0/1:50,8:58:99:103,0,1620
ENA|FR796438|FR796438.1	388909	.	G	T	2272.04	.	AC=12;AF=1.00;AN=12;DP=83;Dels=0.00;FS=0.000;HaplotypeScore=0.0000;MLEAC=12;MLEAF=1.00;MQ=38.57;MQ0=0;QD=27.37;SOR=8.789	GT:AD:DP:GQ:PL	1/1:0,4:4:9:106,9,0	1/1:0,19:20:54:634,54,0	1/1:0,12:12:27:309,27,0	1/1:0,20:20:51:616,51,0	1/1:0,9:9:18:192,18,0	1/1:0,16:16:39:440,39,0
ENA|FR796438|FR796438.1	388927	.	G	C	3282.94	.	AC=12;AF=1.00;AN=12;DP=110;Dels=0.00;FS=0.000;HaplotypeScore=1.1110;MLEAC=12;MLEAF=1.00;MQ=39.01;MQ0=0;QD=29.84;SOR=7.978	GT:AD:DP:GQ:PL	1/1:0,8:8:21:277,21,0	1/1:0,24:24:66:837,66,0	1/1:0,13:13:30:359,30,0	1/1:0,26:26:63:771,63,0	1/1:0,16:16:36:439,36,0	1/1:0,21:21:51:625,51,0
ENA|FR796438|FR796438.1	388932	.	G	T	3827.94	.	AC=12;AF=1.00;AN=12;BaseQRankSum=1.588;DP=121;Dels=0.00;FS=0.000;HaplotypeScore=1.0888;MLEAC=12;MLEAF=1.00;MQ=38.96;MQ0=0;MQRankSum=1.703;QD=31.64;ReadPosRankSum=0.462;SOR=9.575	GT:AD:DP:GQ:PL	1/1:0,8:8:21:271,21,0	1/1:0,27:27:75:952,75,0	1/1:0,12:12:30:373,30,0	1/1:0,33:33:84:1042,84,0	1/1:1,16:17:39:493,39,0	1/1:0,23:23:57:722,57,0
ENA|FR796438|FR796438.1	389224	.	C	A	61.76	.	AC=2;AF=0.167;AN=12;BaseQRankSum=-3.726;DP=639;Dels=0.00;FS=39.246;HaplotypeScore=7.8293;MLEAC=2;MLEAF=0.167;MQ=40.98;MQ0=3;MQRankSum=0.327;QD=0.27;ReadPosRankSum=-9.822;SOR=3.497	GT:AD:DP:GQ:PL	0/0:52,6:58:61:0,61,1714	0/0:103,4:107:99:0,171,3496	0/1:33,5:40:48:48,0,1008	0/0:127,9:137:99:0,108,4209	0/0:104,3:108:99:0,218,3405	0/1:168,18:187:51:51,0,5135
ENA|FR796438|FR796438.1	397908	.	G	A	41559.9	.	AC=12;AF=1.00;AN=12;BaseQRankSum=1.292;DP=1113;Dels=0.00;FS=0.000;HaplotypeScore=4.9545;MLEAC=12;MLEAF=1.00;MQ=41.87;MQ0=0;MQRankSum=2.432;QD=36.02;ReadPosRankSum=1.411;SOR=0.221	GT:AD:DP:GQ:PL	1/1:0,94:95:99:3567,283,0	1/1:0,210:210:99:7964,623,0	1/1:0,108:108:99:4090,322,0	1/1:1,248:250:99:9237,734,0	1/1:1,196:197:99:7289,558,0	1/1:0,249:249:99:9438,743,0
ENA|FR796438|FR796438.1	402838	.	T	C	34213.9	.	AC=12;AF=1.00;AN=12;DP=966;Dels=0.00;FS=0.000;HaplotypeScore=4.0147;MLEAC=12;MLEAF=1.00;MQ=41.96;MQ0=0;QD=32.55;SOR=0.742	GT:AD:DP:GQ:PL	1/1:0,74:74:99:2706,217,0	1/1:0,190:190:99:6774,547,0	1/1:0,101:101:99:3331,268,0	1/1:0,198:198:99:7128,566,0	1/1:0,152:152:99:5262,421,0	1/1:0,246:248:99:9038,707,0
ENA|FR796438|FR796438.1	409839	.	G	T	33.15	.	AC=1;AF=0.083;AN=12;BaseQRankSum=-5.588;DP=789;Dels=0.00;FS=110.169;HaplotypeScore=4.1841;MLEAC=1;MLEAF=0.083;MQ=42.00;MQ0=0;MQRankSum=0.276;QD=0.48;ReadPosRankSum=-10.927;SOR=5.854	GT:AD:DP:GQ:PL	0/0:64,1:65:99:0,143,2103	0/0:131,11:143:99:0,112,4237	0/1:60,9:69:66:66,0,1888	0/0:165,12:177:99:0,154,5302	0/0:135,11:146:99:0,144,4415	0/0:175,13:189:99:0,174,5770
ENA|FR796438|FR796438.1	416419	.	A	C	42.08	.	AC=3;AF=0.250;AN=12;BaseQRankSum=-0.517;DP=64;Dels=0.00;FS=27.282;HaplotypeScore=0.7551;MLEAC=3;MLEAF=0.250;MQ=40.97;MQ0=0;MQRankSum=-0.750;QD=1.05;ReadPosRankSum=-3.283;SOR=3.587	GT:AD:DP:GQ:PL	0/0:5,0:5:15:0,15,189	0/0:15,0:15:39:0,39,503	0/0:4,0:4:12:0,12,147	0/1:13,2:15:33:33,0,385	0/1:8,1:9:16:16,0,235	0/1:13,2:15:32:32,0,442
ENA|FR796438|FR796438.1	433567	.	G	C	61.57	.	AC=3;AF=0.250;AN=12;BaseQRankSum=-3.943;DP=143;Dels=0.00;FS=43.663;HaplotypeScore=1.0240;MLEAC=3;MLEAF=0.250;MQ=41.42;MQ0=0;MQRankSum=0.207;QD=0.69;ReadPosRankSum=-2.109;SOR=5.418	GT:AD:DP:GQ:PL	0/0:14,1:15:42:0,42,526	0/1:29,5:34:8:8,0,943	0/0:13,0:13:39:0,39,494	0/1:15,3:18:64:64,0,411	0/0:25,1:26:35:0,35,827	0/1:33,4:37:28:28,0,1120
ENA|FR796438|FR796438.1	451133	.	A	G	27346.9	.	AC=12;AF=1.00;AN=12;DP=893;Dels=0.00;FS=0.000;HaplotypeScore=2.8054;MLEAC=12;MLEAF=1.00;MQ=37.47;MQ0=3;QD=30.62;SOR=1.404	GT:AD:DP:GQ:PL	1/1:0,65:65:99:2016,177,0	1/1:0,133:133:99:4256,355,0	1/1:0,83:83:99:2414,201,0	1/1:0,200:203:99:6235,514,0	1/1:0,166:166:99:5072,433,0	1/1:0,243:243:99:7379,625,0
ENA|FR796438|FR796438.1	451208	.	T	C	22309.9	.	AC=12;AF=1.00;AN=12;DP=781;Dels=0.00;FS=0.000;HaplotypeScore=2.7668;MLEAC=12;MLEAF=1.00;MQ=35.67;MQ0=0;QD=28.57;SOR=0.704	GT:AD:DP:GQ:PL	1/1:0,66:66:99:2042,183,0	1/1:0,132:132:99:3646,316,0	1/1:0,72:72:99:2238,186,0	1/1:0,152:152:99:4448,379,0	1/1:0,133:134:99:3734,313,0	1/1:0,220:221:99:6227,547,0
ENA|FR796438|FR796438.1	451285	.	G	C	2816.34	.	AC=6;AF=0.500;AN=12;BaseQRankSum=-7.460;DP=570;Dels=0.00;FS=316.327;HaplotypeScore=1.7015;MLEAC=6;MLEAF=0.500;MQ=34.55;MQ0=3;MQRankSum=1.831;QD=4.94;ReadPosRankSum=0.473;SOR=10.330	GT:AD:DP:GQ:PL	0/1:32,9:41:99:124,0,927	0/1:56,32:88:99:585,0,1609	0/1:43,15:58:99:294,0,1296	0/1:84,45:129:99:854,0,2185	0/1:87,24:111:99:352,0,2483	0/1:93,49:142:99:644,0,2387
ENA|FR796438|FR796438.1	451286	.	A	C	1249.37	.	AC=6;AF=0.500;AN=12;BaseQRankSum=-5.286;DP=496;Dels=0.00;FS=230.604;HaplotypeScore=1.9553;MLEAC=6;MLEAF=0.500;MQ=34.92;MQ0=3;MQRankSum=0.394;QD=2.52;ReadPosRankSum=-8.857;SOR=9.149	GT:AD:DP:GQ:PL	0/1:31,4:35:19:19,0,918	0/1:54,22:76:99:369,0,1584	0/1:44,9:53:99:111,0,1316	0/1:87,20:107:99:328,0,2220	0/1:88,16:104:99:192,0,2481	0/1:95,25:120:99:267,0,2376
ENA|FR796438|FR796438.1	451287	.	G	C	51.15	.	AC=1;AF=0.083;AN=12;BaseQRankSum=-5.728;DP=452;Dels=0.00;FS=108.301;HaplotypeScore=2.0776;MLEAC=1;MLEAF=0.083;MQ=34.83;MQ0=3;MQRankSum=-0.472;QD=0.74;ReadPosRankSum=-6.824;SOR=7.053	GT:AD:DP:GQ:PL	0/0:34,1:35:87:0,87,1034	0/1:58,11:69:84:84,0,1723	0/0:46,2:48:97:0,97,1485	0/0:90,8:98:40:0,40,2425	0/0:93,6:99:99:0,133,2846	0/0:97,5:102:99:0,140,2569
ENA|FR796438|FR796438.1	457029	.	G	C	1105.34	.	AC=6;AF=0.500;AN=12;BaseQRankSum=-6.698;DP=405;Dels=0.00;FS=500.212;HaplotypeScore=6.4255;MLEAC=6;MLEAF=0.500;MQ=41.97;MQ0=0;MQRankSum=-0.578;QD=2.73;ReadPosRankSum=-5.106;SOR=9.401	GT:AD:DP:GQ:PL	0/1:24,6:30:31:31,0,679	0/1:58,19:78:99:145,0,1773	0/1:18,13:31:99:163,0,564	0/1:53,27:80:99:315,0,1544	0/1:43,18:61:99:132,0,1273	0/1:90,35:125:99:356,0,2459
ENA|FR796438|FR796438.1	457032	.	T	C	757.34	.	AC=6;AF=0.500;AN=12;BaseQRankSum=-5.029;DP=393;Dels=0.00;FS=330.588;HaplotypeScore=6.4662;MLEAC=6;MLEAF=0.500;MQ=41.97;MQ0=0;MQRankSum=-1.119;QD=1.93;ReadPosRankSum=-5.875;SOR=6.846	GT:AD:DP:GQ:PL	0/1:21,6:27:52:52,0,392	0/1:59,17:76:99:143,0,1167	0/1:19,12:31:99:147,0,446	0/1:49,26:76:99:110,0,960	0/1:42,17:59:99:200,0,744	0/1:88,34:123:99:142,0,1828
ENA|FR796438|FR796438.1	457042	.	T	C	946.34	.	AC=6;AF=0.500;AN=12;BaseQRankSum=-1.056;DP=350;Dels=0.00;FS=342.316;HaplotypeScore=2.5442;MLEAC=6;MLEAF=0.500;MQ=41.96;MQ0=0;MQRankSum=-0.381;QD=2.70;ReadPosRankSum=-11.441;SOR=8.086	GT:AD:DP:GQ:PL	0/1:24,4:28:62:62,0,793	0/1:63,7:70:53:53,0,2046	0/1:21,7:28:99:144,0,640	0/1:60,10:70:99:170,0,1948	0/1:44,12:56:99:279,0,1409	0/1:82,16:98:99:275,0,2562
ENA|FR796438|FR796438.1	468133	.	G	C	51.84	.	AC=2;AF=0.167;AN=12;BaseQRankSum=-5.361;DP=511;Dels=0.00;FS=88.288;HaplotypeScore=2.6877;MLEAC=1;MLEAF=0.083;MQ=34.05;MQ0=9;MQRankSum=3.800;QD=0.44;ReadPosRankSum=-1.019;SOR=6.664	GT:AD:DP:GQ:PL	0/1:30,7:37:82:82,0,862	0/1:75,5:80:2:2,0,1581	0/0:34,1:35:52:0,52,1045	0/0:111,3:114:99:0,195,2855	0/0:87,6:93:83:0,83,2205	0/0:143,9:152:4:0,4,3156
ENA|FR796438|FR796438.1	475196	.	T	G	37606.9	.	AC=12;AF=1.00;AN=12;BaseQRankSum=1.718;DP=1026;Dels=0.00;FS=0.000;HaplotypeScore=3.8887;MLEAC=12;MLEAF=1.00;MQ=41.92;MQ0=0;MQRankSum=1.139;QD=26.80;ReadPosRankSum=-1.363;SOR=0.361	GT:AD:DP:GQ:PL	1/1:0,87:87:99:3175,256,0	1/1:0,200:201:99:7379,590,0	1/1:0,106:106:99:3917,319,0	1/1:0,183:183:99:6905,548,0	1/1:0,197:197:99:7263,578,0	1/1:1,248:249:99:8993,716,0
ENA|FR796438|FR796438.1	484666	.	T	C	52.87	.	AC=3;AF=0.250;AN=12;BaseQRankSum=-0.585;DP=616;Dels=0.00;FS=85.325;HaplotypeScore=5.7222;MLEAC=2;MLEAF=0.167;MQ=41.87;MQ0=1;MQRankSum=-0.672;QD=0.15;ReadPosRankSum=-9.760;SOR=5.744	GT:AD:DP:GQ:PL	0/0:41,3:44:14:0,14,1252	0/1:100,13:113:46:46,0,2733	0/0:42,0:42:99:0,105,1230	0/1:117,13:130:2:2,0,3290	0/1:96,12:108:41:41,0,2913	0/0:157,18:176:16:0,16,4583
ENA|FR796438|FR796438.1	487042	.	T	C	1566.34	.	AC=6;AF=0.500;AN=12;BaseQRankSum=-1.871;DP=442;Dels=0.00;FS=157.443;HaplotypeScore=36.5172;MLEAC=6;MLEAF=0.500;MQ=41.83;MQ0=0;MQRankSum=-0.239;QD=3.54;ReadPosRankSum=-10.983;SOR=6.065	GT:AD:DP:GQ:PL	0/1:29,5:34:93:93,0,801	0/1:81,20:102:99:410,0,2236	0/1:28,9:37:99:238,0,717	0/1:65,16:81:99:303,0,1734	0/1:53,16:69:99:252,0,1518	0/1:99,19:118:99:307,0,2890
ENA|FR796438|FR796438.1	500768	.	C	G	512.03	.	AC=4;AF=0.333;AN=12;BaseQRankSum=-6.081;DP=706;Dels=0.00;FS=168.655;HaplotypeScore=3.7691;MLEAC=4;MLEAF=0.333;MQ=28.27;MQ0=19;MQRankSum=4.501;QD=0.95;ReadPosRankSum=-6.845;SOR=8.015	GT:AD:DP:GQ:PL	0/1:44,5:49:58:58,0,907	0/1:115,14:129:99:189,0,1737	0/0:53,1:54:76:0,76,1372	0/1:120,10:130:47:47,0,2119	0/0:108,3:111:99:0,119,2235	0/1:211,21:232:99:258,0,2756
ENA|FR796438|FR796438.1	505097	.	C	A	59.26	.	AC=2;AF=0.167;AN=12;BaseQRankSum=-2.889;DP=271;Dels=0.00;FS=8.536;HaplotypeScore=6.7801;MLEAC=2;MLEAF=0.167;MQ=41.81;MQ0=0;MQRankSum=0.117;QD=1.14;ReadPosRankSum=-7.823;SOR=2.468	GT:AD:DP:GQ:PL	0/0:13,0:13:36:0,36,409	0/1:34,6:40:85:85,0,1099	0/1:11,1:12:8:8,0,316	0/0:48,4:52:6:0,6,1484	0/0:25,3:28:2:0,2,712	0/0:115,11:126:16:0,16,3587
ENA|FR796438|FR796438.1	513224	.	C	G	262.16	.	AC=1;AF=0.083;AN=12;BaseQRankSum=-5.256;DP=708;Dels=0.00;FS=101.461;HaplotypeScore=8.4858;MLEAC=1;MLEAF=0.083;MQ=37.90;MQ0=9;MQRankSum=3.057;QD=1.37;ReadPosRankSum=-8.535;SOR=7.824	GT:AD:DP:GQ:PL	0/0:51,3:54:49:0,49,1613	0/0:118,6:124:99:0,105,3488	0/0:70,5:75:23:0,23,2243	0/0:137,6:143:99:0,143,3659	0/0:113,8:121:68:0,68,3379	0/1:169,22:191:99:295,0,4584
ENA|FR796438|FR796438.1	513333	.	A	C	34839.9	.	AC=12;AF=1.00;AN=12;BaseQRankSum=-0.715;DP=1057;Dels=0.00;FS=0.000;HaplotypeScore=4.0403;MLEAC=12;MLEAF=1.00;MQ=38.84;MQ0=1;MQRankSum=1.185;QD=32.96;ReadPosRankSum=1.179;SOR=0.356	GT:AD:DP:GQ:PL	1/1:0,100:100:99:3463,283,0	1/1:0,217:217:99:7119,592,0	1/1:0,108:108:99:3766,304,0	1/1:0,212:212:99:6811,553,0	1/1:0,167:167:99:5780,466,0	1/1:1,249:250:99:7926,633,0
ENA|FR796438|FR796438.1	515027	.	C	G	7362.93	.	AC=12;AF=1.00;AN=12;DP=287;Dels=0.00;FS=0.000;HaplotypeScore=1.3552;MLEAC=12;MLEAF=1.00;MQ=33.49;MQ0=0;QD=25.65;SOR=2.261	GT:AD:DP:GQ:PL	1/1:0,29:29:72:951,72,0	1/1:0,43:44:84:1042,84,0	1/1:0,36:36:90:1077,90,0	1/1:0,60:60:99:1632,132,0	1/1:0,70:70:99:1899,150,0	1/1:0,47:47:63:787,63,0
ENA|FR796438|FR796438.1	515050	.	G	T	9480.93	.	AC=12;AF=1.00;AN=12;BaseQRankSum=2.402;DP=360;Dels=0.00;FS=0.000;HaplotypeScore=2.3985;MLEAC=12;MLEAF=1.00;MQ=34.80;MQ0=0;MQRankSum=1.727;QD=26.34;ReadPosRankSum=0.037;SOR=2.849	GT:AD:DP:GQ:PL	1/1:0,31:31:81:994,81,0	1/1:0,52:52:99:1378,114,0	1/1:0,45:45:99:1330,114,0	1/1:2,80:82:99:2013,165,0	1/1:0,86:86:99:2491,207,0	1/1:0,64:64:99:1300,108,0
ENA|FR796438|FR796438.1	515153	.	G	A	32033.9	.	AC=12;AF=1.00;AN=12;DP=949;Dels=0.00;FS=0.000;HaplotypeScore=2.7217;MLEAC=12;MLEAF=1.00;MQ=39.23;MQ0=0;QD=33.76;SOR=6.464	GT:AD:DP:GQ:PL	1/1:0,83:83:99:2822,226,0	1/1:0,167:167:99:5564,442,0	1/1:0,75:75:99:2653,205,0	1/1:0,179:180:99:6141,487,0	1/1:0,193:193:99:6772,535,0	1/1:0,249:249:99:8107,647,0
ENA|FR796438|FR796438.1	515988	.	C	T	54010.9	.	AC=12;AF=1.00;AN=12;DP=1418;Dels=0.00;FS=0.000;HaplotypeScore=4.9498;MLEAC=12;MLEAF=1.00;MQ=41.94;MQ0=0;QD=30.31;SOR=0.778	GT:AD:DP:GQ:PL	1/1:0,212:212:99:8119,635,0	1/1:0,250:250:99:9596,746,0	1/1:0,206:206:99:7878,614,0	1/1:0,250:250:99:9523,746,0	1/1:0,249:249:99:9493,746,0	1/1:0,249:249:99:9427,743,0
ENA|FR796438|FR796438.1	515989	.	A	G	53162.9	.	AC=12;AF=1.00;AN=12;DP=1413;Dels=0.00;FS=0.000;HaplotypeScore=4.6032;MLEAC=12;MLEAF=1.00;MQ=41.94;MQ0=0;QD=29.88;SOR=0.800	GT:AD:DP:GQ:PL	1/1:0,210:210:99:8014,626,0	1/1:0,249:249:99:9333,734,0	1/1:0,203:203:99:7676,599,0	1/1:0,250:250:99:9425,740,0	1/1:0,250:250:99:9465,743,0	1/1:0,248:249:99:9275,734,0
ENA|FR796438|FR796438.1	516830	.	G	C	43801.9	.	AC=12;AF=1.00;AN=12;DP=1431;Dels=0.00;FS=0.000;HaplotypeScore=4.8228;MLEAC=12;MLEAF=1.00;MQ=29.65;MQ0=0;QD=30.61;SOR=0.778	GT:AD:DP:GQ:PL	1/1:0,210:210:99:6880,619,0	1/1:0,248:248:99:7488,736,0	1/1:0,220:220:99:7143,658,0	1/1:0,249:249:99:7367,724,0	1/1:0,249:250:99:7547,742,0	1/1:0,250:250:99:7402,736,0
ENA|FR796438|FR796438.1	516837	.	C	A	42881.9	.	AC=12;AF=1.00;AN=12;DP=1441;Dels=0.00;FS=0.000;HaplotypeScore=3.4530;MLEAC=12;MLEAF=1.00;MQ=28.80;MQ0=0;QD=29.76;SOR=0.806	GT:AD:DP:GQ:PL	1/1:0,212:212:99:6644,619,0	1/1:0,249:249:99:7169,721,0	1/1:0,228:228:99:7116,670,0	1/1:0,250:250:99:7423,739,0	1/1:0,250:250:99:7367,736,0	1/1:0,250:250:99:7188,724,0
ENA|FR796438|FR796438.1	516854	.	G	A	41532.9	.	AC=12;AF=1.00;AN=12;BaseQRankSum=1.715;DP=1444;Dels=0.00;FS=0.000;HaplotypeScore=4.8566;MLEAC=12;MLEAF=1.00;MQ=27.77;MQ0=0;MQRankSum=-0.553;QD=28.76;ReadPosRankSum=-0.915;SOR=0.368	GT:AD:DP:GQ:PL	1/1:0,215:215:99:6437,634,0	1/1:1,249:250:99:7015,715,0	1/1:0,228:228:99:6492,649,0	1/1:0,248:248:99:7171,727,0	1/1:0,248:248:99:7126,727,0	1/1:0,248:249:99:7317,733,0
ENA|FR796438|FR796438.1	516859	.	C	A	42184.9	.	AC=12;AF=1.00;AN=12;BaseQRankSum=1.715;DP=1450;Dels=0.00;FS=0.000;HaplotypeScore=4.8627;MLEAC=12;MLEAF=1.00;MQ=28.30;MQ0=0;MQRankSum=1.696;QD=29.09;ReadPosRankSum=0.949;SOR=0.269	GT:AD:DP:GQ:PL	1/1:0,216:216:99:6459,637,0	1/1:1,247:249:99:7115,718,0	1/1:0,234:234:99:6852,682,0	1/1:0,249:249:99:7118,721,0	1/1:0,250:250:99:7301,739,0	1/1:0,250:250:99:7365,724,0
ENA|FR796438|FR796438.1	516867	.	T	A	41141.9	.	AC=12;AF=1.00;AN=12;DP=1450;Dels=0.00;FS=0.000;HaplotypeScore=208.5964;MLEAC=12;MLEAF=1.00;MQ=29.65;MQ0=0;QD=28.37;SOR=0.786	GT:AD:DP:GQ:PL	1/1:0,210:211:99:6033,607,0	1/1:0,250:250:99:7053,703,0	1/1:0,238:238:99:6611,670,0	1/1:0,249:249:99:7298,721,0	1/1:0,249:249:99:7122,718,0	1/1:0,244:246:99:7050,679,0
ENA|FR796438|FR796438.1	516903	.	T	C	49478.9	.	AC=12;AF=1.00;AN=12;DP=1439;Dels=0.00;FS=0.000;HaplotypeScore=5.2321;MLEAC=12;MLEAF=1.00;MQ=37.04;MQ0=2;QD=34.38;SOR=0.903	GT:AD:DP:GQ:PL	1/1:0,216:217:99:7145,637,0	1/1:0,248:249:99:8891,737,0	1/1:2,220:222:99:6960,634,0	1/1:0,250:250:99:8955,737,0	1/1:0,249:250:99:8804,734,0	1/1:0,250:250:99:8749,722,0
ENA|FR796438|FR796438.1	516914	.	T	A	50651.9	.	AC=12;AF=1.00;AN=12;BaseQRankSum=0.595;DP=1429;Dels=0.00;FS=0.000;HaplotypeScore=7.4826;MLEAC=12;MLEAF=1.00;MQ=38.01;MQ0=2;MQRankSum=1.767;QD=29.13;ReadPosRankSum=0.505;SOR=0.130	GT:AD:DP:GQ:PL	1/1:1,204:206:99:7137,608,0	1/1:0,247:250:99:8958,728,0	1/1:0,223:223:99:7591,656,0	1/1:0,247:248:99:9160,734,0	1/1:0,248:249:99:8941,734,0	1/1:1,249:250:99:8890,705,0
ENA|FR796438|FR796438.1	517009	.	G	T	51502.9	.	AC=12;AF=1.00;AN=12;DP=1433;Dels=0.00;FS=0.000;HaplotypeScore=7.4226;MLEAC=12;MLEAF=1.00;MQ=39.62;MQ0=0;QD=32.31;SOR=0.704	GT:AD:DP:GQ:PL	1/1:0,230:231:99:8431,680,0	1/1:0,250:250:99:8889,737,0	1/1:0,202:202:99:7250,590,0	1/1:0,249:250:99:8991,734,0	1/1:0,249:249:99:9147,743,0	1/1:0,250:250:99:8820,740,0
ENA|FR796438|FR796438.1	517194	.	A	G	53133.9	.	AC=12;AF=1.00;AN=12;BaseQRankSum=1.659;DP=1477;Dels=0.00;FS=0.000;HaplotypeScore=6.5184;MLEAC=12;MLEAF=1.00;MQ=40.88;MQ0=0;MQRankSum=1.650;QD=27.32;ReadPosRankSum=0.788;SOR=0.513	GT:AD:DP:GQ:PL	1/1:0,235:235:99:8547,692,0	1/1:0,250:250:99:9205,737,0	1/1:1,241:242:99:8627,704,0	1/1:0,247:249:99:9080,734,0	1/1:0,250:250:99:8911,713,0	1/1:0,250:250:99:8789,713,0
ENA|FR796438|FR796438.1	517540	.	A	G	52485.9	.	AC=12;AF=1.00;AN=12;DP=1416;Dels=0.00;FS=0.000;HaplotypeScore=4.8562;MLEAC=12;MLEAF=1.00;MQ=41.97;MQ0=0;QD=25.30;SOR=0.817	GT:AD:DP:GQ:PL	1/1:0,207:209:99:7711,611,0	1/1:0,250:250:99:9406,731,0	1/1:0,207:207:99:7587,596,0	1/1:0,250:250:99:9276,731,0	1/1:0,250:250:99:9301,731,0	1/1:0,249:249:99:9230,734,0
ENA|FR796438|FR796438.1	518184	.	T	C	52137.9	.	AC=12;AF=1.00;AN=12;DP=1405;Dels=0.00;FS=0.000;HaplotypeScore=2.5061;MLEAC=12;MLEAF=1.00;MQ=41.89;MQ0=0;QD=28.21;SOR=0.842	GT:AD:DP:GQ:PL	1/1:0,210:211:99:7989,623,0	1/1:0,249:249:99:9285,734,0	1/1:0,194:194:99:7045,554,0	1/1:0,249:249:99:9269,746,0	1/1:0,249:249:99:9251,734,0	1/1:0,249:249:99:9324,734,0
ENA|FR796438|FR796438.1	518331	.	T	C	51235.9	.	AC=12;AF=1.00;AN=12;DP=1380;Dels=0.00;FS=0.000;HaplotypeScore=5.4423;MLEAC=12;MLEAF=1.00;MQ=41.62;MQ0=1;QD=34.73;SOR=0.742	GT:AD:DP:GQ:PL	1/1:0,210:210:99:7823,623,0	1/1:0,250:250:99:9306,737,0	1/1:0,168:168:99:6274,493,0	1/1:1,248:249:99:9257,737,0	1/1:0,248:248:99:9298,734,0	1/1:0,249:249:99:9303,740,0
ENA|FR796438|FR796438.1	518353	.	T	C	49732.9	.	AC=12;AF=1.00;AN=12;DP=1378;Dels=0.00;FS=0.000;HaplotypeScore=4.4332;MLEAC=12;MLEAF=1.00;MQ=41.59;MQ0=2;QD=33.17;SOR=0.732	GT:AD:DP:GQ:PL	1/1:0,199:200:99:7196,569,0	1/1:0,250:250:99:9036,716,0	1/1:0,176:176:99:6342,508,0	1/1:1,246:248:99:9036,719,0	1/1:0,250:250:99:9164,731,0	1/1:0,250:250:99:8984,725,0
ENA|FR796438|FR796438.1	518364	.	A	G	50214.9	.	AC=12;AF=1.00;AN=12;DP=1363;Dels=0.00;FS=0.000;HaplotypeScore=4.4720;MLEAC=12;MLEAF=1.00;MQ=41.62;MQ0=3;QD=31.37;SOR=0.712	GT:AD:DP:GQ:PL	1/1:0,192:192:99:7234,578,0	1/1:0,250:250:99:9335,743,0	1/1:0,171:171:99:6159,502,0	1/1:0,250:250:99:9189,737,0	1/1:0,250:250:99:9232,740,0	1/1:0,249:249:99:9091,725,0
ENA|FR796438|FR796438.1	518484	.	A	G	47396.9	.	AC=12;AF=1.00;AN=12;DP=1354;Dels=0.00;FS=0.000;HaplotypeScore=5.7406;MLEAC=12;MLEAF=1.00;MQ=41.13;MQ0=1;QD=28.96;SOR=1.065	GT:AD:DP:GQ:PL	1/1:0,191:192:99:6685,545,0	1/1:0,249:250:99:8622,701,0	1/1:0,162:162:99:5730,463,0	1/1:0,247:248:99:8756,704,0	1/1:0,250:250:99:8787,713,0	1/1:0,249:250:99:8842,725,0
ENA|FR796438|FR796438.1	518538	.	G	A	48959.9	.	AC=12;AF=1.00;AN=12;DP=1375;Dels=0.00;FS=0.000;HaplotypeScore=5.3410;MLEAC=12;MLEAF=1.00;MQ=40.89;MQ0=0;QD=29.31;SOR=1.110	GT:AD:DP:GQ:PL	1/1:0,196:196:99:6853,551,0	1/1:0,249:249:99:8920,719,0	1/1:0,178:179:99:6475,512,0	1/1:0,249:250:99:8986,716,0	1/1:0,250:250:99:8827,701,0	1/1:0,249:249:99:8924,722,0
ENA|FR796438|FR796438.1	518805	.	C	T	33229.9	.	AC=12;AF=1.00;AN=12;BaseQRankSum=2.949;DP=1101;Dels=0.00;FS=0.000;HaplotypeScore=2.9839;MLEAC=12;MLEAF=1.00;MQ=36.55;MQ0=5;MQRankSum=-1.071;QD=30.18;ReadPosRankSum=-0.144;SOR=0.087	GT:AD:DP:GQ:PL	1/1:1,100:101:99:3067,283,0	1/1:0,219:219:99:6919,601,0	1/1:0,109:109:99:3327,289,0	1/1:2,212:214:99:6282,550,0	1/1:0,225:225:99:6942,601,0	1/1:0,232:232:99:6718,607,0
ENA|FR796438|FR796438.1	518833	.	C	T	21354.9	.	AC=12;AF=1.00;AN=12;DP=916;Dels=0.00;FS=0.000;HaplotypeScore=3.7604;MLEAC=12;MLEAF=1.00;MQ=28.06;MQ0=12;QD=23.31;SOR=0.875	GT:AD:DP:GQ:PL	1/1:0,79:79:99:2008,204,0	1/1:0,173:173:99:4014,394,0	1/1:0,62:62:99:1406,135,0	1/1:1,179:180:99:4319,427,0	1/1:0,168:169:99:3900,376,0	1/1:0,250:250:99:5733,571,0
ENA|FR796438|FR796438.1	518836	.	C	T	21532.9	.	AC=12;AF=1.00;AN=12;DP=921;Dels=0.00;FS=0.000;HaplotypeScore=4.5254;MLEAC=12;MLEAF=1.00;MQ=26.67;MQ0=12;QD=23.38;SOR=0.860	GT:AD:DP:GQ:PL	1/1:0,80:80:99:1914,198,0	1/1:0,168:168:99:3981,394,0	1/1:0,62:62:99:1468,144,0	1/1:0,191:191:99:4695,466,0	1/1:0,168:168:99:3809,376,0	1/1:0,247:248:99:5691,580,0
ENA|FR796438|FR796438.1	518841	.	C	G	20300.9	.	AC=12;AF=1.00;AN=12;BaseQRankSum=0.259;DP=913;Dels=0.00;FS=0.000;HaplotypeScore=4.0759;MLEAC=12;MLEAF=1.00;MQ=24.05;MQ0=12;MQRankSum=2.351;QD=22.24;ReadPosRankSum=-0.231;SOR=0.860	GT:AD:DP:GQ:PL	1/1:0,84:84:99:1931,204,0	1/1:0,175:177:99:3974,411,0	1/1:1,60:61:99:1378,138,0	1/1:0,173:174:99:3971,409,0	1/1:1,164:165:99:3610,364,0	1/1:0,249:249:99:5462,571,0
ENA|FR796438|FR796438.1	518843	.	A	T	18898.9	.	AC=12;AF=1.00;AN=12;DP=899;Dels=0.00;FS=0.000;HaplotypeScore=4.1182;MLEAC=12;MLEAF=1.00;MQ=22.80;MQ0=13;QD=21.02;SOR=0.938	GT:AD:DP:GQ:PL	1/1:0,80:81:99:1786,192,0	1/1:0,176:176:99:3755,402,0	1/1:0,60:61:99:1178,126,0	1/1:0,168:168:99:3628,384,0	1/1:0,162:163:99:3301,342,0	1/1:0,248:250:99:5276,562,0
ENA|FR796438|FR796438.1	518844	.	A	G	19543.9	.	AC=12;AF=1.00;AN=12;BaseQRankSum=1.709;DP=905;Dels=0.00;FS=0.000;HaplotypeScore=4.3212;MLEAC=12;MLEAF=1.00;MQ=22.58;MQ0=13;MQRankSum=0.662;QD=21.60;ReadPosRankSum=-0.627;SOR=0.310	GT:AD:DP:GQ:PL	1/1:0,81:81:99:1765,189,0	1/1:0,178:178:99:3975,420,0	1/1:0,62:63:99:1275,135,0	1/1:0,171:171:99:3757,396,0	1/1:1,161:162:99:3370,351,0	1/1:0,249:250:99:5427,577,0
ENA|FR796438|FR796438.1	518847	.	A	G	18522.9	.	AC=12;AF=1.00;AN=12;DP=899;Dels=0.00;FS=0.000;HaplotypeScore=5.9127;MLEAC=12;MLEAF=1.00;MQ=22.14;MQ0=14;QD=20.60;SOR=0.888	GT:AD:DP:GQ:PL	1/1:0,80:80:99:1748,186,0	1/1:0,181:182:99:3892,411,0	1/1:0,61:61:99:1270,135,0	1/1:0,169:170:99:3584,381,0	1/1:0,150:150:99:2836,303,0	1/1:0,248:250:99:5218,556,0
ENA|FR796438|FR796438.1	518848	.	C	T	17949.9	.	AC=12;AF=1.00;AN=12;BaseQRankSum=2.389;DP=885;Dels=0.00;FS=0.000;HaplotypeScore=5.9127;MLEAC=12;MLEAF=1.00;MQ=22.01;MQ0=14;MQRankSum=-0.416;QD=20.28;ReadPosRankSum=-0.971;SOR=0.452	GT:AD:DP:GQ:PL	1/1:0,82:82:99:1804,192,0	1/1:0,177:178:99:3796,402,0	1/1:0,60:60:99:1221,132,0	1/1:1,162:164:99:3257,348,0	1/1:1,148:151:99:2850,306,0	1/1:0,245:246:99:5047,537,0
ENA|FR796438|FR796438.1	518850	.	A	G	19392.9	.	AC=12;AF=1.00;AN=12;DP=898;Dels=0.00;FS=0.000;HaplotypeScore=5.3011;MLEAC=12;MLEAF=1.00;MQ=23.68;MQ0=14;QD=21.60;SOR=0.874	GT:AD:DP:GQ:PL	1/1:0,82:82:99:1853,192,0	1/1:0,188:188:99:4363,448,0	1/1:0,59:59:99:1197,126,0	1/1:0,164:165:99:3510,366,0	1/1:0,155:156:99:3197,324,0	1/1:0,242:243:99:5298,550,0
ENA|FR796438|FR796438.1	518852	.	G	T	20464.9	.	AC=12;AF=1.00;AN=12;BaseQRankSum=0.956;DP=914;Dels=0.00;FS=0.000;HaplotypeScore=2.7315;MLEAC=12;MLEAF=1.00;MQ=25.01;MQ0=14;MQRankSum=-0.621;QD=22.39;ReadPosRankSum=0.642;SOR=0.311	GT:AD:DP:GQ:PL	1/1:0,87:87:99:2142,216,0	1/1:0,185:185:99:4390,442,0	1/1:0,59:59:99:1257,129,0	1/1:1,167:168:99:3793,362,0	1/1:1,161:163:99:3491,326,0	1/1:2,247:249:99:5417,528,0
ENA|FR796438|FR796438.1	518855	.	A	G	22201.9	.	AC=12;AF=1.00;AN=12;BaseQRankSum=1.725;DP=937;Dels=0.00;FS=0.000;HaplotypeScore=2.6456;MLEAC=12;MLEAF=1.00;MQ=26.99;MQ0=13;MQRankSum=-0.742;QD=23.69;ReadPosRankSum=0.090;SOR=0.284	GT:AD:DP:GQ:PL	1/1:0,88:88:99:2175,213,0	1/1:1,198:199:99:4749,466,0	1/1:0,60:60:99:1406,138,0	1/1:0,173:173:99:4153,412,0	1/1:0,167:167:99:3756,370,0	1/1:0,250:250:99:5988,586,0
ENA|FR796438|FR796438.1	518860	.	G	T	25055.9	.	AC=12;AF=1.00;AN=12;BaseQRankSum=1.725;DP=976;Dels=0.00;FS=0.000;HaplotypeScore=2.6537;MLEAC=12;MLEAF=1.00;MQ=29.68;MQ0=9;MQRankSum=-1.346;QD=25.67;ReadPosRankSum=0.970;SOR=0.278	GT:AD:DP:GQ:PL	1/1:0,91:91:99:2430,231,0	1/1:0,203:203:99:5303,496,0	1/1:0,68:68:99:1669,156,0	1/1:0,178:178:99:4452,433,0	1/1:0,186:186:99:4585,433,0	1/1:1,249:250:99:6642,628,0
ENA|FR796438|FR796438.1	518862	.	G	C	26472.9	.	AC=12;AF=1.00;AN=12;DP=1001;Dels=0.00;FS=0.000;HaplotypeScore=3.2026;MLEAC=12;MLEAF=1.00;MQ=30.63;MQ0=11;QD=26.45;SOR=0.845	GT:AD:DP:GQ:PL	1/1:0,98:98:99:2745,255,0	1/1:0,205:205:99:5421,505,0	1/1:0,70:70:99:1831,168,0	1/1:0,182:182:99:4659,445,0	1/1:0,194:194:99:4921,454,0	1/1:0,250:250:99:6921,637,0
ENA|FR796438|FR796438.1	520997	.	G	C	53528.9	.	AC=12;AF=1.00;AN=12;DP=1427;Dels=0.00;FS=0.000;HaplotypeScore=6.0017;MLEAC=12;MLEAF=1.00;MQ=41.92;MQ0=1;QD=32.41;SOR=1.079	GT:AD:DP:GQ:PL	1/1:0,227:228:99:8532,665,0	1/1:0,250:250:99:9508,746,0	1/1:0,198:198:99:7565,578,0	1/1:0,250:250:99:9375,734,0	1/1:0,250:250:99:9409,734,0	1/1:0,250:250:99:9165,725,0
ENA|FR796438|FR796438.1	521823	.	G	A	40245.9	.	AC=12;AF=1.00;AN=12;DP=1497;Dels=0.00;FS=0.000;HaplotypeScore=5.3462;MLEAC=12;MLEAF=1.00;MQ=25.27;MQ0=9;QD=26.88;SOR=0.923	GT:AD:DP:GQ:PL	1/1:0,248:248:99:7032,709,0	1/1:0,249:250:99:6538,691,0	1/1:0,247:247:99:6823,700,0	1/1:0,250:250:99:6697,706,0	1/1:0,249:249:99:6424,679,0	1/1:0,250:250:99:6757,712,0
ENA|FR796438|FR796438.1	521825	.	G	C	40103.9	.	AC=12;AF=1.00;AN=12;DP=1499;Dels=0.00;FS=0.000;HaplotypeScore=4.9363;MLEAC=12;MLEAF=1.00;MQ=24.98;MQ0=10;QD=26.75;SOR=0.911	GT:AD:DP:GQ:PL	1/1:0,249:249:99:6980,709,0	1/1:0,250:250:99:6633,700,0	1/1:0,249:250:99:6846,706,0	1/1:0,249:249:99:6618,697,0	1/1:0,249:250:99:6425,679,0	1/1:0,249:249:99:6627,700,0
ENA|FR796438|FR796438.1	521831	.	G	A	39751.9	.	AC=12;AF=1.00;AN=12;BaseQRankSum=2.457;DP=1500;Dels=0.00;FS=0.000;HaplotypeScore=4.4599;MLEAC=12;MLEAF=1.00;MQ=24.30;MQ0=10;MQRankSum=-3.118;QD=26.50;ReadPosRankSum=3.597;SOR=0.353	GT:AD:DP:GQ:PL	1/1:2,248:250:99:6644,633,0	1/1:2,248:250:99:6565,640,0	1/1:2,248:250:99:6569,665,0	1/1:0,249:249:99:6702,712,0	1/1:1,248:249:99:6534,661,0	1/1:0,249:249:99:6763,715,0
ENA|FR796438|FR796438.1	521832	.	C	G	39560.9	.	AC=12;AF=1.00;AN=12;BaseQRankSum=2.302;DP=1499;Dels=0.00;FS=0.000;HaplotypeScore=4.3285;MLEAC=12;MLEAF=1.00;MQ=24.31;MQ0=10;MQRankSum=-4.087;QD=26.39;ReadPosRankSum=3.280;SOR=0.733	GT:AD:DP:GQ:PL	1/1:2,247:250:99:6565,630,0	1/1:2,248:250:99:6572,640,0	1/1:1,248:250:99:6682,677,0	1/1:0,249:249:99:6659,709,0	1/1:1,248:250:99:6528,658,0	1/1:1,247:248:99:6580,700,0
ENA|FR796438|FR796438.1	521837	.	T	A	41464.9	.	AC=12;AF=1.00;AN=12;DP=1498;Dels=0.00;FS=0.000;HaplotypeScore=3.1458;MLEAC=12;MLEAF=1.00;MQ=26.41;MQ0=10;QD=27.68;SOR=1.065	GT:AD:DP:GQ:PL	1/1:0,248:248:99:6761,706,0	1/1:0,250:250:99:7079,724,0	1/1:0,249:250:99:6675,706,0	1/1:0,249:250:99:7114,721,0	1/1:0,250:250:99:6937,700,0	1/1:0,246:247:99:6924,700,0
ENA|FR796438|FR796438.1	521840	.	A	C	42486.9	.	AC=12;AF=1.00;AN=12;BaseQRankSum=-0.250;DP=1500;Dels=0.00;FS=0.000;HaplotypeScore=2.7628;MLEAC=12;MLEAF=1.00;MQ=27.24;MQ0=7;MQRankSum=-0.210;QD=28.32;ReadPosRankSum=-0.299;SOR=0.733	GT:AD:DP:GQ:PL	1/1:0,249:250:99:6753,703,0	1/1:0,250:250:99:7154,721,0	1/1:0,249:249:99:6716,706,0	1/1:1,249:250:99:7241,708,0	1/1:0,250:250:99:7153,706,0	1/1:0,250:250:99:7495,730,0
ENA|FR796438|FR796438.1	521842	.	A	G	42986.9	.	AC=12;AF=1.00;AN=12;BaseQRankSum=2.167;DP=1500;Dels=0.00;FS=0.000;HaplotypeScore=3.6979;MLEAC=12;MLEAF=1.00;MQ=27.86;MQ0=6;MQRankSum=-1.938;QD=28.66;ReadPosRankSum=1.841;SOR=0.180	GT:AD:DP:GQ:PL	1/1:0,250:250:99:6864,709,0	1/1:0,250:250:99:7200,718,0	1/1:1,248:249:99:6746,680,0	1/1:1,249:250:99:7444,733,0	1/1:0,249:249:99:7102,691,0	1/1:0,249:249:99:7656,730,0
ENA|FR796438|FR796438.1	521845	.	T	G	44201.9	.	AC=12;AF=1.00;AN=12;BaseQRankSum=2.962;DP=1499;Dels=0.00;FS=0.000;HaplotypeScore=4.5360;MLEAC=12;MLEAF=1.00;MQ=29.01;MQ0=6;MQRankSum=-1.450;QD=29.49;ReadPosRankSum=-0.506;SOR=0.569	GT:AD:DP:GQ:PL	1/1:0,250:250:99:6958,712,0	1/1:0,250:250:99:7571,733,0	1/1:2,247:249:99:6723,700,0	1/1:0,250:250:99:7652,739,0	1/1:1,249:250:99:7437,706,0	1/1:0,250:250:99:7886,733,0
ENA|FR796438|FR796438.1	521846	.	G	A	44373.9	.	AC=12;AF=1.00;AN=12;BaseQRankSum=1.214;DP=1500;Dels=0.00;FS=0.000;HaplotypeScore=5.1000;MLEAC=12;MLEAF=1.00;MQ=29.45;MQ0=6;MQRankSum=-1.521;QD=29.58;ReadPosRankSum=1.423;SOR=0.644	GT:AD:DP:GQ:PL	1/1:0,250:250:99:6959,715,0	1/1:0,250:250:99:7518,724,0	1/1:0,248:249:99:6900,712,0	1/1:0,250:250:99:7651,733,0	1/1:1,249:250:99:7393,670,0	1/1:0,250:250:99:7978,737,0
ENA|FR796438|FR796438.1	521868	.	C	T	48952.9	.	AC=12;AF=1.00;AN=12;DP=1498;Dels=0.00;FS=0.000;HaplotypeScore=6.4201;MLEAC=12;MLEAF=1.00;MQ=35.35;MQ0=3;QD=32.68;SOR=0.869	GT:AD:DP:GQ:PL	1/1:0,249:249:99:7564,709,0	1/1:0,249:250:99:8395,710,0	1/1:0,248:248:99:7318,700,0	1/1:0,249:249:99:8570,734,0	1/1:0,249:249:99:8467,710,0	1/1:0,250:250:99:8664,743,0
ENA|FR796438|FR796438.1	523112	.	C	T	2402.02	.	AC=5;AF=0.417;AN=12;BaseQRankSum=-12.702;DP=1336;Dels=0.00;FS=0.777;HaplotypeScore=43.7213;MLEAC=5;MLEAF=0.417;MQ=29.97;MQ0=23;MQRankSum=4.128;QD=2.21;ReadPosRankSum=-11.495;SOR=0.467	GT:AD:DP:GQ:PL	0/1:147,32:180:99:477,0,1981	0/1:207,40:249:99:402,0,3964	0/1:124,31:155:99:343,0,2006	0/1:205,44:250:99:712,0,3650	0/1:209,39:249:99:507,0,3134	0/0:225,22:248:25:0,25,5155
ENA|FR796438|FR796438.1	523113	.	C	T	2608.03	.	AC=5;AF=0.417;AN=12;BaseQRankSum=-12.365;DP=1348;Dels=0.00;FS=0.000;HaplotypeScore=43.2899;MLEAC=5;MLEAF=0.417;MQ=30.15;MQ0=24;MQRankSum=4.891;QD=2.38;ReadPosRankSum=-10.609;SOR=0.628	GT:AD:DP:GQ:PL	0/1:156,33:191:99:593,0,2102	0/1:209,39:248:99:399,0,4095	0/1:124,32:158:99:383,0,2106	0/1:205,43:250:99:757,0,3703	0/1:210,39:250:99:515,0,3284	0/0:227,21:250:24:0,24,5190
ENA|FR796438|FR796438.1	523210	.	A	G	6089	.	AC=5;AF=0.417;AN=12;BaseQRankSum=2.590;DP=1222;Dels=0.00;FS=0.000;HaplotypeScore=9.6088;MLEAC=5;MLEAF=0.417;MQ=37.08;MQ0=13;MQRankSum=3.663;QD=6.26;ReadPosRankSum=-0.737;SOR=4.693	GT:AD:DP:GQ:PL	0/1:110,45:158:99:1279,0,2917	0/1:188,50:241:99:1155,0,5226	0/1:81,32:115:99:773,0,1971	0/1:175,57:234:99:1538,0,4679	0/1:158,60:221:99:1383,0,4114	0/0:229,15:250:99:0,142,6579
ENA|FR796438|FR796438.1	523295	.	T	G	289.65	.	AC=4;AF=0.333;AN=12;BaseQRankSum=-5.762;DP=442;Dels=0.00;FS=0.000;HaplotypeScore=33.1133;MLEAC=4;MLEAF=0.333;MQ=12.54;MQ0=8;MQRankSum=5.828;QD=1.08;ReadPosRankSum=-8.726;SOR=2.932	GT:AD:DP:GQ:PL	0/1:42,7:49:93:93,0,217	0/1:69,6:75:83:83,0,111	0/1:40,1:41:2:2,0,131	0/0:82,8:90:9:0,9,418	0/0:80,2:83:8:0,8,266	0/1:92,11:103:99:148,0,227
ENA|FR796438|FR796438.1	523296	.	A	T	198.62	.	AC=3;AF=0.250;AN=12;BaseQRankSum=-5.044;DP=435;Dels=0.00;FS=0.000;HaplotypeScore=33.1133;MLEAC=3;MLEAF=0.250;MQ=12.41;MQ0=8;MQRankSum=5.064;QD=0.89;ReadPosRankSum=-7.991;SOR=2.255	GT:AD:DP:GQ:PL	0/1:40,5:48:67:67,0,211	0/1:67,4:74:41:41,0,117	0/0:40,0:40:18:0,18,152	0/0:79,4:86:25:0,25,410	0/0:77,1:83:27:0,27,288	0/1:88,10:101:99:130,0,205
ENA|FR796438|FR796438.1	523299	.	G	T	32.51	.	AC=3;AF=0.250;AN=12;BaseQRankSum=-1.025;DP=391;Dels=0.00;FS=0.000;HaplotypeScore=30.9938;MLEAC=3;MLEAF=0.250;MQ=11.25;MQ0=7;MQRankSum=2.556;QD=0.13;ReadPosRankSum=-4.032;SOR=2.259	GT:AD:DP:GQ:PL	0/0:38,2:40:27:0,27,273	0/0:63,3:66:12:0,12,132	0/0:38,0:38:15:0,15,129	0/1:78,4:82:7:7,0,351	0/1:72,6:78:7:7,0,177	0/1:78,8:86:55:55,0,157
ENA|FR796438|FR796438.1	523343	.	T	G	38.99	.	AC=4;AF=0.400;AN=10;BaseQRankSum=0.000;DP=89;Dels=0.00;FS=0.000;HaplotypeScore=0.8904;MLEAC=4;MLEAF=0.400;MQ=12.19;MQ0=1;MQRankSum=2.534;QD=0.74;ReadPosRankSum=0.507;SOR=0.084	GT:AD:DP:GQ:PL	0/0:8,0:8:9:0,9,96	./.	1/1:7,1:8:3:29,3,0	0/1:22,1:23:18:18,0,79	0/1:21,1:22:27:27,0,85	0/0:16,0:16:3:0,3,22
ENA|FR796439|FR796439.1	22219	.	G	A	10357.3	.	AC=6;AF=0.500;AN=12;BaseQRankSum=-2.850;DP=554;Dels=0.00;FS=420.755;HaplotypeScore=2.2898;MLEAC=6;MLEAF=0.500;MQ=34.27;MQ0=15;MQRankSum=14.719;QD=18.70;ReadPosRankSum=1.986;SOR=11.652	GT:AD:DP:GQ:PL	0/1:23,19:42:99:546,0,263	0/1:46,78:124:99:2456,0,311	0/1:21,38:60:99:1175,0,284	0/1:29,47:76:99:1436,0,164	0/1:48,82:130:99:2479,0,159	0/1:45,75:120:28:2302,0,28
ENA|FR796439|FR796439.1	22242	.	G	C	11752	.	AC=8;AF=0.667;AN=12;BaseQRankSum=-2.990;DP=466;Dels=0.00;FS=340.563;HaplotypeScore=0.7835;MLEAC=8;MLEAF=0.667;MQ=36.76;MQ0=4;MQRankSum=12.428;QD=25.22;ReadPosRankSum=7.350;SOR=11.750	GT:AD:DP:GQ:PL	0/1:13,26:39:97:875,0,97	0/1:27,83:111:93:2706,0,93	0/1:14,35:49:85:1148,0,85	1/1:7,54:61:62:1865,62,0	0/1:29,75:104:23:2368,0,23	1/1:18,83:102:99:2830,161,0
ENA|FR796439|FR796439.1	23496	.	C	G	2490.34	.	AC=6;AF=0.500;AN=12;BaseQRankSum=-3.519;DP=472;Dels=0.00;FS=252.446;HaplotypeScore=31.0699;MLEAC=6;MLEAF=0.500;MQ=41.89;MQ0=0;MQRankSum=-1.396;QD=5.28;ReadPosRankSum=-12.075;SOR=7.978	GT:AD:DP:GQ:PL	0/1:32,5:37:85:85,0,1096	0/1:96,28:124:99:671,0,3159	0/1:39,12:51:99:315,0,1278	0/1:52,24:77:99:623,0,1736	0/1:75,24:99:99:550,0,2440	0/1:67,16:83:99:283,0,2281
ENA|FR796439|FR796439.1	24356	.	G	C	453.78	.	AC=3;AF=0.250;AN=12;BaseQRankSum=-7.990;DP=529;Dels=0.00;FS=166.143;HaplotypeScore=2.1419;MLEAC=3;MLEAF=0.250;MQ=41.93;MQ0=0;MQRankSum=-0.372;QD=1.69;ReadPosRankSum=-9.353;SOR=8.286	GT:AD:DP:GQ:PL	0/0:38,3:41:12:0,12,1334	0/1:98,17:115:99:153,0,3296	0/1:38,9:47:86:86,0,1311	0/0:80,6:86:39:0,39,2818	0/1:87,17:104:99:254,0,3027	0/0:123,10:133:99:0,110,4483
ENA|FR796439|FR796439.1	25331	.	A	C	310.46	.	AC=5;AF=0.417;AN=12;BaseQRankSum=-1.431;DP=78;Dels=0.00;FS=44.793;HaplotypeScore=1.1175;MLEAC=5;MLEAF=0.417;MQ=41.55;MQ0=0;MQRankSum=-1.173;QD=4.57;ReadPosRankSum=-2.941;SOR=5.783	GT:AD:DP:GQ:PL	0/1:5,1:6:7:7,0,166	0/1:16,4:20:85:85,0,424	0/1:8,3:11:74:74,0,268	0/1:12,3:15:58:58,0,358	0/0:9,1:10:5:0,5,304	0/1:11,5:16:99:123,0,323
ENA|FR796439|FR796439.1	35459	.	C	A	34801.9	.	AC=12;AF=1.00;AN=12;DP=921;Dels=0.00;FS=0.000;HaplotypeScore=2.4392;MLEAC=12;MLEAF=1.00;MQ=41.99;MQ0=0;QD=30.49;SOR=0.793	GT:AD:DP:GQ:PL	1/1:0,75:75:99:2784,220,0	1/1:0,194:194:99:7437,578,0	1/1:0,112:112:99:4288,337,0	1/1:0,154:154:99:5725,448,0	1/1:0,195:195:99:7515,587,0	1/1:0,188:188:99:7078,557,0
ENA|FR796439|FR796439.1	50596	.	G	C	557.23	.	AC=5;AF=0.417;AN=12;BaseQRankSum=-4.465;DP=106;Dels=0.00;FS=59.904;HaplotypeScore=0.6753;MLEAC=5;MLEAF=0.417;MQ=41.49;MQ0=0;MQRankSum=-1.145;QD=5.63;ReadPosRankSum=-1.877;SOR=6.544	GT:AD:DP:GQ:PL	0/1:4,3:7:78:78,0,125	0/1:17,9:26:99:221,0,549	0/0:6,0:7:15:0,15,174	0/1:17,7:24:99:154,0,569	0/1:14,4:18:71:71,0,463	0/1:17,6:23:72:72,0,583
ENA|FR796439|FR796439.1	64345	.	T	C	1156.15	.	AC=1;AF=0.083;AN=12;BaseQRankSum=-0.646;DP=889;Dels=0.00;FS=0.000;HaplotypeScore=2.0950;MLEAC=1;MLEAF=0.083;MQ=41.97;MQ0=0;MQRankSum=1.037;QD=6.28;ReadPosRankSum=2.416;SOR=0.614	GT:AD:DP:GQ:PL	0/0:86,0:86:99:0,256,3290	0/1:137,47:184:99:1189,0,4630	0/0:106,0:106:99:0,313,3947	0/0:133,0:133:99:0,397,5128	0/0:171,0:171:99:0,512,6486	0/0:209,0:209:99:0,620,8014
ENA|FR796439|FR796439.1	76241	.	G	A	700.34	.	AC=6;AF=0.500;AN=12;BaseQRankSum=-1.515;DP=1036;Dels=0.00;FS=101.941;HaplotypeScore=2.1903;MLEAC=6;MLEAF=0.500;MQ=28.63;MQ0=88;MQRankSum=5.410;QD=0.68;ReadPosRankSum=-1.120;SOR=8.862	GT:AD:DP:GQ:PL	0/1:89,10:99:99:135,0,1499	0/1:202,19:221:50:50,0,3400	0/1:88,9:97:99:125,0,1370	0/1:158,15:174:99:204,0,2873	0/1:192,18:210:99:168,0,2724	0/1:218,13:232:55:55,0,3284
ENA|FR796439|FR796439.1	76264	.	G	C	261.82	.	AC=3;AF=0.250;AN=12;BaseQRankSum=4.869;DP=992;Dels=0.00;FS=59.428;HaplotypeScore=2.4012;MLEAC=3;MLEAF=0.250;MQ=29.31;MQ0=64;MQRankSum=3.252;QD=0.66;ReadPosRankSum=-5.771;SOR=7.903	GT:AD:DP:GQ:PL	0/1:78,8:86:99:102,0,1404	0/0:200,12:212:68:0,68,3410	0/1:87,4:91:14:14,0,1467	0/0:152,5:157:99:0,147,2974	0/1:203,16:219:99:185,0,3138	0/0:219,8:227:91:0,91,3594
ENA|FR796439|FR796439.1	119188	.	T	G	397.26	.	AC=5;AF=0.417;AN=12;BaseQRankSum=0.929;DP=139;Dels=0.00;FS=94.018;HaplotypeScore=2.1176;MLEAC=5;MLEAF=0.417;MQ=41.85;MQ0=0;MQRankSum=0.663;QD=3.15;ReadPosRankSum=-5.511;SOR=6.517	GT:AD:DP:GQ:PL	0/1:11,3:14:67:67,0,353	0/1:22,4:26:56:56,0,691	0/0:12,1:13:4:0,4,348	0/1:16,5:21:61:61,0,366	0/1:17,5:22:99:122,0,491	0/1:35,7:42:99:128,0,919
ENA|FR796439|FR796439.1	152940	.	C	T	244.06	.	AC=4;AF=0.333;AN=12;BaseQRankSum=-7.335;DP=287;Dels=0.01;FS=3.872;HaplotypeScore=76.4674;MLEAC=4;MLEAF=0.333;MQ=29.53;MQ0=3;MQRankSum=1.783;QD=1.25;ReadPosRankSum=-1.983;SOR=1.316	GT:AD:DP:GQ:PL	0/1:23,5:28:37:37,0,299	0/1:46,12:58:99:115,0,1205	0/0:31,4:35:23:0,23,827	0/1:41,13:54:72:72,0,878	0/0:53,4:57:45:0,45,1319	0/1:43,10:53:60:60,0,1062
ENA|FR796439|FR796439.1	152945	.	T	A,C	3406.93	.	AC=6,6;AF=0.500,0.500;AN=12;BaseQRankSum=3.441;DP=237;Dels=0.05;FS=25.353;HaplotypeScore=65.5874;MLEAC=6,6;MLEAF=0.500,0.500;MQ=26.31;MQ0=3;MQRankSum=4.877;QD=14.38;ReadPosRankSum=0.220;SOR=0.049	GT:AD:DP:GQ:PL	1/2:6,7,9:22:76:204,76,89,106,0,119	1/2:5,14,25:44:99:779,443,525,233,0,284	1/2:5,10,13:28:99:388,129,225,150,0,247	1/2:8,14,19:41:99:540,184,241,275,0,335	1/2:11,15,22:48:99:660,295,437,202,0,332	1/2:4,17,21:42:99:861,391,392,427,0,425
ENA|FR796439|FR796439.1	152948	.	C	G	490.72	.	AC=6;AF=0.500;AN=12;BaseQRankSum=-2.769;DP=244;Dels=0.00;FS=1.592;HaplotypeScore=133.3932;MLEAC=6;MLEAF=0.500;MQ=24.43;MQ0=3;MQRankSum=4.932;QD=2.01;ReadPosRankSum=-4.745;SOR=0.388	GT:AD:DP:GQ:PL	0/1:15,4:25:64:64,0,192	0/1:35,4:42:32:32,0,759	0/1:19,7:29:99:124,0,375	0/1:34,5:43:54:54,0,555	0/1:41,6:55:8:8,0,893	0/1:35,12:50:99:245,0,697
ENA|FR796439|FR796439.1	152949	.	C	G	1492.34	.	AC=6;AF=0.500;AN=12;BaseQRankSum=2.693;DP=248;Dels=0.00;FS=1.985;HaplotypeScore=146.3240;MLEAC=6;MLEAF=0.500;MQ=24.02;MQ0=3;MQRankSum=-0.710;QD=6.02;ReadPosRankSum=4.378;SOR=0.487	GT:AD:DP:GQ:PL	0/1:14,9:24:61:61,0,124	0/1:19,21:44:99:346,0,427	0/1:18,11:31:99:182,0,381	0/1:24,17:44:99:203,0,358	0/1:30,22:55:99:389,0,607	0/1:23,20:50:99:348,0,473
ENA|FR796439|FR796439.1	152961	.	T	C	813.34	.	AC=6;AF=0.500;AN=12;BaseQRankSum=0.634;DP=249;Dels=0.03;FS=1.206;HaplotypeScore=137.9794;MLEAC=5;MLEAF=0.417;MQ=26.21;MQ0=2;MQRankSum=-5.933;QD=3.27;ReadPosRankSum=1.053;SOR=0.812	GT:AD:DP:GQ:PL	0/1:11,6:21:63:63,0,100	0/1:26,14:46:99:201,0,626	0/1:14,5:24:14:14,0,343	0/1:22,13:45:99:149,0,432	0/1:35,13:57:99:156,0,811	0/1:24,14:47:99:188,0,521
ENA|FR796439|FR796439.1	152971	.	G	T	35.79	.	AC=2;AF=0.167;AN=12;BaseQRankSum=0.485;DP=267;Dels=0.00;FS=2.944;HaplotypeScore=99.0883;MLEAC=1;MLEAF=0.083;MQ=32.16;MQ0=1;MQRankSum=3.885;QD=0.42;ReadPosRankSum=-3.834;SOR=0.871	GT:AD:DP:GQ:PL	0/1:22,1:23:1:1,0,360	0/0:47,3:50:60:0,60,1347	0/0:31,0:31:72:0,72,785	0/0:46,0:46:96:0,96,1039	0/0:53,0:53:99:0,129,1393	0/1:57,6:63:67:67,0,1496
ENA|FR796439|FR796439.1	156280	.	A	G	1783.34	.	AC=6;AF=0.500;AN=12;BaseQRankSum=-6.289;DP=754;Dels=0.00;FS=0.753;HaplotypeScore=73.7225;MLEAC=6;MLEAF=0.500;MQ=41.49;MQ0=0;MQRankSum=5.393;QD=2.37;ReadPosRankSum=-13.822;SOR=0.604	GT:AD:DP:GQ:PL	0/1:62,11:73:99:196,0,2180	0/1:154,31:185:99:535,0,5198	0/1:69,9:78:99:109,0,2477	0/1:97,18:115:99:327,0,3413	0/1:130,21:151:99:294,0,4486	0/1:128,22:150:99:359,0,4490
ENA|FR796439|FR796439.1	161585	.	C	T	31996.9	.	AC=12;AF=1.00;AN=12;DP=880;Dels=0.00;FS=0.000;HaplotypeScore=2.6506;MLEAC=12;MLEAF=1.00;MQ=41.85;MQ0=2;QD=31.15;SOR=0.931	GT:AD:DP:GQ:PL	1/1:0,91:91:99:3387,268,0	1/1:0,189:189:99:7005,563,0	1/1:0,101:102:99:3565,283,0	1/1:0,129:129:99:4664,373,0	1/1:0,189:189:99:6691,542,0	1/1:0,179:179:99:6710,527,0
ENA|FR796439|FR796439.1	183784	.	T	G	649.34	.	AC=6;AF=0.500;AN=12;BaseQRankSum=-0.444;DP=73;Dels=0.00;FS=39.801;HaplotypeScore=0.2586;MLEAC=6;MLEAF=0.500;MQ=40.99;MQ0=0;MQRankSum=0.282;QD=8.90;ReadPosRankSum=-5.604;SOR=6.019	GT:AD:DP:GQ:PL	0/1:5,3:8:87:87,0,152	0/1:7,6:13:99:189,0,172	0/1:3,2:5:57:57,0,99	0/1:9,7:16:99:212,0,280	0/1:11,3:14:68:68,0,306	0/1:12,5:17:73:73,0,382
ENA|FR796439|FR796439.1	210723	.	G	C	9467.93	.	AC=12;AF=1.00;AN=12;DP=309;Dels=0.00;FS=0.000;HaplotypeScore=2.5166;MLEAC=12;MLEAF=1.00;MQ=39.04;MQ0=1;QD=30.64;SOR=1.617	GT:AD:DP:GQ:PL	1/1:0,28:28:75:893,75,0	1/1:0,79:79:99:2525,217,0	1/1:0,26:26:57:692,57,0	1/1:0,46:46:99:1433,120,0	1/1:0,63:63:99:1916,159,0	1/1:0,67:67:99:2034,165,0
ENA|FR796439|FR796439.1	210787	.	G	T	7702.93	.	AC=12;AF=1.00;AN=12;DP=211;Dels=0.00;FS=0.000;HaplotypeScore=0.3502;MLEAC=12;MLEAF=1.00;MQ=40.54;MQ0=1;QD=31.47;SOR=10.685	GT:AD:DP:GQ:PL	1/1:0,20:20:57:750,57,0	1/1:0,42:42:99:1561,126,0	1/1:0,16:16:42:541,42,0	1/1:0,30:30:90:1131,90,0	1/1:0,54:54:99:1963,153,0	1/1:0,47:47:99:1782,141,0
ENA|FR796439|FR796439.1	214639	.	A	G	334.14	.	AC=3;AF=0.250;AN=12;BaseQRankSum=-3.777;DP=829;Dels=0.03;FS=0.000;HaplotypeScore=35.1704;MLEAC=3;MLEAF=0.250;MQ=35.65;MQ0=32;MQRankSum=-1.491;QD=0.80;ReadPosRankSum=-11.276;SOR=0.651	GT:AD:DP:GQ:PL	0/1:60,7:68:46:46,0,1536	0/1:155,21:176:99:222,0,3637	0/0:63,6:69:3:0,3,1509	0/0:155,9:164:99:0,162,4290	0/1:145,18:163:99:104,0,3339	0/0:156,8:165:99:0,164,4247
ENA|FR796439|FR796439.1	214646	.	T	A	1932.34	.	AC=6;AF=0.500;AN=12;BaseQRankSum=-1.063;DP=832;Dels=0.00;FS=10.646;HaplotypeScore=60.2466;MLEAC=6;MLEAF=0.500;MQ=36.36;MQ0=32;MQRankSum=-4.000;QD=2.32;ReadPosRankSum=-11.601;SOR=0.251	GT:AD:DP:GQ:PL	0/1:53,13:68:99:162,0,1299	0/1:143,37:182:99:531,0,2996	0/1:53,18:74:99:264,0,1230	0/1:143,27:170:99:307,0,3399	0/1:128,36:169:99:435,0,2974	0/1:138,29:167:99:270,0,3389
ENA|FR796439|FR796439.1	214650	.	C	A	15531.3	.	AC=6;AF=0.500;AN=12;BaseQRankSum=0.640;DP=843;Dels=0.00;FS=3.709;HaplotypeScore=58.5716;MLEAC=6;MLEAF=0.500;MQ=36.96;MQ0=33;MQRankSum=14.273;QD=18.42;ReadPosRankSum=11.538;SOR=1.039	GT:AD:DP:GQ:PL	0/1:20,46:66:99:1277,0,345	0/1:67,120:187:99:3333,0,1045	0/1:29,45:74:99:1243,0,572	0/1:57,117:174:99:3363,0,893	0/1:69,103:173:99:2951,0,920	0/1:54,114:168:99:3401,0,768
ENA|FR796439|FR796439.1	214653	.	G	A	2756.34	.	AC=6;AF=0.500;AN=12;BaseQRankSum=-1.853;DP=842;Dels=0.00;FS=14.426;HaplotypeScore=66.4953;MLEAC=6;MLEAF=0.500;MQ=37.27;MQ0=34;MQRankSum=-1.195;QD=3.27;ReadPosRankSum=-7.328;SOR=0.374	GT:AD:DP:GQ:PL	0/1:50,17:67:99:333,0,1158	0/1:139,43:184:99:612,0,3394	0/1:54,21:75:99:371,0,1366	0/1:140,34:174:99:416,0,3793	0/1:126,45:171:99:625,0,3076	0/1:134,34:169:99:436,0,3671
ENA|FR796439|FR796439.1	214854	.	C	A	15795.3	.	AC=6;AF=0.500;AN=12;BaseQRankSum=-1.335;DP=1114;Dels=0.00;FS=3.198;HaplotypeScore=2.9020;MLEAC=6;MLEAF=0.500;MQ=41.64;MQ0=6;MQRankSum=-1.920;QD=14.18;ReadPosRankSum=-0.865;SOR=0.904	GT:AD:DP:GQ:PL	0/1:46,38:84:99:1081,0,1420	0/1:117,120:237:99:3593,0,3532	0/1:53,71:124:99:2042,0,1442	0/1:121,97:218:99:2717,0,3716	0/1:118,105:224:99:3055,0,3581	0/1:108,116:224:99:3344,0,3226
ENA|FR796439|FR796439.1	215075	.	T	C	6031.34	.	AC=6;AF=0.500;AN=12;BaseQRankSum=6.099;DP=1164;Dels=0.00;FS=82.255;HaplotypeScore=39.2540;MLEAC=6;MLEAF=0.500;MQ=41.89;MQ0=1;MQRankSum=-0.405;QD=5.18;ReadPosRankSum=-20.384;SOR=6.094	GT:AD:DP:GQ:PL	0/1:82,25:107:99:583,0,2479	0/1:189,45:234:99:986,0,5647	0/1:113,23:136:99:471,0,3557	0/1:165,49:215:99:1200,0,4906	0/1:183,56:239:99:1432,0,5652	0/1:172,56:229:99:1396,0,5060
ENA|FR796439|FR796439.1	215129	.	A	C	18774.3	.	AC=6;AF=0.500;AN=12;BaseQRankSum=-3.238;DP=1213;Dels=0.00;FS=1.740;HaplotypeScore=5.1997;MLEAC=6;MLEAF=0.500;MQ=41.88;MQ0=3;MQRankSum=-0.602;QD=15.48;ReadPosRankSum=-0.274;SOR=0.696	GT:AD:DP:GQ:PL	0/1:59,58:117:99:1776,0,1859	0/1:120,129:249:99:4106,0,3917	0/1:75,62:137:99:1803,0,2504	0/1:106,106:212:99:3390,0,3352	0/1:130,120:250:99:3682,0,4293	0/1:118,128:246:99:4054,0,3817
ENA|FR796439|FR796439.1	215413	.	C	T	19431.3	.	AC=6;AF=0.500;AN=12;BaseQRankSum=-4.384;DP=1328;Dels=0.00;FS=0.000;HaplotypeScore=3.1475;MLEAC=6;MLEAF=0.500;MQ=41.85;MQ0=0;MQRankSum=-0.634;QD=14.63;ReadPosRankSum=0.301;SOR=0.685	GT:AD:DP:GQ:PL	0/1:71,76:147:99:2272,0,2225	0/1:119,131:250:99:4044,0,3712	0/1:98,83:181:99:2545,0,3098	0/1:129,120:250:99:3640,0,4088	0/1:136,112:248:99:3295,0,4209	0/1:126,123:250:99:3672,0,4050
ENA|FR796439|FR796439.1	215603	.	C	T	20192.3	.	AC=6;AF=0.500;AN=12;BaseQRankSum=1.254;DP=1347;Dels=0.00;FS=0.521;HaplotypeScore=6.5216;MLEAC=6;MLEAF=0.500;MQ=41.82;MQ0=1;MQRankSum=0.287;QD=14.99;ReadPosRankSum=0.169;SOR=0.646	GT:AD:DP:GQ:PL	0/1:72,66:138:99:2078,0,2234	0/1:131,119:250:99:3695,0,4186	0/1:104,104:208:99:3180,0,3177	0/1:133,116:250:99:3710,0,4189	0/1:124,125:250:99:3836,0,3941	0/1:130,120:250:99:3730,0,4077
ENA|FR796439|FR796439.1	215674	.	T	G	14565.3	.	AC=6;AF=0.500;AN=12;BaseQRankSum=3.426;DP=1225;Dels=0.00;FS=9.074;HaplotypeScore=88.8162;MLEAC=6;MLEAF=0.500;MQ=41.46;MQ0=0;MQRankSum=-4.491;QD=11.89;ReadPosRankSum=-1.766;SOR=1.489	GT:AD:DP:GQ:PL	0/1:71,58:129:99:1654,0,2069	0/1:146,104:250:99:2783,0,4146	0/1:87,58:145:99:1541,0,2483	0/1:133,83:216:99:2243,0,3965	0/1:131,117:250:99:3349,0,3437	0/1:125,105:232:99:3032,0,3631
ENA|FR796439|FR796439.1	215713	.	T	G	16207.3	.	AC=6;AF=0.500;AN=12;BaseQRankSum=1.994;DP=1172;Dels=0.00;FS=2.769;HaplotypeScore=5.1356;MLEAC=6;MLEAF=0.500;MQ=41.78;MQ0=0;MQRankSum=3.387;QD=13.83;ReadPosRankSum=-2.844;SOR=0.961	GT:AD:DP:GQ:PL	0/1:66,53:121:99:1650,0,2123	0/1:134,115:249:99:3612,0,4279	0/1:73,65:139:99:2127,0,2333	0/1:123,79:202:99:2311,0,4000	0/1:122,128:250:99:4159,0,3752	0/1:131,79:210:99:2385,0,4147
ENA|FR796439|FR796439.1	215881	.	A	G	15913.3	.	AC=6;AF=0.500;AN=12;BaseQRankSum=3.625;DP=1167;Dels=0.00;FS=9.629;HaplotypeScore=4.6426;MLEAC=6;MLEAF=0.500;MQ=41.57;MQ0=0;MQRankSum=-4.524;QD=13.64;ReadPosRankSum=-3.271;SOR=1.345	GT:AD:DP:GQ:PL	0/1:51,55:106:99:1630,0,1433	0/1:131,104:236:99:3140,0,3743	0/1:73,59:132:99:1705,0,2025	0/1:127,105:233:99:3095,0,3853	0/1:111,116:227:99:3398,0,3197	0/1:125,105:230:99:2982,0,3852
ENA|FR796439|FR796439.1	215908	.	T	C	10997.3	.	AC=6;AF=0.500;AN=12;BaseQRankSum=2.681;DP=977;Dels=0.00;FS=38.473;HaplotypeScore=7.4434;MLEAC=6;MLEAF=0.500;MQ=41.53;MQ0=0;MQRankSum=0.693;QD=11.26;ReadPosRankSum=0.460;SOR=1.956	GT:AD:DP:GQ:PL	0/1:52,41:93:99:1177,0,1486	0/1:130,81:211:99:2239,0,3832	0/1:73,37:110:99:1068,0,2270	0/1:105,78:183:99:2244,0,3040	0/1:109,81:190:99:2443,0,2965	0/1:117,68:186:99:1863,0,3397
ENA|FR796439|FR796439.1	215936	.	T	C	8911.34	.	AC=6;AF=0.500;AN=12;BaseQRankSum=1.622;DP=915;Dels=0.00;FS=65.786;HaplotypeScore=10.8504;MLEAC=6;MLEAF=0.500;MQ=41.58;MQ0=0;MQRankSum=-3.738;QD=9.74;ReadPosRankSum=-0.150;SOR=3.091	GT:AD:DP:GQ:PL	0/1:48,34:82:99:928,0,1317	0/1:132,82:215:99:2214,0,3686	0/1:61,28:92:99:738,0,1627	0/1:102,65:168:99:1762,0,2844	0/1:106,71:178:99:1943,0,2928	0/1:128,52:180:99:1363,0,3446
ENA|FR796439|FR796439.1	216028	.	C	G	77.15	.	AC=1;AF=0.083;AN=12;BaseQRankSum=-0.832;DP=961;Dels=0.00;FS=61.930;HaplotypeScore=90.4348;MLEAC=1;MLEAF=0.083;MQ=41.04;MQ0=2;MQRankSum=6.139;QD=0.69;ReadPosRankSum=-12.293;SOR=3.483	GT:AD:DP:GQ:PL	0/0:75,3:78:99:0,121,2573	0/0:192,16:208:99:0,109,5740	0/1:98,13:112:99:110,0,2781	0/0:149,13:162:50:0,50,4477	0/0:193,11:204:99:0,310,5727	0/0:179,16:195:56:0,56,5653
ENA|FR796439|FR796439.1	216041	.	T	C	18625.3	.	AC=6;AF=0.500;AN=12;BaseQRankSum=-1.701;DP=985;Dels=0.00;FS=20.293;HaplotypeScore=5.3460;MLEAC=6;MLEAF=0.500;MQ=41.02;MQ0=1;MQRankSum=-6.189;QD=18.91;ReadPosRankSum=0.919;SOR=0.130	GT:AD:DP:GQ:PL	0/1:34,48:82:99:1442,0,977	0/1:76,136:212:99:4168,0,2137	0/1:48,67:115:99:2096,0,1313	0/1:63,100:164:99:3018,0,1803	0/1:73,147:220:99:4481,0,1859	0/1:76,115:191:99:3457,0,2246
ENA|FR796439|FR796439.1	216197	.	G	A	19932.3	.	AC=6;AF=0.500;AN=12;BaseQRankSum=-4.534;DP=1274;Dels=0.00;FS=1.766;HaplotypeScore=3.7163;MLEAC=6;MLEAF=0.500;MQ=41.72;MQ0=3;MQRankSum=-0.998;QD=15.65;ReadPosRankSum=0.102;SOR=0.490	GT:AD:DP:GQ:PL	0/1:57,59:117:99:1814,0,1878	0/1:107,140:247:99:4308,0,3263	0/1:79,82:162:99:2476,0,2406	0/1:124,126:250:99:3670,0,3952	0/1:125,125:250:99:3843,0,3859	0/1:118,129:247:99:3858,0,3799
ENA|FR796439|FR796439.1	216314	.	A	C	18750.3	.	AC=6;AF=0.500;AN=12;BaseQRankSum=1.497;DP=1223;Dels=0.00;FS=2.446;HaplotypeScore=5.6715;MLEAC=6;MLEAF=0.500;MQ=41.51;MQ0=9;MQRankSum=2.113;QD=15.33;ReadPosRankSum=-0.977;SOR=0.811	GT:AD:DP:GQ:PL	0/1:47,56:103:99:1437,0,1390	0/1:116,134:250:99:4157,0,3310	0/1:68,83:151:99:2375,0,1990	0/1:113,105:218:99:3067,0,3157	0/1:116,134:250:99:3942,0,3350	0/1:126,124:250:99:3809,0,3662
ENA|FR796439|FR796439.1	216488	.	T	C	9707.34	.	AC=6;AF=0.500;AN=12;BaseQRankSum=-3.377;DP=1004;Dels=0.00;FS=1.307;HaplotypeScore=59.6270;MLEAC=6;MLEAF=0.500;MQ=39.35;MQ0=12;MQRankSum=2.409;QD=9.67;ReadPosRankSum=-4.218;SOR=0.447	GT:AD:DP:GQ:PL	0/1:46,41:87:99:891,0,1284	0/1:106,112:219:99:2331,0,2939	0/1:58,49:107:99:1231,0,1584	0/1:101,78:181:99:1288,0,2934	0/1:103,100:205:99:2168,0,2978	0/1:122,80:203:99:1835,0,3324
ENA|FR796439|FR796439.1	216580	.	T	C	7893.34	.	AC=6;AF=0.500;AN=12;BaseQRankSum=-6.365;DP=634;Dels=0.00;FS=115.490;HaplotypeScore=4.2415;MLEAC=6;MLEAF=0.500;MQ=36.69;MQ0=5;MQRankSum=1.616;QD=12.45;ReadPosRankSum=5.549;SOR=3.830	GT:AD:DP:GQ:PL	0/1:20,31:51:99:774,0,523	0/1:69,79:150:99:1924,0,1950	0/1:43,30:73:99:890,0,1020	0/1:61,58:119:99:1467,0,1485	0/1:67,65:132:99:1550,0,1729	0/1:61,46:107:99:1325,0,1747
ENA|FR796439|FR796439.1	216581	.	G	A	7463.34	.	AC=6;AF=0.500;AN=12;BaseQRankSum=-7.268;DP=628;Dels=0.00;FS=119.486;HaplotypeScore=4.3802;MLEAC=6;MLEAF=0.500;MQ=36.70;MQ0=5;MQRankSum=1.532;QD=11.88;ReadPosRankSum=6.331;SOR=3.955	GT:AD:DP:GQ:PL	0/1:19,29:48:99:646,0,479	0/1:71,79:150:99:1897,0,2027	0/1:43,30:73:99:865,0,1096	0/1:62,56:118:99:1393,0,1548	0/1:69,64:133:99:1496,0,1862	0/1:61,44:105:99:1203,0,1767
ENA|FR796439|FR796439.1	216597	.	T	G	429.03	.	AC=4;AF=0.333;AN=12;BaseQRankSum=-0.058;DP=492;Dels=0.00;FS=21.319;HaplotypeScore=78.3095;MLEAC=4;MLEAF=0.333;MQ=37.37;MQ0=2;MQRankSum=6.526;QD=1.25;ReadPosRankSum=-8.461;SOR=3.563	GT:AD:DP:GQ:PL	0/0:40,1:41:64:0,64,1062	0/1:92,9:101:50:50,0,2319	0/1:48,12:60:99:222,0,1211	0/1:81,11:93:49:49,0,2003	0/0:100,6:107:99:0,120,2702	0/1:77,11:88:99:148,0,2096
ENA|FR796439|FR796439.1	216747	.	C	A	193.15	.	AC=1;AF=0.083;AN=12;BaseQRankSum=0.385;DP=914;Dels=0.00;FS=19.902;HaplotypeScore=2.7205;MLEAC=1;MLEAF=0.083;MQ=34.91;MQ0=17;MQRankSum=1.463;QD=1.93;ReadPosRankSum=-0.593;SOR=4.077	GT:AD:DP:GQ:PL	0/0:86,0:86:99:0,211,2597	0/0:217,0:217:99:0,445,5433	0/1:85,15:100:99:226,0,2528	0/0:171,0:172:99:0,382,4734	0/0:199,0:199:99:0,457,5523	0/0:130,9:139:99:0,123,3492
ENA|FR796439|FR796439.1	216759	.	G	A	62.15	.	AC=1;AF=0.083;AN=12;BaseQRankSum=-0.542;DP=895;Dels=0.00;FS=19.240;HaplotypeScore=4.2600;MLEAC=1;MLEAF=0.083;MQ=35.32;MQ0=13;MQRankSum=-0.191;QD=0.70;ReadPosRankSum=-1.357;SOR=5.992	GT:AD:DP:GQ:PL	0/0:85,0:85:99:0,205,2482	0/0:210,0:210:99:0,454,5382	0/1:79,10:89:95:95,0,2329	0/0:168,0:168:99:0,382,4646	0/0:195,0:195:99:0,433,5195	0/0:138,9:147:99:0,180,3617
ENA|FR796439|FR796439.1	234521	.	C	A	558.07	.	AC=6;AF=0.500;AN=12;BaseQRankSum=-10.172;DP=409;Dels=0.01;FS=208.631;HaplotypeScore=24.2989;MLEAC=6;MLEAF=0.500;MQ=40.98;MQ0=1;MQRankSum=4.538;QD=1.36;ReadPosRankSum=-3.128;SOR=5.302	GT:AD:DP:GQ:PL	0/1:36,13:49:5:5,0,939	0/1:59,25:84:99:131,0,1529	0/1:32,13:45:99:105,0,901	0/1:47,17:64:99:179,0,1252	0/1:63,17:80:48:48,0,1694	0/1:59,22:81:99:126,0,1589
ENA|FR796439|FR796439.1	234522	.	C	A	1736.34	.	AC=6;AF=0.500;AN=12;BaseQRankSum=-9.896;DP=406;Dels=0.02;FS=400.463;HaplotypeScore=20.1712;MLEAC=6;MLEAF=0.500;MQ=41.02;MQ0=1;MQRankSum=4.981;QD=4.28;ReadPosRankSum=-3.766;SOR=6.978	GT:AD:DP:GQ:PL	0/1:31,18:49:99:198,0,851	0/1:52,30:82:99:426,0,1264	0/1:29,16:45:99:241,0,742	0/1:40,22:62:99:326,0,1040	0/1:58,22:80:99:261,0,1552	0/1:53,26:79:99:321,0,1445
ENA|FR796439|FR796439.1	234523	.	C	A	3170.34	.	AC=6;AF=0.500;AN=12;BaseQRankSum=-2.544;DP=414;Dels=0.02;FS=346.106;HaplotypeScore=20.3569;MLEAC=6;MLEAF=0.500;MQ=41.00;MQ0=1;MQRankSum=3.171;QD=7.66;ReadPosRankSum=-3.369;SOR=3.208	GT:AD:DP:GQ:PL	0/1:27,22:49:99:387,0,527	0/1:44,42:86:99:700,0,906	0/1:24,22:46:99:370,0,520	0/1:34,29:63:99:586,0,699	0/1:55,28:83:99:616,0,1043	0/1:50,30:80:99:548,0,1160
ENA|FR796439|FR796439.1	234536	.	C	A	376.11	.	AC=5;AF=0.417;AN=12;BaseQRankSum=-10.388;DP=589;Dels=0.00;FS=125.201;HaplotypeScore=4.3043;MLEAC=5;MLEAF=0.417;MQ=41.43;MQ0=2;MQRankSum=-1.351;QD=0.74;ReadPosRankSum=-9.304;SOR=8.688	GT:AD:DP:GQ:PL	0/1:45,9:54:61:61,0,1438	0/1:117,21:138:99:169,0,4014	0/1:55,11:66:99:148,0,1731	0/0:75,7:83:76:0,76,2699	0/1:105,17:122:16:16,0,3555	0/1:107,16:123:21:21,0,3623
ENA|FR796439|FR796439.1	235778	.	A	C	281.89	.	AC=4;AF=0.333;AN=12;BaseQRankSum=-2.151;DP=134;Dels=0.01;FS=77.746;HaplotypeScore=1.0265;MLEAC=4;MLEAF=0.333;MQ=41.33;MQ0=0;MQRankSum=-0.068;QD=2.94;ReadPosRankSum=-4.626;SOR=4.504	GT:AD:DP:GQ:PL	0/0:7,0:7:21:0,21,269	0/0:29,2:31:13:0,13,912	0/1:9,1:10:7:7,0,262	0/1:20,2:22:4:4,0,615	0/1:19,4:23:68:68,0,614	0/1:30,10:40:99:240,0,843
ENA|FR796439|FR796439.1	237368	.	T	C	2694.34	.	AC=6;AF=0.500;AN=12;BaseQRankSum=-1.410;DP=473;Dels=0.00;FS=147.384;HaplotypeScore=45.0211;MLEAC=6;MLEAF=0.500;MQ=41.71;MQ0=1;MQRankSum=1.133;QD=5.70;ReadPosRankSum=-14.687;SOR=4.122	GT:AD:DP:GQ:PL	0/1:35,9:45:99:207,0,1127	0/1:82,18:100:99:347,0,2534	0/1:40,21:61:99:598,0,1153	0/1:50,16:66:99:347,0,1597	0/1:64,24:88:99:660,0,2150	0/1:88,25:113:99:572,0,2904
ENA|FR796439|FR796439.1	241187	.	A	C	910.34	.	AC=6;AF=0.500;AN=12;BaseQRankSum=0.994;DP=80;Dels=0.00;FS=67.931;HaplotypeScore=0.4967;MLEAC=6;MLEAF=0.500;MQ=41.55;MQ0=1;MQRankSum=-0.864;QD=11.38;ReadPosRankSum=-6.047;SOR=6.994	GT:AD:DP:GQ:PL	0/1:3,2:5:57:57,0,90	0/1:11,4:15:99:106,0,351	0/1:9,5:14:99:112,0,282	0/1:9,8:17:99:248,0,267	0/1:5,6:11:99:189,0,150	0/1:10,8:18:99:235,0,289
ENA|FR796439|FR796439.1	248535	.	A	C	572.72	.	AC=6;AF=0.500;AN=12;BaseQRankSum=-1.056;DP=97;Dels=0.00;FS=53.124;HaplotypeScore=1.1141;MLEAC=6;MLEAF=0.500;MQ=41.18;MQ0=0;MQRankSum=-0.819;QD=5.90;ReadPosRankSum=-3.405;SOR=6.624	GT:AD:DP:GQ:PL	0/1:10,1:11:8:8,0,259	0/1:14,6:20:97:97,0,268	0/1:3,2:5:55:55,0,88	0/1:8,7:15:99:142,0,154	0/1:18,10:28:99:224,0,416	0/1:14,4:18:83:83,0,310
ENA|FR796439|FR796439.1	249089	.	G	C	2391.34	.	AC=6;AF=0.500;AN=12;BaseQRankSum=-1.692;DP=361;Dels=0.00;FS=65.540;HaplotypeScore=44.3000;MLEAC=6;MLEAF=0.500;MQ=41.80;MQ0=1;MQRankSum=0.397;QD=6.62;ReadPosRankSum=-13.294;SOR=3.276	GT:AD:DP:GQ:PL	0/1:29,11:40:99:296,0,912	0/1:55,30:85:99:845,0,1594	0/1:27,8:35:99:120,0,847	0/1:40,20:60:99:493,0,1227	0/1:50,23:73:99:605,0,1525	0/1:61,7:68:69:69,0,1882
ENA|FR796439|FR796439.1	249733	.	C	G	319.54	.	AC=3;AF=0.250;AN=12;BaseQRankSum=-6.509;DP=673;Dels=0.00;FS=47.489;HaplotypeScore=36.8216;MLEAC=3;MLEAF=0.250;MQ=41.27;MQ0=2;MQRankSum=-1.663;QD=0.94;ReadPosRankSum=-9.100;SOR=3.560	GT:AD:DP:GQ:PL	0/1:55,13:68:99:137,0,1678	0/0:118,7:125:99:0,230,3961	0/0:64,5:69:54:0,54,2116	0/1:116,19:136:99:132,0,3221	0/0:129,9:138:99:0,171,4128	0/1:117,18:136:90:90,0,3870
ENA|FR796439|FR796439.1	250667	.	T	C	32135.9	.	AC=12;AF=1.00;AN=12;DP=910;Dels=0.00;FS=0.000;HaplotypeScore=3.0206;MLEAC=12;MLEAF=1.00;MQ=41.84;MQ0=0;QD=33.80;SOR=1.004	GT:AD:DP:GQ:PL	1/1:0,68:68:99:2286,187,0	1/1:0,200:201:99:7229,587,0	1/1:0,114:114:99:4033,325,0	1/1:0,155:155:99:5616,454,0	1/1:0,186:187:99:6655,542,0	1/1:0,181:182:99:6342,520,0
ENA|FR796439|FR796439.1	259287	.	C	G	31.77	.	AC=2;AF=0.167;AN=12;BaseQRankSum=-3.879;DP=399;Dels=0.00;FS=264.193;HaplotypeScore=18.1267;MLEAC=2;MLEAF=0.167;MQ=41.89;MQ0=0;MQRankSum=-0.552;QD=0.18;ReadPosRankSum=-8.274;SOR=6.993	GT:AD:DP:GQ:PL	0/0:33,3:36:35:0,35,1173	0/1:86,9:95:50:50,0,2892	0/0:33,3:36:6:0,6,1149	0/0:59,3:62:78:0,78,2140	0/1:73,8:81:17:17,0,2529	0/0:82,7:89:3:0,3,2779
ENA|FR796439|FR796439.1	259288	.	A	G	1988.34	.	AC=6;AF=0.500;AN=12;BaseQRankSum=-1.482;DP=438;Dels=0.00;FS=289.356;HaplotypeScore=23.1211;MLEAC=6;MLEAF=0.500;MQ=41.90;MQ0=0;MQRankSum=-1.126;QD=4.54;ReadPosRankSum=-8.122;SOR=9.065	GT:AD:DP:GQ:PL	0/1:34,4:38:30:30,0,1124	0/1:79,26:105:99:637,0,2547	0/1:31,9:40:99:164,0,995	0/1:57,20:78:99:501,0,1936	0/1:66,16:82:99:351,0,2228	0/1:77,17:94:99:342,0,2574
ENA|FR796439|FR796439.1	278824	.	T	C	81.34	.	AC=6;AF=1.00;AN=6;BaseQRankSum=1.754;DP=12;Dels=0.00;FS=0.000;HaplotypeScore=1.3155;MLEAC=6;MLEAF=1.00;MQ=20.20;MQ0=0;MQRankSum=1.754;QD=9.04;ReadPosRankSum=-0.550;SOR=3.220	GT:AD:DP:GQ:PL	./.	1/1:1,1:2:3:38,3,0	./.	1/1:1,2:3:3:38,3,0	./.	1/1:1,1:2:3:29,3,0
ENA|FR796439|FR796439.1	278825	.	T	G	335.34	.	AC=12;AF=1.00;AN=12;BaseQRankSum=-1.528;DP=20;Dels=0.00;FS=0.000;HaplotypeScore=1.8097;MLEAC=12;MLEAF=1.00;MQ=22.29;MQ0=0;MQRankSum=3.194;QD=16.77;ReadPosRankSum=-2.824;SOR=5.416	GT:AD:DP:GQ:PL	1/1:1,1:2:3:29,3,0	1/1:1,3:5:6:66,6,0	1/1:0,1:1:3:29,3,0	1/1:1,3:4:6:65,6,0	1/1:2,3:5:9:85,9,0	1/1:0,3:3:9:85,9,0
ENA|FR796439|FR796439.1	278826	.	T	A,G	737.11	.	AC=7,5;AF=0.583,0.417;AN=12;BaseQRankSum=-2.226;DP=35;Dels=0.00;FS=0.000;HaplotypeScore=1.4777;MLEAC=5,5;MLEAF=0.417,0.417;MQ=28.16;MQ0=0;MQRankSum=3.450;QD=21.06;ReadPosRankSum=-2.727;SOR=6.516	GT:AD:DP:GQ:PL	1/2:1,1,3:5:17:124,98,95,26,0,17	1/2:1,1,2:7:20:95,70,67,26,0,20	1/1:0,1,0:1:3:29,3,0,29,3,29	1/2:1,1,4:7:16:128,103,100,25,0,16	1/2:2,5,1:8:16:159,31,16,127,0,124	1/2:0,3,3:6:67:171,95,86,76,0,67
ENA|FR796439|FR796439.1	278828	.	C	A,G	1237.16	.	AC=6,3;AF=0.500,0.250;AN=12;BaseQRankSum=0.548;DP=78;Dels=0.00;FS=0.000;HaplotypeScore=9.8833;MLEAC=6,3;MLEAF=0.500,0.250;MQ=31.83;MQ0=0;MQRankSum=4.218;QD=15.86;ReadPosRankSum=3.588;SOR=5.921	GT:AD:DP:GQ:PL	1/2:1,6,2:9:46:250,64,46,185,0,179	1/2:1,6,5:15:99:326,139,147,164,0,174	0/1:3,3,2:9:16:84,0,74,26,16,102	1/2:2,6,4:13:99:254,100,110,133,0,145	0/1:7,8,2:17:44:174,0,79,130,44,224	0/1:3,7,2:13:12:188,0,56,132,12,203
ENA|FR796439|FR796439.1	278829	.	C	G,T	743.96	.	AC=5,4;AF=0.417,0.333;AN=12;BaseQRankSum=-0.945;DP=79;Dels=0.00;FS=0.000;HaplotypeScore=9.8833;MLEAC=5,4;MLEAF=0.417,0.333;MQ=31.98;MQ0=0;MQRankSum=5.594;QD=9.42;ReadPosRankSum=-0.622;SOR=3.894	GT:AD:DP:GQ:PL	1/2:3,2,4:9:16:152,91,136,16,0,55	1/2:5,5,4:14:4:145,4,123,21,0,144	0/1:4,3,1:8:60:80,0,102,60,79,168	1/2:4,5,5:14:93:237,93,128,100,0,138	0/1:11,4,3:18:28:86,0,217,28,144,248	0/2:7,3,3:13:10:82,10,152,0,62,143
ENA|FR796439|FR796439.1	278830	.	C	A,G	1842.93	.	AC=6,6;AF=0.500,0.500;AN=12;BaseQRankSum=1.163;DP=84;Dels=0.00;FS=0.000;HaplotypeScore=10.0489;MLEAC=6,6;MLEAF=0.500,0.500;MQ=32.44;MQ0=0;MQRankSum=4.737;QD=21.94;ReadPosRankSum=1.261;SOR=7.168	GT:AD:DP:GQ:PL	1/2:1,2,6:9:56:272,198,192,74,0,56	1/2:4,6,8:18:64:319,169,253,64,0,138	1/2:1,3,6:10:73:221,127,143,73,0,82	1/2:3,5,6:14:99:273,122,156,108,0,142	1/2:3,4,12:19:80:432,319,325,98,0,80	1/2:1,4,9:14:92:351,235,248,94,0,92
ENA|FR796439|FR796439.1	278831	.	T	C	1325.24	.	AC=6;AF=0.500;AN=12;BaseQRankSum=0.006;DP=86;Dels=0.00;FS=0.000;HaplotypeScore=14.0187;MLEAC=6;MLEAF=0.500;MQ=33.31;MQ0=0;MQRankSum=1.595;QD=15.41;ReadPosRankSum=1.463;SOR=3.570	GT:AD:DP:GQ:PL	0/1:3,6:9:56:192,0,56	0/1:8,11:20:99:341,0,211	0/1:3,5:11:82:154,0,82	0/1:6,7:14:99:183,0,141	0/1:2,10:17:43:284,0,43	0/1:3,7:14:73:205,0,73
ENA|FR796439|FR796439.1	300657	.	C	A	194.15	.	AC=1;AF=0.083;AN=12;BaseQRankSum=-2.344;DP=425;Dels=0.00;FS=23.197;HaplotypeScore=51.7631;MLEAC=1;MLEAF=0.083;MQ=41.84;MQ0=0;MQRankSum=0.089;QD=2.66;ReadPosRankSum=-7.757;SOR=2.397	GT:AD:DP:GQ:PL	0/0:31,1:33:57:0,57,1042	0/0:99,7:108:84:0,84,2988	0/0:31,1:33:51:0,51,982	0/1:58,13:73:99:227,0,1773	0/0:92,4:97:99:0,123,2766	0/0:72,6:79:27:0,27,2096
ENA|FR796439|FR796439.1	300659	.	A	G	2697.34	.	AC=6;AF=0.500;AN=12;BaseQRankSum=3.328;DP=475;Dels=0.00;FS=101.383;HaplotypeScore=55.4245;MLEAC=6;MLEAF=0.500;MQ=41.85;MQ0=0;MQRankSum=2.577;QD=5.68;ReadPosRankSum=-14.732;SOR=4.688	GT:AD:DP:GQ:PL	0/1:30,8:38:99:145,0,934	0/1:95,33:128:99:824,0,2702	0/1:29,8:37:99:169,0,812	0/1:57,22:79:99:520,0,1726	0/1:84,19:103:99:444,0,2245	0/1:65,24:90:99:632,0,1837
ENA|FR796439|FR796439.1	301121	.	A	C	562.34	.	AC=6;AF=0.500;AN=12;BaseQRankSum=3.442;DP=310;Dels=0.00;FS=68.757;HaplotypeScore=42.2174;MLEAC=6;MLEAF=0.500;MQ=41.86;MQ0=1;MQRankSum=-1.081;QD=1.81;ReadPosRankSum=-7.989;SOR=3.762	GT:AD:DP:GQ:PL	0/1:20,6:26:99:144,0,462	0/1:62,8:70:99:112,0,1228	0/1:33,8:41:81:81,0,806	0/1:42,7:49:93:93,0,970	0/1:49,7:56:35:35,0,1188	0/1:59,9:68:99:134,0,1269
ENA|FR796439|FR796439.1	305815	.	C	A	3051.99	.	AC=4;AF=0.333;AN=12;BaseQRankSum=-2.256;DP=530;Dels=0.00;FS=0.000;HaplotypeScore=1.9325;MLEAC=4;MLEAF=0.333;MQ=34.14;MQ0=9;MQRankSum=1.131;QD=23.66;ReadPosRankSum=-0.755;SOR=0.645	GT:AD:DP:GQ:PL	0/0:56,0:56:99:0,141,1726	0/0:111,0:112:99:0,247,2985	1/1:1,46:47:99:1320,108,0	0/0:112,0:112:99:0,244,2923	0/0:121,0:121:99:0,301,3707	1/1:2,80:82:99:1784,156,0
ENA|FR796439|FR796439.1	305827	.	G	A	3907.99	.	AC=4;AF=0.333;AN=12;BaseQRankSum=1.523;DP=557;Dels=0.00;FS=2.007;HaplotypeScore=2.7404;MLEAC=4;MLEAF=0.333;MQ=34.91;MQ0=8;MQRankSum=3.910;QD=28.12;ReadPosRankSum=-0.735;SOR=0.834	GT:AD:DP:GQ:PL	0/0:53,0:53:99:0,123,1522	0/0:119,1:120:99:0,239,3069	1/1:1,58:59:99:1757,141,0	0/0:120,0:120:99:0,265,3201	0/0:121,0:123:99:0,286,3455	1/1:2,78:80:99:2203,180,0
ENA|FR796439|FR796439.1	310910	.	A	C	43.82	.	AC=3;AF=0.250;AN=12;BaseQRankSum=-4.087;DP=415;Dels=0.00;FS=29.258;HaplotypeScore=44.9316;MLEAC=2;MLEAF=0.167;MQ=41.94;MQ0=0;MQRankSum=-0.267;QD=0.20;ReadPosRankSum=-8.395;SOR=3.536	GT:AD:DP:GQ:PL	0/0:36,6:42:13:0,13,1198	0/0:89,9:98:47:0,47,2740	0/1:31,7:38:41:41,0,996	0/0:58,3:61:61:0,61,1926	0/1:73,8:81:2:2,0,2308	0/1:85,10:95:37:37,0,2509
ENA|FR796439|FR796439.1	326255	.	T	C	37.73	.	AC=3;AF=0.250;AN=12;BaseQRankSum=-4.795;DP=137;Dels=0.00;FS=93.477;HaplotypeScore=2.5672;MLEAC=3;MLEAF=0.250;MQ=41.86;MQ0=0;MQRankSum=0.188;QD=0.61;ReadPosRankSum=-1.679;SOR=5.889	GT:AD:DP:GQ:PL	0/1:4,1:5:20:20,0,139	0/1:30,5:35:19:19,0,823	0/0:8,1:9:24:0,24,308	0/1:18,4:22:38:38,0,557	0/0:17,4:21:25:0,25,582	0/0:42,3:45:62:0,62,1345
ENA|FR796439|FR796439.1	326259	.	A	C	76.31	.	AC=4;AF=0.333;AN=12;BaseQRankSum=-3.142;DP=141;Dels=0.00;FS=73.252;HaplotypeScore=2.7337;MLEAC=4;MLEAF=0.333;MQ=41.72;MQ0=0;MQRankSum=0.090;QD=0.86;ReadPosRankSum=-1.398;SOR=5.992	GT:AD:DP:GQ:PL	0/1:5,1:6:24:24,0,92	0/1:26,6:33:15:15,0,735	0/0:10,1:11:3:0,3,264	0/1:21,4:25:52:52,0,633	0/1:20,5:25:23:23,0,497	0/0:36,4:41:60:0,60,968
ENA|FR796439|FR796439.1	336877	.	G	A	86.97	.	AC=3;AF=0.250;AN=12;BaseQRankSum=-5.557;DP=785;Dels=0.00;FS=31.807;HaplotypeScore=6.9202;MLEAC=3;MLEAF=0.250;MQ=41.29;MQ0=1;MQRankSum=-0.269;QD=0.19;ReadPosRankSum=-10.711;SOR=4.438	GT:AD:DP:GQ:PL	0/0:63,2:65:99:0,150,2172	0/1:161,17:178:99:101,0,4662	0/0:83,7:90:22:0,22,2429	0/1:133,16:150:17:17,0,4082	0/0:151,15:166:40:0,40,4611	0/1:123,12:135:7:7,0,3543
ENA|FR796439|FR796439.1	360492	.	G	C	994.68	.	AC=5;AF=0.417;AN=12;BaseQRankSum=-0.445;DP=190;Dels=0.01;FS=137.331;HaplotypeScore=1.4015;MLEAC=5;MLEAF=0.417;MQ=41.68;MQ0=0;MQRankSum=1.355;QD=5.82;ReadPosRankSum=-8.183;SOR=6.090	GT:AD:DP:GQ:PL	0/0:16,3:19:10:0,10,515	0/1:37,11:48:99:228,0,981	0/1:12,5:17:99:139,0,354	0/1:22,7:29:99:184,0,722	0/1:26,13:39:99:386,0,793	0/1:30,6:36:96:96,0,917
ENA|FR796439|FR796439.1	363761	.	A	G	30738.9	.	AC=12;AF=1.00;AN=12;BaseQRankSum=1.474;DP=880;Dels=0.00;FS=0.000;HaplotypeScore=4.0425;MLEAC=12;MLEAF=1.00;MQ=41.93;MQ0=0;MQRankSum=-0.819;QD=34.93;ReadPosRankSum=-1.180;SOR=0.256	GT:AD:DP:GQ:PL	1/1:0,85:85:99:2837,235,0	1/1:0,185:185:99:6613,542,0	1/1:0,90:90:99:3209,262,0	1/1:1,157:158:99:5408,421,0	1/1:0,202:202:99:7238,581,0	1/1:0,159:160:99:5459,448,0
ENA|FR796439|FR796439.1	385062	.	T	C	67.85	.	AC=3;AF=0.250;AN=12;BaseQRankSum=-3.322;DP=316;Dels=0.00;FS=90.757;HaplotypeScore=11.1327;MLEAC=2;MLEAF=0.167;MQ=41.97;MQ0=0;MQRankSum=-0.202;QD=0.46;ReadPosRankSum=-4.671;SOR=7.053	GT:AD:DP:GQ:PL	0/1:24,4:29:17:17,0,488	0/0:63,5:68:99:0,100,1481	0/0:34,3:39:56:0,56,903	0/1:46,5:51:2:2,0,1031	0/0:57,4:61:55:0,55,1557	0/1:53,14:67:85:85,0,1156
ENA|FR796439|FR796439.1	410767	.	A	T	42.42	.	AC=4;AF=1.00;AN=4;DP=2;Dels=0.00;FS=0.000;HaplotypeScore=0.0000;MLEAC=4;MLEAF=1.00;MQ=41.01;MQ0=0;QD=21.21;SOR=2.303	GT:AD:DP:GQ:PL	./.	./.	./.	1/1:0,1:1:3:39,3,0	1/1:0,1:1:3:28,3,0	./.
ENA|FR796439|FR796439.1	415325	.	T	C	944.18	.	AC=5;AF=0.417;AN=12;BaseQRankSum=-5.650;DP=251;Dels=0.00;FS=323.548;HaplotypeScore=1.5593;MLEAC=6;MLEAF=0.500;MQ=41.98;MQ0=0;MQRankSum=-1.899;QD=4.07;ReadPosRankSum=2.157;SOR=7.902	GT:AD:DP:GQ:PL	0/0:16,3:19:2:0,2,564	0/1:41,12:53:99:258,0,1382	0/1:18,3:21:44:44,0,606	0/1:33,10:43:99:177,0,1079	0/1:44,13:57:99:286,0,1443	0/1:47,11:58:99:215,0,1512
ENA|FR796439|FR796439.1	415326	.	G	C	340.39	.	AC=6;AF=0.500;AN=12;BaseQRankSum=-4.651;DP=248;Dels=0.00;FS=222.764;HaplotypeScore=1.6702;MLEAC=6;MLEAF=0.500;MQ=41.98;MQ0=0;MQRankSum=-0.815;QD=1.37;ReadPosRankSum=-1.265;SOR=7.053	GT:AD:DP:GQ:PL	0/1:21,3:24:30:30,0,732	0/1:41,7:48:99:106,0,1408	0/1:18,2:20:17:17,0,580	0/1:34,7:43:67:67,0,1141	0/1:47,6:53:45:45,0,1625	0/1:52,8:60:99:112,0,1706
ENA|FR796439|FR796439.1	425064	.	A	G	8792.34	.	AC=6;AF=0.500;AN=12;BaseQRankSum=-1.406;DP=1475;Dels=0.00;FS=3.105;HaplotypeScore=6.5609;MLEAC=6;MLEAF=0.500;MQ=33.81;MQ0=25;MQRankSum=14.095;QD=5.96;ReadPosRankSum=0.432;SOR=3.809	GT:AD:DP:GQ:PL	0/1:164,61:225:99:1723,0,3436	0/1:194,56:250:99:1431,0,3175	0/1:192,58:250:99:1514,0,3298	0/1:187,63:250:99:1763,0,3361	0/1:199,50:250:99:1263,0,3469	0/1:200,50:250:99:1135,0,3188
ENA|FR796439|FR796439.1	425578	.	G	C	1362.34	.	AC=6;AF=0.500;AN=12;BaseQRankSum=1.020;DP=783;Dels=0.00;FS=1.563;HaplotypeScore=49.9809;MLEAC=6;MLEAF=0.500;MQ=36.22;MQ0=30;MQRankSum=-18.561;QD=1.74;ReadPosRankSum=-9.908;SOR=1.125	GT:AD:DP:GQ:PL	0/1:40,16:57:80:80,0,1215	0/1:129,52:181:99:348,0,3995	0/1:57,26:83:99:306,0,1747	0/1:98,33:132:99:318,0,3131	0/1:113,41:154:99:232,0,3703	0/1:135,40:175:99:115,0,4579
ENA|FR796439|FR796439.1	452138	.	C	G	297.73	.	AC=3;AF=0.250;AN=12;BaseQRankSum=-6.912;DP=467;Dels=0.00;FS=72.761;HaplotypeScore=55.0839;MLEAC=3;MLEAF=0.250;MQ=41.77;MQ0=1;MQRankSum=0.695;QD=1.14;ReadPosRankSum=-10.664;SOR=5.505	GT:AD:DP:GQ:PL	0/0:52,4:56:27:0,27,1832	0/0:99,8:107:5:0,5,3234	0/0:40,3:43:16:0,16,1396	0/1:67,10:78:49:49,0,2380	0/1:72,13:85:99:212,0,2500	0/1:88,10:98:75:75,0,3010
ENA|FR796439|FR796439.1	470035	.	T	C	241	.	AC=5;AF=0.417;AN=12;BaseQRankSum=-4.950;DP=256;Dels=0.00;FS=138.943;HaplotypeScore=5.0362;MLEAC=5;MLEAF=0.417;MQ=41.88;MQ0=0;MQRankSum=1.897;QD=1.07;ReadPosRankSum=-4.222;SOR=7.903	GT:AD:DP:GQ:PL	0/1:13,12:25:44:44,0,284	0/1:41,9:50:26:26,0,923	0/0:29,2:31:47:0,47,695	0/1:35,11:46:65:65,0,811	0/1:38,12:50:74:74,0,853	0/1:42,12:54:71:71,0,868
ENA|FR796439|FR796439.1	470039	.	T	C	191.74	.	AC=4;AF=0.333;AN=12;BaseQRankSum=-4.703;DP=256;Dels=0.00;FS=111.034;HaplotypeScore=4.7124;MLEAC=4;MLEAF=0.333;MQ=41.80;MQ0=0;MQRankSum=0.422;QD=1.25;ReadPosRankSum=-3.917;SOR=7.568	GT:AD:DP:GQ:PL	0/1:16,10:26:68:68,0,307	0/0:44,10:54:30:0,30,1034	0/1:26,4:31:8:8,0,551	0/1:35,9:44:51:51,0,822	0/0:41,6:47:84:0,84,906	0/1:37,16:53:99:104,0,734
ENA|FR796439|FR796439.1	470756	.	T	C	165.8	.	AC=5;AF=0.417;AN=12;BaseQRankSum=-4.616;DP=95;Dels=0.00;FS=26.535;HaplotypeScore=2.2723;MLEAC=5;MLEAF=0.417;MQ=40.51;MQ0=0;MQRankSum=-0.489;QD=1.88;ReadPosRankSum=3.170;SOR=6.033	GT:AD:DP:GQ:PL	0/1:6,3:9:10:10,0,131	0/1:15,11:26:70:70,0,389	0/0:6,1:7:12:0,12,145	0/1:8,7:15:77:77,0,209	0/1:12,6:18:25:25,0,343	0/1:15,5:20:22:22,0,283
[truncated: 8,983 more rows]
